# Supplementary material for: Elemental Concentrations in the Seed of Mutants and Natural Variants of Arabidopsis thaliana Grown under Varying Soil Conditions
Source: PLoS One. 2013 May 6;8(5):e63014. doi: 10.1371/journal.pone.0063014 (PMC3646034; doi:10.1371/journal.pone.0063014)
Supplement: File S1 — Cumulative results of trace element screen. The concentrations of elements in experimental plants relative to the Col-0 controls are represented in terms of z-Scores (number of standard deviations from the control mean). Data represents the median z-Scores of an experimental line within an individual flat. Boxes shaded in gray represent circumstances for which no data was collected. A change in elemental concentration is considered statistically significant if different from the control mean by three or more standard deviations (z-Score ≥3 or z-Score ≤ −3). Statistically significant changes in elemental concentrations are represented by blue (lower concentration) and yellow (higher concentration) shaded boxes. The phenotype of a line is described for each growth condition in one of four possible ways: reproducible, low confidence, inconsistent and none. A phenotype is considered “reproducible” if consistent within multiple trays of the same soil condition, across different soil conditions, or for independent alleles of the same gene. A phenotype is considered “low confidence” if observed in the first pass screen and not chosen for follow up analysis. A phenotype is considered “inconsistent” if observed in the first pass screen and not corroborated by a follow up analysis. A phenotype description of “none” indicates that no statistically significant changes in elemental concentrations were observed. IG#’s represent internal seed stock designations. Except in the case of double knockouts, common names and TAIR descriptions were obtained from the TAIR website (http://www.arabidopsis.org) and were current on 6/1/12. (XLS) [file pone.0063014.s004.xls]

## Sheet: Sheet1
File S1. Cumulative results of trace element screen. The concentrations of elements in experimental plants relative to the Col-0 controls are represented in terms of z-Scores (number of standard deviations from the control mean). Data represents the median z-Scores of an experimental line within an individual flat. Boxes shaded in gray represent circumstances for which no data was collected. A ch…
Gene Accession	Allele	Common Name	IG#	Tray	Soil Treatment	Ba	Ca	Cd	Cu	Fe	K	Li	Mg	Mn	Mo	Na	P	S	Zn	n Plants	n Flats	Phenotype	Background	TAIR Description
not identified	FN 132-31		11	111_da	alkali		6.14667		-1.46862	11.1853	10.1905		-1.61428	14.1086		24.0359	-1.11605	-5.10928	4.96248	4	1	Low Confidence	col
not identified	FN 132-31		11	007_sd	metal		-1.59121			0.544024	0.108515		-0.730182	0.86583			-0.719355	0.200746		5	1	None	col
not identified	FN 132-31		11	021_unr	nacl	-1.49702	-4.94752			0.0520317	-0.968241	-0.892654	-1.27724	1.68176		-0.407613			0.100015	6	1	Low Confidence	col
not identified	FN 134-19		12	021_unr	nacl	-1.8026	-0.582635			-0.379314	0.33527	-0.575562	-0.310701	-0.753118		1.12083			1.8157	6	1	None	col
not identified	FN 131-61		13	111_da	alkali		8.94499			2.55238	7.43508		0.697191	-4.72965		9.32928	-0.633517	-6.88483	0.414162	1	1	Low Confidence	col
not identified	FN 118-65		14	111_da	alkali		-0.607057		1.00089	10.2077	-0.383001		0.351039	2.1294		-1.26751	1.31845	0.110127	2.7425	5	1	Low Confidence	col
not identified	FN 118-65		14	021_unr	nacl	-0.902068	0.600552			1.29205	-0.288133	-0.756033	-0.517333	-0.0410939		-0.374799			-2.46288	6	1	None	col
not identified	FN 116-49		15	112_da	alkali		7.40666		3.04544	1.61171	-2.05332		2.00681	2.96311		6.10191	-0.153018	-4.58806	2.55147	5	1	Reproducible	col
not identified	FN 116-49		15	021_unr	nacl	-1.64719	12.9824			-2.90438	-0.631233	-0.396355	0.153275	-2.2875		2.5999	0.252449	0.639716	0.898339	6	1	Reproducible	col
not identified	FN 135-11		16	112_da	alkali		0.795038		0.447731	0.074892	-1.42104		-1.4903	0.143991		0.996303	-1.03268	0.623896	0.893899	6	1	None	col
not identified	FN 135-11		16	022_unr	nacl	-0.925483	-0.0980829		2.17705	0.0653408	-1.10392	0.85519	-1.00328	2.61155		2.06023			0.368814	6	1	None	col
not identified	FN 124-05		17	112_da	alkali		-0.458116		-0.808353	0.25621	2.40307		-0.278927	5.2014		-1.06197	1.49378	-0.655244	0.198121	6	1	Low Confidence	col
not identified	FN 124-05		17	022_unr	nacl	-1.08137	-0.669065		0.579257	-0.961421	2.1808	0.137886	0.206934	1.07563		2.56074			-1.33921	6	1	None	col
not identified	FN 82-70		18	112_da	alkali		1.43766		0.0203289	-0.34705	-1.454		-0.398792	2.22419		0.137137	-0.667566	0.719661	0.190177	6	1	None	col
not identified	FN 82-70		18	022_unr	nacl	-0.842425	1.5004		-0.92207	0.272871	-0.439239	0.128423	0.775502	-0.361155		-1.13973			1.17653	6	1	None	col
At2g28670	FN 145-01	ENHANCED SUBERIN 1 (ESB1)	19	111_da	alkali		-3.40102		-0.158542	3.10309	2.18135		-0.304866	-4.16794		1.35476	-0.0739268	-0.827633	0.839075	5	1	Reproducible	col	esb1 mutants have increased levels of suberin and altered levels of several ions in their leaves.
At2g28670	FN 145-01	ENHANCED SUBERIN 1 (ESB1)	19	006_sd	metal		-3.88428			-0.175921	0.935116		0.410235	-1.55293			-0.176406	0.310954		6	1	Reproducible	col	esb1 mutants have increased levels of suberin and altered levels of several ions in their leaves.
At2g28670	FN 145-01	ENHANCED SUBERIN 1 (ESB1)	19	022_unr	nacl	-3.31905	-3.89977		7.00099	-1.0215	6.28524	1.40716	3.51124	-1.82116		0.889637	-1.45749	-0.392818	1.23537	6	1	Reproducible	col	esb1 mutants have increased levels of suberin and altered levels of several ions in their leaves.
At2g28670	FN 145-01	ENHANCED SUBERIN 1 (ESB1)	19	200_unr	untreated		-2.858		-0.781144	-1.83579	-0.545809		-1.11753	1.67273		-1.23596	-0.983698	0.955968	3.67938	1	1	Reproducible	col	esb1 mutants have increased levels of suberin and altered levels of several ions in their leaves.
AT5G52310	WISCDSLOX 289-29206	LOW-TEMPERATURE-INDUCED 78 (LTI78)	21	005_sd	metal		1.50779			-1.0753	-1.69363		0.577547	-0.25286			0.561948	1.14305		6	1	None	col	cold regulated gene, the 5' region of cor78 has cis-acting regulatory elements that can impart cold-regulated gene expression
AT5G52310	SALK 080395	LOW-TEMPERATURE-INDUCED 78 (LTI78)	22	005_sd	metal		0.392898			-0.914904	-0.0955812		0.226478	-0.180645			-0.16787	0.747348		6	2	Inconsistent	col	cold regulated gene, the 5' region of cor78 has cis-acting regulatory elements that can impart cold-regulated gene expression
AT5G52310	SALK 080395	LOW-TEMPERATURE-INDUCED 78 (LTI78)	22	063_sd	metal	9.92026	-0.467161	2.41518		0.352937	-1.1643		0.372418	0.724565		-0.277307	0.16406	0.43076	0.870496	3	2	Inconsistent	col	cold regulated gene, the 5' region of cor78 has cis-acting regulatory elements that can impart cold-regulated gene expression
AT3G63380	SAIL 175_D01		29	129_da	alkali	-1.06426	-0.31761		-1.5946	-1.34736	-0.0136531	-0.0257831	-0.0488128	-0.738261	0.644372	-0.46918	0.235842	-0.441115	-0.895726	6	1	None	col	ATPase E1-E2 type family protein / haloacid dehalogenase-like hydrolase family protein; FUNCTIONS IN: calcium-transporting ATPase activity, calmodulin binding; INVOLVED IN: calcium ion transport, cation transport, metabolic process, ATP biosynthetic process; LOCATED IN: membrane; EXPRESSED IN: 11 plant structures; EXPRESSED DURING: LP.06 six leaves visible, LP.04 four leaves visible, 4 anthesis, …
AT3G63380	SAIL 175_D01		29	007_sd	metal		-3.35822			-1.04728	2.2526		2.40282	-0.565054			0.953242	1.55044		6	2	Inconsistent	col	ATPase E1-E2 type family protein / haloacid dehalogenase-like hydrolase family protein; FUNCTIONS IN: calcium-transporting ATPase activity, calmodulin binding; INVOLVED IN: calcium ion transport, cation transport, metabolic process, ATP biosynthetic process; LOCATED IN: membrane; EXPRESSED IN: 11 plant structures; EXPRESSED DURING: LP.06 six leaves visible, LP.04 four leaves visible, 4 anthesis, …
AT3G63380	SAIL 175_D01		29	119-120_sd	metal	-1.71567	0.225768	-0.616989	-0.226913	-0.717314	-1.70874		-0.555778	0.946172		-0.907996	-0.229791	0.333101	0.227142	3	2	Inconsistent	col	ATPase E1-E2 type family protein / haloacid dehalogenase-like hydrolase family protein; FUNCTIONS IN: calcium-transporting ATPase activity, calmodulin binding; INVOLVED IN: calcium ion transport, cation transport, metabolic process, ATP biosynthetic process; LOCATED IN: membrane; EXPRESSED IN: 11 plant structures; EXPRESSED DURING: LP.06 six leaves visible, LP.04 four leaves visible, 4 anthesis, …
AT3G63380	SALK_098383		31	129_da	alkali	-1.03933	1.19885		-2.20892	-0.794062	-2.01144	-0.385617	-1.11477	1.76312	0.299855	-0.711107	-1.14073	0.423692	-1.08854	6	1	None	col	ATPase E1-E2 type family protein / haloacid dehalogenase-like hydrolase family protein; FUNCTIONS IN: calcium-transporting ATPase activity, calmodulin binding; INVOLVED IN: calcium ion transport, cation transport, metabolic process, ATP biosynthetic process; LOCATED IN: membrane; EXPRESSED IN: 11 plant structures; EXPRESSED DURING: LP.06 six leaves visible, LP.04 four leaves visible, 4 anthesis, …
AT3G63380	SALK_098383		31	007_sd	metal		1.54182			0.923309	-1.71542		-0.232256	2.21372			-1.37762	-0.683221		5	2	None	col	ATPase E1-E2 type family protein / haloacid dehalogenase-like hydrolase family protein; FUNCTIONS IN: calcium-transporting ATPase activity, calmodulin binding; INVOLVED IN: calcium ion transport, cation transport, metabolic process, ATP biosynthetic process; LOCATED IN: membrane; EXPRESSED IN: 11 plant structures; EXPRESSED DURING: LP.06 six leaves visible, LP.04 four leaves visible, 4 anthesis, …
AT3G63380	SALK_098383		31	097_sd	metal	-0.87839	-1.4699	1.08083	1.37615	0.178164	0.353557		-2.28848	1.03624		0.767973	-1.75613	0.140204	0.595211	2	2	None	col	ATPase E1-E2 type family protein / haloacid dehalogenase-like hydrolase family protein; FUNCTIONS IN: calcium-transporting ATPase activity, calmodulin binding; INVOLVED IN: calcium ion transport, cation transport, metabolic process, ATP biosynthetic process; LOCATED IN: membrane; EXPRESSED IN: 11 plant structures; EXPRESSED DURING: LP.06 six leaves visible, LP.04 four leaves visible, 4 anthesis, …
AT4G23700	SALK_002039	CATION/H+ EXCHANGER 17 (CHX17)	34	005_sd	metal		0.272498			-1.43093	0.177428		-0.97172	0.227194			-0.259517	1.21957		6	2	None	col	member of Putative Na+/H+ antiporter family
AT4G23700	SALK_002039	CATION/H+ EXCHANGER 17 (CHX17)	34	037_sd	metal	-0.968831	-1.05062	0.719851	0.00722487	0.857742	1.08769		-0.0617568	0.0341118		-1.29614	-0.0623392	2.70655	0.0432862	3	2	None	col	member of Putative Na+/H+ antiporter family
AT4G23700	SALK_033417	CATION/H+ EXCHANGER 17 (CHX17)	36	005_sd	metal		0.39553			-1.26119	0.185355		-0.227383	-0.93924			0.567813	1.83067		6	2	None	col	member of Putative Na+/H+ antiporter family
AT4G23700	SALK_033417	CATION/H+ EXCHANGER 17 (CHX17)	36	037_sd	metal	-1.06669	-0.446786	0.779911	-0.472282	2.08233	0.306514		0.196864	-0.496912		-1.02646	0.271724	0.104816	1.52596	3	2	None	col	member of Putative Na+/H+ antiporter family
AT1G08140	Harper Lab ss38 (unnumbered SALK collection)	CATION/H+ EXCHANGER 6A (CHX6A)	37	004_sd	metal		0.939708			-2.43315	-0.241948		0.0826654	-10.2351			1.16613	0.416829		6	2	Inconsistent	col	member of Putative Na+/H+ antiporter family
AT1G08140	Harper Lab ss38 (unnumbered SALK collection)	CATION/H+ EXCHANGER 6A (CHX6A)	37	037_sd	metal	-0.684403	-1.02471	0.131099	0.594538	2.28166	1.56632		0.337432	-0.786384		-0.859121	1.42314	-1.82097	1.40751	6	2	Inconsistent	col	member of Putative Na+/H+ antiporter family
AT1G08140	SAIL 344_D09	CATION/H+ EXCHANGER 6A (CHX6A)	38	004_sd	metal		-0.161906			-1.44935	0.47336		0.37127	1.54768			-0.545794	0.455598		6	4	Inconsistent	col	member of Putative Na+/H+ antiporter family
AT1G08140	SAIL 344_D09	CATION/H+ EXCHANGER 6A (CHX6A)	38	037_sd	metal	-1.22438	-0.812628	0.509334	3.22515	2.12726	1.13079		2.32013	-0.334557		-0.834828	2.07268	-0.91407	0.984244	4	4	Inconsistent	col	member of Putative Na+/H+ antiporter family
AT1G08140	SAIL 344_D09	CATION/H+ EXCHANGER 6A (CHX6A)	38	038_sd	metal	-3.29771	-0.386837	-1.15004		0.466197	0.503178		0.500149	-0.895158		-0.758849	-0.123499	-1.02777	-0.431539	3	4	Inconsistent	col	member of Putative Na+/H+ antiporter family
AT1G08140	SAIL 344_D09	CATION/H+ EXCHANGER 6A (CHX6A)	38	119-120_sd	metal		-2.15626	-0.570706		-0.0306956	3.43502		-0.453315	0.123861		0.154243	1.25842	0.297348	-0.0507763	1	4	Inconsistent	col	member of Putative Na+/H+ antiporter family
AT3G44900	Harper Lab ss42 (unnumbered SALK collection)	CATION/H+ EXCHANGER 4 (CHX4)	39	004_sd	metal		0.415857			-3.36822	0.161198		0.0721361	0.0609375			4.51528	1.06169		5	2	Inconsistent	col	member of Putative Na+/H+ antiporter family
AT3G44900	Harper Lab ss42 (unnumbered SALK collection)	CATION/H+ EXCHANGER 4 (CHX4)	39	038_sd	metal	-1.92158	-0.609032	-1.01231		-0.063042	0.943915		-1.31011	-1.25036		-0.789855	0.182247	-0.125244	-0.31947	6	2	Inconsistent	col	member of Putative Na+/H+ antiporter family
AT3G44900	SAIL 609_H09	CATION/H+ EXCHANGER 4 (CHX4)	40	004_sd	metal		0.133114			-2.61485	0.498462		-1.39179	4.55388			1.2765	2.06678		6	2	Inconsistent	col	member of Putative Na+/H+ antiporter family
AT3G44900	SAIL 609_H09	CATION/H+ EXCHANGER 4 (CHX4)	40	038_sd	metal	-2.36965	-0.58168	-0.871406		0.140481	0.631633		-0.883697	-0.798253		-0.817587	-0.255299	0.219366	-0.281526	4	2	Inconsistent	col	member of Putative Na+/H+ antiporter family
AT1G14660	SALK_70497	NA+/H+ EXCHANGER 8 (NHX8)	44	121_da	alkali	0.629889	0.70762		-0.08529	-0.561799	-0.593312	-0.459368	1.0014	1.2143	0.385252	-0.0972309	0.231115	-0.214791	-0.233379	5	1	None	col	member of putative Na+/H+ antiporter (AtNHX) family. Functions as a plasma membrane Li+/H+ antiporter. Involved in Li+ efflux and detoxification.
AT1G14660	SALK_70497	NA+/H+ EXCHANGER 8 (NHX8)	44	132_sd	metal	0.280982	0.452442	0.0179232		-0.0466062	-0.156689		0.153817	-0.144425		-0.439885	0.260126	-0.0021085	0.612001	6	1	None	col	member of putative Na+/H+ antiporter (AtNHX) family. Functions as a plasma membrane Li+/H+ antiporter. Involved in Li+ efflux and detoxification.
AT1G14660	SALK_70497	NA+/H+ EXCHANGER 8 (NHX8)	44	154_unr	nacl	-0.0701449	0.947202		1.89697	-0.33619	-0.395937	-0.378432	0.716195	1.05834		0.303321	0.21258	-0.866881	-0.460636	6	1	None	col	member of putative Na+/H+ antiporter (AtNHX) family. Functions as a plasma membrane Li+/H+ antiporter. Involved in Li+ efflux and detoxification.
AT1G14660	SALK_70497	NA+/H+ EXCHANGER 8 (NHX8)	44	153_unr	untreated	-0.258109	1.40592			-0.16693	-3.40858	0.261522	-0.296947	1.3989		-0.907792	-0.944879	-2.06646	-0.34008	6	1	Low Confidence	col	member of putative Na+/H+ antiporter (AtNHX) family. Functions as a plasma membrane Li+/H+ antiporter. Involved in Li+ efflux and detoxification.
AT1G14660	SALK_19097	NA+/H+ EXCHANGER 8 (NHX8)	45	121_da	alkali		1.43995		1.2777	-0.413748	-0.915427	0.177268	0.695927	0.326219	-0.471526	-0.811324	0.938775	1.2297	0.1291	6	1	None	col	member of putative Na+/H+ antiporter (AtNHX) family. Functions as a plasma membrane Li+/H+ antiporter. Involved in Li+ efflux and detoxification.
AT1G14660	SALK_19097	NA+/H+ EXCHANGER 8 (NHX8)	45	132_sd	metal	0.236136	0.11282	-0.444297		-0.738737	0.688676		0.522047	-0.341348		-0.594876	1.48508	0.749009	0.547803	6	1	None	col	member of putative Na+/H+ antiporter (AtNHX) family. Functions as a plasma membrane Li+/H+ antiporter. Involved in Li+ efflux and detoxification.
AT1G14660	SALK_19097	NA+/H+ EXCHANGER 8 (NHX8)	45	154_unr	nacl	1.5268	0.232579			-0.222305	0.2394	0.370738	0.117189	0.368575		-0.345386	0.240883	-0.622475	-0.163213	6	1	None	col	member of putative Na+/H+ antiporter (AtNHX) family. Functions as a plasma membrane Li+/H+ antiporter. Involved in Li+ efflux and detoxification.
AT1G14660	SALK_19097	NA+/H+ EXCHANGER 8 (NHX8)	45	153_unr	untreated	0.458214	0.89663		0.707599	-0.613941	0.688082		0.759862	0.0312163		0.852184	0.987266	-0.797686	-0.669971	6	1	None	col	member of putative Na+/H+ antiporter (AtNHX) family. Functions as a plasma membrane Li+/H+ antiporter. Involved in Li+ efflux and detoxification.
AT5G57110	SALK_-108260	AUTOINHIBITED CA2+ -ATPASE, ISOFORM 8 (ACA8)	52	125_da	alkali	-0.0243924	0.136641		1.06196	-1.55671	-0.460576	-1.00206	0.356864	0.672927	0.356918	-0.281784	0.287225	0.180707	0.298252	6	1	None	col	Arabidopsis-autoinhibited Ca2+ -ATPase, isoform 8, contains all of the characteristic motifs of Ca2+ -transporting P-type Ca2+ -ATPases and is localized to the plasma membrane.
AT2G35330	SALK_040825		55	100_unr	nacl	-1.22639	1.08314		1.19482	-0.793634	-1.36641	0.412172	0.86932	0.0359419		0.873146	-0.0655856	0.100493	0.682463	2	1	None	col	RING/U-box superfamily protein; FUNCTIONS IN: zinc ion binding; EXPRESSED IN: 24 plant structures; EXPRESSED DURING: 13 growth stages; CONTAINS InterPro DOMAIN/s: Zinc finger, RING-type (InterPro:IPR001841); BEST Arabidopsis thaliana protein match is: RING/U-box superfamily protein (TAIR:AT1G32530.1); Has 30201 Blast hits to 17322 proteins in 780 species: Archae - 12; Bacteria - 1396; Metazoa - 1…
AT2G37035	SALK_071484		56	043_unr	nacl		0.0500429		-0.343005	0.755089	0.336321		0.0730534	0.578235		0.127143	-2.93848	-1.75417	1.07354	6	1	None	col	unknown protein; Has 26 Blast hits to 26 proteins in 11 species: Archae - 0; Bacteria - 0; Metazoa - 2; Fungi - 0; Plants - 23; Viruses - 0; Other Eukaryotes - 1 (source: NCBI BLink).
AT2G39820	SALK_139209	EUKARYOTIC INITIATION FACTOR 6B (eIF6B)	57	100_unr	nacl	0.750389	1.07129		2.53381	0.0540556	-1.65074	0.122236	0.12423	0.350497		-0.933951	-0.383908	0.475268	-0.671653	2	1	None	col	Translation initiation factor IF6; FUNCTIONS IN: ribosome binding, translation initiation factor activity; INVOLVED IN: translational initiation, mature ribosome assembly; LOCATED IN: cellular_component unknown; EXPRESSED IN: 7 plant structures; EXPRESSED DURING: L mature pollen stage, M germinated pollen stage, 4 anthesis, petal differentiation and expansion stage; CONTAINS InterPro DOMAIN/s: Tr…
AT2G42100	SALK_149462		58	121_da	alkali		2.05		-1.12479	0.509615	-0.766115	0.55157	-1.612	2.5795	-1.25477	-1.77372	-0.543323	1.33769	-0.856927	6	1	None	col	Actin-like ATPase superfamily protein; FUNCTIONS IN: structural constituent of cytoskeleton, ATP binding; INVOLVED IN: biological_process unknown; LOCATED IN: actin cytoskeleton; CONTAINS InterPro DOMAIN/s: Actin, conserved site (InterPro:IPR004001), Actin/actin-like (InterPro:IPR004000), Actin/actin-like conserved site (InterPro:IPR020902); BEST Arabidopsis thaliana protein match is: actin-11 (T…
AT2G44580	SALK_120841		60	034_unr	nacl	-1.21502	0.0298674			0.0410133	0.0326248		0.312693	-1.50869		-0.376765	0.75824	0.909303	-0.0506368	6	1	None	col	zinc ion binding; CONTAINS InterPro DOMAIN/s: Sister chromatid cohesion protein DCC1 (InterPro:IPR019128); Has 214 Blast hits to 211 proteins in 110 species: Archae - 0; Bacteria - 0; Metazoa - 115; Fungi - 49; Plants - 36; Viruses - 0; Other Eukaryotes - 14 (source: NCBI BLink).
AT2G44870	SALK_062614		61	043_unr	nacl		0.0459933			0.647057	-0.420896		-0.779323	0.507593		-0.491223	-1.29375	-0.27308	1.27313	6	1	None	col	unknown protein; FUNCTIONS IN: molecular_function unknown; INVOLVED IN: biological_process unknown; LOCATED IN: chloroplast; EXPRESSED IN: 22 plant structures; EXPRESSED DURING: 15 growth stages; Has 39 Blast hits to 39 proteins in 18 species: Archae - 0; Bacteria - 2; Metazoa - 0; Fungi - 0; Plants - 37; Viruses - 0; Other Eukaryotes - 0 (source: NCBI BLink).
AT2G45870	SALK_114715		62	043_unr	nacl		-0.237954		-1.08796	-0.0140782	1.37013		0.710083	-0.800679		-0.339937	-1.41689	-0.467754	-1.22798	6	1	None	col	Bestrophin-like protein; CONTAINS InterPro DOMAIN/s: Bestrophin-like (InterPro:IPR021134); BEST Arabidopsis thaliana protein match is: Bestrophin-like protein (TAIR:AT3G61320.1); Has 1419 Blast hits to 1415 proteins in 515 species: Archae - 0; Bacteria - 1105; Metazoa - 0; Fungi - 123; Plants - 115; Viruses - 0; Other Eukaryotes - 76 (source: NCBI BLink).
AT2G46495	SALK_098431		63	100_unr	nacl	1.89592	0.564428			-0.294343	-2.66385	0.627413	0.216467	0.96423		-0.506916	-0.530096	0.690964	0.0725241	2	1	None	col	RING/U-box superfamily protein; FUNCTIONS IN: zinc ion binding; INVOLVED IN: biological_process unknown; LOCATED IN: endomembrane system; EXPRESSED IN: cultured cell; CONTAINS InterPro DOMAIN/s: Zinc finger, RING-type (InterPro:IPR001841), Zinc finger, C3HC4 RING-type (InterPro:IPR018957); BEST Arabidopsis thaliana protein match is: RING/U-box superfamily protein (TAIR:AT2G25410.1); Has 16199 Bla…
AT2G46890	SALK_031884		64	043_unr	nacl		-1.00772			0.974899	0.200752		-0.325171	-1.03126		-0.876619	-1.28559	0.456232	0.291858	6	1	None	col	FUNCTIONS IN: oxidoreductase activity, acting on the CH-CH group of donors; INVOLVED IN: lipid metabolic process; LOCATED IN: endomembrane system, integral to membrane, cytoplasm; CONTAINS InterPro DOMAIN/s: 3-oxo-5-alpha-steroid 4-dehydrogenase, C-terminal (InterPro:IPR001104), Protein of unknown function DUF1295 (InterPro:IPR010721); BEST Arabidopsis thaliana protein match is: Protein of unknow…
AT3G04460	SALK_013612	PEROXIN-12 (PEX12)	65	100_unr	nacl	2.4215	0.411618			-1.92661	0.93774	1.7976	1.04747	-1.86714		0.206431	0.248702	1.04957	-0.845697	2	1	None	col	RING finger protein involved in peroxisome biogenesis. Also involved in peroxisomal import of nitric oxide synthase.
AT3G13650	SALK_046217		69	070_unr	nacl	-0.449304	0.641063			0.203625	0.363666		-0.330526	-0.0643962		-0.337921	0.0313419	0.0483343	0.0978893	6	1	None	col	Disease resistance-responsive (dirigent-like protein) family protein; FUNCTIONS IN: molecular_function unknown; INVOLVED IN: lignan biosynthetic process, defense response; LOCATED IN: endomembrane system; EXPRESSED IN: 20 plant structures; EXPRESSED DURING: 11 growth stages; CONTAINS InterPro DOMAIN/s: Plant disease resistance response protein (InterPro:IPR004265); BEST Arabidopsis thaliana prote…
AT5G45380	SALK_040674	DEGRADATION OF UREA 3 (DUR3)	70	020_sd	metal	3.01003	-0.329933	5.47988	10.1029	3.38589	-2.05681	90.9738	-1.72653	3.83605		1.3787	-0.807649	-0.287125	2.89565	4	1	Low Confidence	col	DEGRADATION OF UREA 3 (DUR3); CONTAINS InterPro DOMAIN/s: Sodium/solute symporter, subgroup (InterPro:IPR019900), Sodium/solute symporter (InterPro:IPR001734); Has 9388 Blast hits to 9377 proteins in 1702 species: Archae - 173; Bacteria - 6389; Metazoa - 719; Fungi - 340; Plants - 51; Viruses - 0; Other Eukaryotes - 1716 (source: NCBI BLink).
AT5G45380	SALK_040674	DEGRADATION OF UREA 3 (DUR3)	70	100_unr	nacl	2.00495	-1.16345			0.205498	-0.436882	2.53046	-0.665391	-0.122106		0.918431	-1.7778	-1.45458	-0.192004	2	1	None	col	DEGRADATION OF UREA 3 (DUR3); CONTAINS InterPro DOMAIN/s: Sodium/solute symporter, subgroup (InterPro:IPR019900), Sodium/solute symporter (InterPro:IPR001734); Has 9388 Blast hits to 9377 proteins in 1702 species: Archae - 173; Bacteria - 6389; Metazoa - 719; Fungi - 340; Plants - 51; Viruses - 0; Other Eukaryotes - 1716 (source: NCBI BLink).
AT1G11670	SALK_111611		71	020_sd	metal	2.82641	-0.695961	4.52476	5.471	2.01252	-0.886056	70.5687	-1.65931	1.92475		1.23244	-1.25426	0.217604	2.12043	4	1	Low Confidence	col	MATE efflux family protein; FUNCTIONS IN: antiporter activity, drug transmembrane transporter activity, transporter activity; INVOLVED IN: drug transmembrane transport, N-terminal protein myristoylation, transmembrane transport; LOCATED IN: membrane; EXPRESSED IN: 22 plant structures; EXPRESSED DURING: 13 growth stages; CONTAINS InterPro DOMAIN/s: Multi antimicrobial extrusion protein MatE (Inter…
AT1G11670	SALK_111611		71	100_unr	nacl	1.72624	1.36254			0.249211	-2.45103	-0.163462	0.822323	0.0241687		-0.656312	-0.819689	0.708858	-0.245012	2	1	None	col	MATE efflux family protein; FUNCTIONS IN: antiporter activity, drug transmembrane transporter activity, transporter activity; INVOLVED IN: drug transmembrane transport, N-terminal protein myristoylation, transmembrane transport; LOCATED IN: membrane; EXPRESSED IN: 22 plant structures; EXPRESSED DURING: 13 growth stages; CONTAINS InterPro DOMAIN/s: Multi antimicrobial extrusion protein MatE (Inter…
AT1G69450	SALK_070743		72	021_sd	metal	-0.260958	-1.13584	0.647878	0.303058	1.52172	0.418408		0.15328	0.428892	0.0172169	-0.599007	-0.583021	-0.432779	0.428722	5	1	None	col	Early-responsive to dehydration stress protein (ERD4); LOCATED IN: endomembrane system, membrane; EXPRESSED IN: 23 plant structures; EXPRESSED DURING: 13 growth stages; CONTAINS InterPro DOMAIN/s: Protein of unknown function DUF221 (InterPro:IPR003864); BEST Arabidopsis thaliana protein match is: hypothetical protein 1 (TAIR:AT3G01100.1); Has 1403 Blast hits to 1256 proteins in 188 species: Archa…
AT1G69450	SALK_070743		72	100_unr	nacl	1.04203	-0.391965			0.120861	-0.975263	2.04741	-1.26623	-0.513477		0.110451	-1.34311	-0.263607	-0.411588	2	1	None	col	Early-responsive to dehydration stress protein (ERD4); LOCATED IN: endomembrane system, membrane; EXPRESSED IN: 23 plant structures; EXPRESSED DURING: 13 growth stages; CONTAINS InterPro DOMAIN/s: Protein of unknown function DUF221 (InterPro:IPR003864); BEST Arabidopsis thaliana protein match is: hypothetical protein 1 (TAIR:AT3G01100.1); Has 1403 Blast hits to 1256 proteins in 188 species: Archa…
AT4G08290	SALK_076704		73	021_sd	metal	-1.0458	-0.0250467	-1.16128	-0.723933	-1.01352	0.105601		0.229321	-0.627589	-0.183155	-0.854385	-1.55294	-0.954195	-0.3219	5	1	None	col	nodulin MtN21 /EamA-like transporter family protein; LOCATED IN: endomembrane system, membrane; EXPRESSED IN: 22 plant structures; EXPRESSED DURING: 13 growth stages; CONTAINS InterPro DOMAIN/s: Protein of unknown function DUF6, transmembrane (InterPro:IPR000620); BEST Arabidopsis thaliana protein match is: nodulin MtN21 /EamA-like transporter family protein (TAIR:AT2G39510.1); Has 3333 Blast hit…
AT4G08290	SALK_076704		73	100_unr	nacl	0.184586	0.266289			-0.275054	-0.96251	1.49004	-0.00157736	0.594074		-0.506417	-0.639934	-0.769172	-0.790814	2	1	None	col	nodulin MtN21 /EamA-like transporter family protein; LOCATED IN: endomembrane system, membrane; EXPRESSED IN: 22 plant structures; EXPRESSED DURING: 13 growth stages; CONTAINS InterPro DOMAIN/s: Protein of unknown function DUF6, transmembrane (InterPro:IPR000620); BEST Arabidopsis thaliana protein match is: nodulin MtN21 /EamA-like transporter family protein (TAIR:AT2G39510.1); Has 3333 Blast hit…
AT3G20460	SALK_035362		74	100_unr	nacl	2.46772	0.619524			0.440815	-1.52978	1.18671	-0.40017	0.0390177		-0.362572	-1.39124	-0.97593	-0.170922	2	1	None	col	Major facilitator superfamily protein; FUNCTIONS IN: carbohydrate transmembrane transporter activity, sugar:hydrogen symporter activity; INVOLVED IN: transport, transmembrane transport; LOCATED IN: integral to membrane, membrane; EXPRESSED IN: 16 plant structures; EXPRESSED DURING: 10 growth stages; CONTAINS InterPro DOMAIN/s: Sugar transporter, conserved site (InterPro:IPR005829), Major facilita…
AT3G20460	SALK_052485		75	100_unr	nacl	-0.78797	-1.0393			-0.566048	2.83239	2.81348	-0.480557	-1.61408		1.10652	-1.02122	-1.40083	-1.80327	2	1	None	col	Major facilitator superfamily protein; FUNCTIONS IN: carbohydrate transmembrane transporter activity, sugar:hydrogen symporter activity; INVOLVED IN: transport, transmembrane transport; LOCATED IN: integral to membrane, membrane; EXPRESSED IN: 16 plant structures; EXPRESSED DURING: 10 growth stages; CONTAINS InterPro DOMAIN/s: Sugar transporter, conserved site (InterPro:IPR005829), Major facilita…
AT3G04110	SALK_057748	GLUTAMATE RECEPTOR 1.1 (GLR1.1)	76	100_unr	nacl	-0.487105	-0.183737		-1.71216	0.330648	-0.857816	1.28624	0.0269771	0.263501		-0.0316169	-1.4446	-1.00304	-0.272478	2	1	None	col	putative glutamate receptor (GLR1.1). Contains a functional cation - permeable pore domain. Involved in cellular cation homeostasis.
AT4G01010	SALK_057742	CYCLIC NUCLEOTIDE-GATED CHANNEL 13 (CNGC13)	77	085_unr	nacl	-0.696254	0.686578			0.559335	-2.84705	1.07481	0.202915	-0.634685		-0.0550765	-1.90373	0.205379	0.386464	2	1	None	col	member of Cyclic nucleotide gated channel family
AT1G69450	SALK_058448		78	100_unr	nacl	-0.07268	0.348521			0.417386	-1.95288	2.61954	-0.965066	1.38718		-0.633191	-2.14492	-1.91571	-1.36826	2	1	None	col	Early-responsive to dehydration stress protein (ERD4); LOCATED IN: endomembrane system, membrane; EXPRESSED IN: 23 plant structures; EXPRESSED DURING: 13 growth stages; CONTAINS InterPro DOMAIN/s: Protein of unknown function DUF221 (InterPro:IPR003864); BEST Arabidopsis thaliana protein match is: hypothetical protein 1 (TAIR:AT3G01100.1); Has 1403 Blast hits to 1256 proteins in 188 species: Archa…
AT5G50630	SALK_035600		79	023_sd	metal	-0.734541	-0.554756	-0.393545	0.585822	-0.222069	-3.23882		-0.812591	-0.734511	-1.04916	-0.160762	-1.1005	-0.000715706	0.28458	4	1	Low Confidence	col	Major facilitator superfamily protein; LOCATED IN: endomembrane system; CONTAINS InterPro DOMAIN/s: Nodulin-like (InterPro:IPR010658), Major facilitator superfamily, general substrate transporter (InterPro:IPR016196); BEST Arabidopsis thaliana protein match is: Major facilitator superfamily protein (TAIR:AT5G50520.1); Has 30201 Blast hits to 17322 proteins in 780 species: Archae - 12; Bacteria - …
AT5G50630	SALK_035600		79	101_unr	nacl	0.762863	1.29383			-0.738886	-2.0795	1.17615	-0.479472	0.453967		1.59685	-1.83027	-2.78762	-0.604427	2	1	None	col	Major facilitator superfamily protein; LOCATED IN: endomembrane system; CONTAINS InterPro DOMAIN/s: Nodulin-like (InterPro:IPR010658), Major facilitator superfamily, general substrate transporter (InterPro:IPR016196); BEST Arabidopsis thaliana protein match is: Major facilitator superfamily protein (TAIR:AT5G50520.1); Has 30201 Blast hits to 17322 proteins in 780 species: Archae - 12; Bacteria - …
AT1G49960	SALK_106967		80	127_da	alkali	0.328903	-0.368761		-0.265502	-0.986674	-1.59043	2.03151	-0.0586475	2.2326	2.12444	-0.357089	-0.954735	-1.07023	-0.610282	6	1	None	col	Xanthine/uracil permease family protein; FUNCTIONS IN: transmembrane transporter activity; INVOLVED IN: transport, transmembrane transport; LOCATED IN: membrane; EXPRESSED IN: 9 plant structures; EXPRESSED DURING: 4 anthesis, petal differentiation and expansion stage, D bilateral stage; CONTAINS InterPro DOMAIN/s: Xanthine/uracil/vitamin C permease (InterPro:IPR006043); BEST Arabidopsis thaliana …
AT1G49960	SALK_106967		80	034_unr	nacl	1.95975	0.79258			0.543055	0.644443		0.109984	-2.22295		-0.339591	1.43415	-1.43521	0.209754	6	1	None	col	Xanthine/uracil permease family protein; FUNCTIONS IN: transmembrane transporter activity; INVOLVED IN: transport, transmembrane transport; LOCATED IN: membrane; EXPRESSED IN: 9 plant structures; EXPRESSED DURING: 4 anthesis, petal differentiation and expansion stage, D bilateral stage; CONTAINS InterPro DOMAIN/s: Xanthine/uracil/vitamin C permease (InterPro:IPR006043); BEST Arabidopsis thaliana …
AT1G63120	SALK_059847	RHOMBOID-LIKE 2 (RBL2)	81	058_unr	nacl	-0.246957	-0.0286889			-0.0497149	0.264774		0.333352	0.0956223		0.208069	-1.31207	-0.294453	0.387241	6	1	None	col	AtRBL2 has been identified as a rhomboid protein involved in regulated intramembrane proteolysis (RIP). The enzyme has the proteolytic activity and substrate specificity comparable to the Drosophila Rho-1 protein.
AT2G37280	SALK_002380	ATP-BINDING CASSETTE G33 (ABCG33)	82	022_sd	metal	-0.447001	-0.19917	0.48452	1.46347	-0.208628	-0.351568		1.04676	-0.568831	-0.218351	0.00981271	-1.39196	0.259446	0.724924	5	1	None	col	Encodes an ATP-binding cassette (ABC) transporter. Expressed in the vascular tissue of primary stem.
AT2G37280	SALK_002380	ATP-BINDING CASSETTE G33 (ABCG33)	82	101_unr	nacl	-0.103869	0.185156			1.51957	0.160173	-0.682195	0.781631	0.161359		0.056143	-0.371066	-0.162384	-0.324991	2	1	None	col	Encodes an ATP-binding cassette (ABC) transporter. Expressed in the vascular tissue of primary stem.
AT5G49990	SALK_143377		83	022_sd	metal	-0.693999	-0.628816	-0.144068	0.44822	0.203862	-0.0480011		-0.786606	-0.476632	-0.12193	-0.0553584	-1.92731	0.439145	1.03238	5	2	Inconsistent	col	Xanthine/uracil permease family protein; FUNCTIONS IN: transmembrane transporter activity; INVOLVED IN: transport, transmembrane transport; LOCATED IN: membrane; EXPRESSED IN: 22 plant structures; EXPRESSED DURING: 13 growth stages; CONTAINS InterPro DOMAIN/s: Xanthine/uracil/vitamin C permease (InterPro:IPR006043); BEST Arabidopsis thaliana protein match is: Xanthine/uracil permease family prote…
AT5G49990	SALK_143377		83	032-35_sd	metal	1.98044	1.62834			-1.34937	-0.848182		-1.04034	0.178159		-0.62494	-3.38198	-0.903536	-0.458265	3	2	Inconsistent	col	Xanthine/uracil permease family protein; FUNCTIONS IN: transmembrane transporter activity; INVOLVED IN: transport, transmembrane transport; LOCATED IN: membrane; EXPRESSED IN: 22 plant structures; EXPRESSED DURING: 13 growth stages; CONTAINS InterPro DOMAIN/s: Xanthine/uracil/vitamin C permease (InterPro:IPR006043); BEST Arabidopsis thaliana protein match is: Xanthine/uracil permease family prote…
AT4G38350	SALK_031865		84	021_sd	metal	-0.39187	-0.521717	0.517298	-0.284767	0.349175	-1.11274		-0.262228	-0.623907	-0.173728	-0.637676	-1.54959	0.823694	-0.547558	5	2	Inconsistent	col	Patched family protein; FUNCTIONS IN: hedgehog receptor activity; LOCATED IN: membrane; EXPRESSED IN: 24 plant structures; EXPRESSED DURING: 13 growth stages; CONTAINS InterPro DOMAIN/s: Niemann-Pick C type protein (InterPro:IPR004765), Patched (InterPro:IPR003392), Sterol-sensing 5TM box (InterPro:IPR000731); BEST Arabidopsis thaliana protein match is: Patched family protein (TAIR:AT1G42470.1).
AT4G38350	SALK_031865		84	038_sd	metal	-3.1113	-0.692233	-0.84862		0.0579515	0.626408		-0.80595	-0.816052		-0.800892	-0.543901	0.350034	-0.324969	6	2	Inconsistent	col	Patched family protein; FUNCTIONS IN: hedgehog receptor activity; LOCATED IN: membrane; EXPRESSED IN: 24 plant structures; EXPRESSED DURING: 13 growth stages; CONTAINS InterPro DOMAIN/s: Niemann-Pick C type protein (InterPro:IPR004765), Patched (InterPro:IPR003392), Sterol-sensing 5TM box (InterPro:IPR000731); BEST Arabidopsis thaliana protein match is: Patched family protein (TAIR:AT1G42470.1).
AT4G38350	SALK_031865		84	101_unr	nacl	0.543291	1.19683		-0.488447	1.69129	-1.04897	-0.252925	0.156589	-0.342844		0.565082	-0.722668	-1.4123	0.446799	2	1	None	col	Patched family protein; FUNCTIONS IN: hedgehog receptor activity; LOCATED IN: membrane; EXPRESSED IN: 24 plant structures; EXPRESSED DURING: 13 growth stages; CONTAINS InterPro DOMAIN/s: Niemann-Pick C type protein (InterPro:IPR004765), Patched (InterPro:IPR003392), Sterol-sensing 5TM box (InterPro:IPR000731); BEST Arabidopsis thaliana protein match is: Patched family protein (TAIR:AT1G42470.1).
AT3G53480	SALK_050885	ATP-BINDING CASSETTE G37 (ABCG37)	85	021_sd	metal	-0.643353	0.388256	0.224544	0.50371	-0.360641	-0.326136		-1.00328	-0.503317		-0.566904	-1.57208	-0.513223	-0.584038	4	2	None	col	Negative regulator of auxin polar transport inhibitors. ABCG37 regulates auxin distribution and homeostasis in roots by excluding IBA from the root apex, but does not act directly in basipetal transport. ABCG37 and ABCG36 act redundantly at outermost root plasma membranes and, transport IBA out of the cells.
AT3G53480	SALK_050885	ATP-BINDING CASSETTE G37 (ABCG37)	85	038_sd	metal	-1.27991	-1.58779	1.31957		-0.418605	1.17014		-0.915534	-0.659103		-0.742759	-0.401436	0.0879152	0.0333865	5	2	None	col	Negative regulator of auxin polar transport inhibitors. ABCG37 regulates auxin distribution and homeostasis in roots by excluding IBA from the root apex, but does not act directly in basipetal transport. ABCG37 and ABCG36 act redundantly at outermost root plasma membranes and, transport IBA out of the cells.
AT3G53480	SALK_050885	ATP-BINDING CASSETTE G37 (ABCG37)	85	101_unr	nacl	0.407293	0.0121829			2.03995	-1.3001	0.271641	0.131541	-0.0471049		0.251803	-1.07524	-1.71556	0.246844	2	1	None	col	Negative regulator of auxin polar transport inhibitors. ABCG37 regulates auxin distribution and homeostasis in roots by excluding IBA from the root apex, but does not act directly in basipetal transport. ABCG37 and ABCG36 act redundantly at outermost root plasma membranes and, transport IBA out of the cells.
AT1G75760	SALK_131895		86	101_unr	nacl	0.43167	2.37383		-1.82675	-6.62915	-2.07051	-0.846978	1.70801	0.164146		-0.688154	1.45145	4.50902	-0.651141	2	1	Low Confidence	col	ER lumen protein retaining receptor family protein; FUNCTIONS IN: ER retention sequence binding, receptor activity; INVOLVED IN: protein retention in ER lumen, protein transport; LOCATED IN: integral to membrane; EXPRESSED IN: 22 plant structures; EXPRESSED DURING: 13 growth stages; CONTAINS InterPro DOMAIN/s: ER lumen protein retaining receptor (InterPro:IPR000133); BEST Arabidopsis thaliana pro…
AT2G03260	SALK_097659		87	035_unr	nacl	-0.700566	0.177319			0.466079	-1.12964		-2.58478	-0.174329		-0.646508	0.578144	1.30713	0.0890036	6	1	None	col	EXS (ERD1/XPR1/SYG1) family protein; LOCATED IN: integral to membrane; EXPRESSED IN: shoot apex, root; CONTAINS InterPro DOMAIN/s: SPX, N-terminal (InterPro:IPR004331), EXS, C-terminal (InterPro:IPR004342); BEST Arabidopsis thaliana protein match is: EXS (ERD1/XPR1/SYG1) family protein (TAIR:AT1G14040.1); Has 1118 Blast hits to 1057 proteins in 200 species: Archae - 0; Bacteria - 0; Metazoa - 258…
AT3G47730	SALK_024471	ATP-BINDING CASSETTE A2 (ABCA2)	88	020_sd	metal	0.222554	-0.580721	1.29229	-0.0892651	0.626086	-0.582423	5.44877	-0.271321	0.195199	-0.844443	0.101065	-0.57603	0.701696	0.222298	4	1	Low Confidence	col	member of ATH subfamily
AT3G47730	SALK_024471	ATP-BINDING CASSETTE A2 (ABCA2)	88	035_unr	nacl	-0.00630197	0.00126398			-0.441953	-0.680058		-0.973929	0.0897509		-0.835414	-0.26039	0.587447	-0.170704	6	1	None	col	member of ATH subfamily
AT2G01580	SALK_124491		89	020_sd	metal	1.68925	0.313356	2.55686	2.00599	1.63835	-1.13732	40.2953	-0.544615	2.12566		-0.255192	-0.397361	-0.957314	0.336921	3	1	Low Confidence	col	unknown protein; BEST Arabidopsis thaliana protein match is: unknown protein (TAIR:AT3G07510.2); Has 129 Blast hits to 129 proteins in 12 species: Archae - 0; Bacteria - 0; Metazoa - 0; Fungi - 0; Plants - 129; Viruses - 0; Other Eukaryotes - 0 (source: NCBI BLink).
AT2G01580	SALK_124491		89	035_unr	nacl	-0.0129554	-0.209853			-0.16789	-0.0907762		-0.905413	0.400519		-0.251036	0.821563	0.0333084	-0.382917	6	1	None	col	unknown protein; BEST Arabidopsis thaliana protein match is: unknown protein (TAIR:AT3G07510.2); Has 129 Blast hits to 129 proteins in 12 species: Archae - 0; Bacteria - 0; Metazoa - 0; Fungi - 0; Plants - 129; Viruses - 0; Other Eukaryotes - 0 (source: NCBI BLink).
AT1G59740	SALK_058285		90	023_sd	metal	-0.470712	-0.608686	-0.296219	-0.255852	0.502482	-2.81648		-1.02681	-0.807944	-0.189025	-0.0252018	-1.46161	-0.879892	0.446923	3	1	None	col	Major facilitator superfamily protein; FUNCTIONS IN: transporter activity; INVOLVED IN: oligopeptide transport, response to nematode; LOCATED IN: plasma membrane, membrane; EXPRESSED IN: 19 plant structures; EXPRESSED DURING: 10 growth stages; CONTAINS InterPro DOMAIN/s: PTR2 family proton/oligopeptide symporter, conserved site (InterPro:IPR018456), Oligopeptide transporter (InterPro:IPR000109), …
AT1G59740	SALK_058285		90	101_unr	nacl	0.125146	-0.0613496		0.0428694	-0.895321	0.764244	0.865318	-0.778293	-0.485949		0.40711	-1.15636	-0.489639	-0.38727	2	1	None	col	Major facilitator superfamily protein; FUNCTIONS IN: transporter activity; INVOLVED IN: oligopeptide transport, response to nematode; LOCATED IN: plasma membrane, membrane; EXPRESSED IN: 19 plant structures; EXPRESSED DURING: 10 growth stages; CONTAINS InterPro DOMAIN/s: PTR2 family proton/oligopeptide symporter, conserved site (InterPro:IPR018456), Oligopeptide transporter (InterPro:IPR000109), …
AT1G72120	SALK_141969		91	023_sd	metal	-0.655845	-0.385695	0.30349	0.0446901	1.24364	-3.04632		-0.823344	0.661311		-0.721439	-0.7939	-0.99192	-0.183311	4	1	Low Confidence	col	Major facilitator superfamily protein; FUNCTIONS IN: transporter activity; INVOLVED IN: oligopeptide transport; LOCATED IN: membrane; CONTAINS InterPro DOMAIN/s: PTR2 family proton/oligopeptide symporter, conserved site (InterPro:IPR018456), Oligopeptide transporter (InterPro:IPR000109), Major facilitator superfamily, general substrate transporter (InterPro:IPR016196); BEST Arabidopsis thaliana p…
AT1G72120	SALK_141969		91	035_unr	nacl	-1.48082	0.0890581			-0.299616	-0.198784		-0.902612	-0.22786		-0.386173	1.11505	0.187291	-0.689206	6	1	None	col	Major facilitator superfamily protein; FUNCTIONS IN: transporter activity; INVOLVED IN: oligopeptide transport; LOCATED IN: membrane; CONTAINS InterPro DOMAIN/s: PTR2 family proton/oligopeptide symporter, conserved site (InterPro:IPR018456), Oligopeptide transporter (InterPro:IPR000109), Major facilitator superfamily, general substrate transporter (InterPro:IPR016196); BEST Arabidopsis thaliana p…
AT3G54140	SALK_131530	PEPTIDE TRANSPORTER 1 (PTR1)	92	039_sd	metal		-1.39441			-0.449375	1.06259		-0.00641629	-1.89883		-1.22608	0.174028	-1.93179	-2.09435	6	1	None	col	Encodes a di- and tri-peptide transporter that recognizes a variety of different amino acid combinations. GFP-tagged PTR1 localizes to the plasma membrane and has 8 to 11 predicted transmembrane domains. PTR1 is expressed in a number of different vascular tissues throughout the plant based on promoter:GUS expression analysis. ptr1 mutants have a lower dry weight than wild type plants when both ar…
AT3G54140	SALK_131530	PEPTIDE TRANSPORTER 1 (PTR1)	92	058_unr	nacl	0.180202	-0.195903			0.447871	0.365446		-0.489173	-0.0863036		0.139378	-0.258255	0.125072	-0.77579	6	1	None	col	Encodes a di- and tri-peptide transporter that recognizes a variety of different amino acid combinations. GFP-tagged PTR1 localizes to the plasma membrane and has 8 to 11 predicted transmembrane domains. PTR1 is expressed in a number of different vascular tissues throughout the plant based on promoter:GUS expression analysis. ptr1 mutants have a lower dry weight than wild type plants when both ar…
AT1G32450	SALK_005099	NITRATE TRANSPORTER 1.5 (NRT1.5)	93	022_sd	metal	0.153192	-0.0489664	1.03656	1.08634	0.34949	-0.600554		-0.602602	0.359772		0.386415	-2.58107	-0.48696	1.5778	5	1	None	col	Transmembrane nitrate transporter. Involved in xylem transport of nitrate from root to shoot. Induced in response to nitrate. Not involved in nitrate uptake. expressed in root pericycle cells.
AT1G32450	SALK_005099	NITRATE TRANSPORTER 1.5 (NRT1.5)	93	101_unr	nacl	-0.283277	-0.388607		-0.658568	-1.7678	1.05019	1.57035	-0.964543	-0.353701		-0.369863	-1.11189	-1.95398	-0.839738	2	1	None	col	Transmembrane nitrate transporter. Involved in xylem transport of nitrate from root to shoot. Induced in response to nitrate. Not involved in nitrate uptake. expressed in root pericycle cells.
AT5G46040	SALK_048875		94	127_da	alkali	-0.114897	0.128926		-0.278053	-0.751236	-0.677022	-0.413122	-0.303445	1.1736	2.39268	-0.457447	-0.306214	-0.849583	-0.267418	6	1	None	col	Major facilitator superfamily protein; FUNCTIONS IN: transporter activity; INVOLVED IN: oligopeptide transport, response to nematode; LOCATED IN: membrane; EXPRESSED IN: root; CONTAINS InterPro DOMAIN/s: Oligopeptide transporter (InterPro:IPR000109), Major facilitator superfamily, general substrate transporter (InterPro:IPR016196); BEST Arabidopsis thaliana protein match is: peptide transporter 3…
AT5G46040	SALK_048875		94	036_unr	nacl	-0.542036	2.81963			1.06746	-1.48391		-1.43126	1.48104		-0.881515	-1.02736	0.799558	-0.428811	6	1	None	col	Major facilitator superfamily protein; FUNCTIONS IN: transporter activity; INVOLVED IN: oligopeptide transport, response to nematode; LOCATED IN: membrane; EXPRESSED IN: root; CONTAINS InterPro DOMAIN/s: Oligopeptide transporter (InterPro:IPR000109), Major facilitator superfamily, general substrate transporter (InterPro:IPR016196); BEST Arabidopsis thaliana protein match is: peptide transporter 3…
AT3G23550	SALK_062231		95	101_unr	nacl	-1.10252	0.772552		-0.664481	-1.65734	-0.459171	0.108264	-0.313483	0.972473		-0.781031	-0.493289	-0.861072	-0.909609	2	1	None	col	MATE efflux family protein; FUNCTIONS IN: antiporter activity, drug transmembrane transporter activity, transporter activity; INVOLVED IN: drug transmembrane transport, transmembrane transport; LOCATED IN: membrane; EXPRESSED IN: 10 plant structures; EXPRESSED DURING: 6 growth stages; CONTAINS InterPro DOMAIN/s: Multi antimicrobial extrusion protein MatE (InterPro:IPR002528); BEST Arabidopsis tha…
AT1G58340	SALK_135933	(ZF14)	96	019_sd	metal	3.13818	-0.785008	10.0108	2.14044	1.83311	7.17351	1.78466	-2.21288	2.74013		1.92805	-3.67667	0.625757	3.12834	3	3	Inconsistent	col	Encodes a putative plant MATE (multidrug and toxic compound extrusion) transporter tha is localized to small organelles and is involved in determining the rate of organ initiation.
AT1G58340	SALK_135933	(ZF14)	96	039_sd	metal		-0.716138			-0.504917	0.925378		-0.392148	-1.7348		-0.844475	0.258165	-1.99015	-0.0665314	6	3	Inconsistent	col	Encodes a putative plant MATE (multidrug and toxic compound extrusion) transporter tha is localized to small organelles and is involved in determining the rate of organ initiation.
AT1G58340	SALK_135933	(ZF14)	96	095_sd	metal	-2.94742	-1.69482			-2.26057	6.17083		5.1158	-0.671513			5.42204	-0.116033	-0.121135	1	3	Inconsistent	col	Encodes a putative plant MATE (multidrug and toxic compound extrusion) transporter tha is localized to small organelles and is involved in determining the rate of organ initiation.
AT1G58340	SALK_135933	(ZF14)	96	101_unr	nacl	-0.106615	-0.131622		-0.497999	3.85566	0.571244	0.798788	-1.42933	0.244778		0.178165	-2.59764	-2.78422	-0.960792	2	1	Low Confidence	col	Encodes a putative plant MATE (multidrug and toxic compound extrusion) transporter tha is localized to small organelles and is involved in determining the rate of organ initiation.
AT1G58340	SALK_135933	(ZF14)	96	206_unr	untreated	2.40242	0.462695		-0.231495	-0.176079	-1.58544	0.347625	-0.600389	0.362048		0.486861	-1.18102	-1.74412	-0.216549	4	2	None	col	Encodes a putative plant MATE (multidrug and toxic compound extrusion) transporter tha is localized to small organelles and is involved in determining the rate of organ initiation.
AT1G58340	SALK_135933	(ZF14)	96	207_unr	untreated	-0.00304211	1.51702		2.32318	-0.0331356	-0.985573	-0.0799042	0.462193	-0.86707		0.200532	0.199725	-0.902345	-1.14935	4	2	None	col	Encodes a putative plant MATE (multidrug and toxic compound extrusion) transporter tha is localized to small organelles and is involved in determining the rate of organ initiation.
AT1G33080	SALK_133963		97	127_da	alkali	0.22715	0.223379		-0.3121	-1.24611	0.286703	0.862338	0.327435	-0.116558	1.78541	-0.343192	0.512883	-0.354745	-0.881287	6	1	None	col	MATE efflux family protein; FUNCTIONS IN: antiporter activity, drug transmembrane transporter activity, transporter activity; INVOLVED IN: drug transmembrane transport, transmembrane transport; LOCATED IN: membrane; EXPRESSED IN: 22 plant structures; EXPRESSED DURING: 13 growth stages; CONTAINS InterPro DOMAIN/s: Multi antimicrobial extrusion protein MatE (InterPro:IPR002528); BEST Arabidopsis th…
AT1G33080	SALK_133963		97	019_sd	metal	1.45823	0.364788	2.5038	0.0904696	5.69028	-0.75625	-0.160469	0.728108	0.632962	2.34444	1.18754	-1.95224	-0.543085	0.402008	4	1	Low Confidence	col	MATE efflux family protein; FUNCTIONS IN: antiporter activity, drug transmembrane transporter activity, transporter activity; INVOLVED IN: drug transmembrane transport, transmembrane transport; LOCATED IN: membrane; EXPRESSED IN: 22 plant structures; EXPRESSED DURING: 13 growth stages; CONTAINS InterPro DOMAIN/s: Multi antimicrobial extrusion protein MatE (InterPro:IPR002528); BEST Arabidopsis th…
AT1G33080	SALK_133963		97	036_unr	nacl	0.206425	2.6868			1.11519	-0.880125		-0.369145	1.10971		-0.729682	-0.801546	0.176188	-0.632203	6	1	None	col	MATE efflux family protein; FUNCTIONS IN: antiporter activity, drug transmembrane transporter activity, transporter activity; INVOLVED IN: drug transmembrane transport, transmembrane transport; LOCATED IN: membrane; EXPRESSED IN: 22 plant structures; EXPRESSED DURING: 13 growth stages; CONTAINS InterPro DOMAIN/s: Multi antimicrobial extrusion protein MatE (InterPro:IPR002528); BEST Arabidopsis th…
AT4G35850	SALK_071137		98	019_sd	metal	2.14656	-0.778888	3.10553	0.620134	1.11173	-0.827618	0.539658	-0.720026	1.16738	14.0289	0.749791	-4.13034	-0.761149	0.545066	3	1	Low Confidence	col	Pentatricopeptide repeat (PPR) superfamily protein; CONTAINS InterPro DOMAIN/s: Pentatricopeptide repeat (InterPro:IPR002885); BEST Arabidopsis thaliana protein match is: Tetratricopeptide repeat (TPR)-like superfamily protein (TAIR:AT2G02150.1); Has 30201 Blast hits to 17322 proteins in 780 species: Archae - 12; Bacteria - 1396; Metazoa - 17338; Fungi - 3422; Plants - 5037; Viruses - 0; Other Eu…
AT4G35850	SALK_071137		98	101_unr	nacl	-0.192795	0.446899		0.256747	0.732536	0.57508	-0.115833	-0.249391	0.389415		-0.716257	0.201399	-2.98998	-0.33932	2	1	Low Confidence	col	Pentatricopeptide repeat (PPR) superfamily protein; CONTAINS InterPro DOMAIN/s: Pentatricopeptide repeat (InterPro:IPR002885); BEST Arabidopsis thaliana protein match is: Tetratricopeptide repeat (TPR)-like superfamily protein (TAIR:AT2G02150.1); Has 30201 Blast hits to 17322 proteins in 780 species: Archae - 12; Bacteria - 1396; Metazoa - 17338; Fungi - 3422; Plants - 5037; Viruses - 0; Other Eu…
AT5G38030	SALK_123259		99	019_sd	metal	2.65984	0.295882	8.78615	1.73778	1.61533	-1.657	1.4291	-0.907099	2.39595		1.30808	0.106353	-1.04548	2.20927	2	1	Low Confidence	col	MATE efflux family protein; FUNCTIONS IN: antiporter activity, drug transmembrane transporter activity, transporter activity; INVOLVED IN: response to nematode; LOCATED IN: membrane; EXPRESSED IN: 8 plant structures; EXPRESSED DURING: LP.04 four leaves visible, 4 anthesis, petal differentiation and expansion stage, LP.08 eight leaves visible; CONTAINS InterPro DOMAIN/s: Multi antimicrobial extrus…
AT5G38030	SALK_123259		99	101_unr	nacl	0.508376	0.348107			0.905759	-1.18461	0.284623	-0.64559	1.22694		-0.887149	-0.224048	-2.38845	-1.14616	2	1	None	col	MATE efflux family protein; FUNCTIONS IN: antiporter activity, drug transmembrane transporter activity, transporter activity; INVOLVED IN: response to nematode; LOCATED IN: membrane; EXPRESSED IN: 8 plant structures; EXPRESSED DURING: LP.04 four leaves visible, 4 anthesis, petal differentiation and expansion stage, LP.08 eight leaves visible; CONTAINS InterPro DOMAIN/s: Multi antimicrobial extrus…
AT1G65040	SALK_061776	HOMOLOG OF YEAST HRD1 (Hrd1B)	100	102_unr	nacl	0.870906	1.00797			-2.291	0.728354	0.320936	1.6886	-1.32903		0.31795	0.887759	0.566063	-0.175895	2	1	None	col	Encodes one of the Arabidopsis homologs of the yeast/human Hrd1 protein: AT3G16090 (Hrd1A), AT1G65040 (Hrd1B). Involved in ERAD (Endoplasmic reticulum-associated degradation).
AT5G53550	SALK_045218	YELLOW STRIPE LIKE 3 (YSL3)	101	102_unr	nacl	0.702942	1.25767			1.39129	-0.842954	-1.22611	1.06851	-0.350431		-0.61622	0.59114	0.88205	-1.05104	2	1	None	col	YELLOW STRIPE like 3 (YSL3); CONTAINS InterPro DOMAIN/s: Oligopeptide transporter OPT superfamily (InterPro:IPR004813); BEST Arabidopsis thaliana protein match is: YELLOW STRIPE like 2 (TAIR:AT5G24380.1); Has 1791 Blast hits to 1736 proteins in 561 species: Archae - 19; Bacteria - 890; Metazoa - 0; Fungi - 282; Plants - 448; Viruses - 1; Other Eukaryotes - 151 (source: NCBI BLink).
AT1G23300	SALK_016045		102	102_unr	nacl	2.08135	1.10454			0.55276	-0.73506	-0.539494	1.97059	-0.677949		-0.586163	0.0530875	-1.01068	1.53862	1	1	None	col	MATE efflux family protein; FUNCTIONS IN: antiporter activity, drug transmembrane transporter activity, transporter activity; INVOLVED IN: drug transmembrane transport, transmembrane transport; LOCATED IN: membrane; CONTAINS InterPro DOMAIN/s: Multi antimicrobial extrusion protein MatE (InterPro:IPR002528); BEST Arabidopsis thaliana protein match is: MATE efflux family protein (TAIR:AT3G26590.1);…
AT1G70330	SALK_104866	EQUILIBRATIVE NUCLEOTIDE TRANSPORTER 1 (ENT1)	104	127_da	alkali	0.497335	-0.697371		0.303221	-1.28694	0.653916	-0.120396	0.485668	0.460196	0.533047	0.645535	0.297451	-0.46743	-0.79129	6	1	None	col	encodes an adenosine transporter that catalyze a proton-dependent adenosine transport.
AT1G70330	SALK_104866	EQUILIBRATIVE NUCLEOTIDE TRANSPORTER 1 (ENT1)	104	036_unr	nacl	1.12781	-0.237658			1.39528	-1.10881		-1.44291	0.810405		-0.79519	-1.13999	0.242393	1.47299	6	1	None	col	encodes an adenosine transporter that catalyze a proton-dependent adenosine transport.
AT1G23300	SALK_023397		106	102_unr	nacl	-0.804628	2.01735			1.70408	-1.39841	-1.20259	0.713429	0.0249677		-0.85995	-0.113693	0.281676	-0.606018	2	1	None	col	MATE efflux family protein; FUNCTIONS IN: antiporter activity, drug transmembrane transporter activity, transporter activity; INVOLVED IN: drug transmembrane transport, transmembrane transport; LOCATED IN: membrane; CONTAINS InterPro DOMAIN/s: Multi antimicrobial extrusion protein MatE (InterPro:IPR002528); BEST Arabidopsis thaliana protein match is: MATE efflux family protein (TAIR:AT3G26590.1);…
AT1G74440	SALK_118340		108	044_unr	nacl		1.25333			-0.265508	-0.460577		1.01642	1.06861		1.4631	-1.60888	-1.10317	1.22851	6	1	None	col	Protein of unknown function (DUF962); CONTAINS InterPro DOMAIN/s: Protein of unknown function DUF962 (InterPro:IPR009305); BEST Arabidopsis thaliana protein match is: Protein of unknown function (DUF962) (TAIR:AT1G18720.1); Has 608 Blast hits to 608 proteins in 290 species: Archae - 0; Bacteria - 318; Metazoa - 3; Fungi - 143; Plants - 86; Viruses - 0; Other Eukaryotes - 58 (source: NCBI BLink).
AT1G23840	SALK_029236		109	044_unr	nacl		2.95242			-1.01198	-0.857272		1.48093	0.12123		1.73948	-1.14088	-1.2932	1.00207	6	1	Low Confidence	col	unknown protein; LOCATED IN: endomembrane system; EXPRESSED IN: 18 plant structures; EXPRESSED DURING: 12 growth stages; BEST Arabidopsis thaliana protein match is: unknown protein (TAIR:AT1G23850.1); Has 53 Blast hits to 48 proteins in 5 species: Archae - 0; Bacteria - 0; Metazoa - 0; Fungi - 0; Plants - 53; Viruses - 0; Other Eukaryotes - 0 (source: NCBI BLink).
AT5G24650	SALK_009199		111	058_unr	nacl	0.349629	-0.622351			0.414253	-0.358463		-0.839077	-0.26279		-0.876925	1.12503	0.782258	0.545089	6	1	None	col	Mitochondrial import inner membrane translocase subunit Tim17/Tim22/Tim23 family protein; FUNCTIONS IN: protein transporter activity, P-P-bond-hydrolysis-driven protein transmembrane transporter activity; INVOLVED IN: protein transport; LOCATED IN: chloroplast, plasma membrane, vacuole, mitochondrial inner membrane presequence translocase complex, chloroplast envelope; EXPRESSED IN: 25 plant stru…
AT1G14360	SALK_136447	UDP-GALACTOSE TRANSPORTER 3 (UTR3)	112	123_da	alkali	-2.13397	1.2782		-0.00464293	-0.262384	-1.14074	-0.88727	0.841736	0.487864		-1.37444	1.03203	0.716522	-0.026669	4	1	None	col	UDP-galactose transporter 3 (UTR3); FUNCTIONS IN: pyrimidine nucleotide sugar transmembrane transporter activity; INVOLVED IN: transmembrane transport; LOCATED IN: endomembrane system; EXPRESSED IN: 24 plant structures; EXPRESSED DURING: 15 growth stages; CONTAINS InterPro DOMAIN/s: UAA transporter (InterPro:IPR013657); BEST Arabidopsis thaliana protein match is: UDP-galactose transporter 1 (TAIR…
AT1G14360	SALK_136447	UDP-GALACTOSE TRANSPORTER 3 (UTR3)	112	037_unr	nacl	-0.483939	0.361508			0.136254	-0.0205997		-0.7968	-0.198373		0.199182	-0.451941	0.626845	0.835613	6	1	None	col	UDP-galactose transporter 3 (UTR3); FUNCTIONS IN: pyrimidine nucleotide sugar transmembrane transporter activity; INVOLVED IN: transmembrane transport; LOCATED IN: endomembrane system; EXPRESSED IN: 24 plant structures; EXPRESSED DURING: 15 growth stages; CONTAINS InterPro DOMAIN/s: UAA transporter (InterPro:IPR013657); BEST Arabidopsis thaliana protein match is: UDP-galactose transporter 1 (TAIR…
AT5G22790	SALK_126363	RETICULATA-RELATED 1 (RER1)	113	045_unr	nacl		1.72591			0.00110703	-1.68461		-0.428066	0.325522		-0.838488	-0.100293	0.623054	-0.402901	6	1	None	col	reticulata-related 1 (RER1); FUNCTIONS IN: molecular_function unknown; INVOLVED IN: biological_process unknown; LOCATED IN: mitochondrion, plastid, chloroplast inner membrane, chloroplast envelope; EXPRESSED IN: 15 plant structures; EXPRESSED DURING: 6 growth stages; CONTAINS InterPro DOMAIN/s: Protein of unknown function DUF3411 (InterPro:IPR021825); BEST Arabidopsis thaliana protein match is: P…
AT3G05280	SALK_113487		114	039_sd	metal		-0.935144			-0.502677	0.94334		0.419588	-1.21104		-1.26132	1.0429	-1.69839	-0.684782	6	1	None	col	Integral membrane Yip1 family protein; FUNCTIONS IN: molecular_function unknown; INVOLVED IN: biological_process unknown; LOCATED IN: membrane; EXPRESSED IN: 25 plant structures; EXPRESSED DURING: 13 growth stages; CONTAINS InterPro DOMAIN/s: Yip1 domain (InterPro:IPR006977); BEST Arabidopsis thaliana protein match is: Integral membrane Yip1 family protein (TAIR:AT5G27490.1); Has 519 Blast hits t…
AT3G05280	SALK_113487		114	102_unr	nacl	0.352828	0.19764		-2.0738	-1.78127	1.04094	1.96683	0.922417	-0.986401		2.43165	-0.77723	-0.675734	-0.909988	2	1	None	col	Integral membrane Yip1 family protein; FUNCTIONS IN: molecular_function unknown; INVOLVED IN: biological_process unknown; LOCATED IN: membrane; EXPRESSED IN: 25 plant structures; EXPRESSED DURING: 13 growth stages; CONTAINS InterPro DOMAIN/s: Yip1 domain (InterPro:IPR006977); BEST Arabidopsis thaliana protein match is: Integral membrane Yip1 family protein (TAIR:AT5G27490.1); Has 519 Blast hits t…
AT2G24150	SALK_044573	HEPTAHELICAL PROTEIN 3 (HHP3)	116	102_unr	nacl	0.155175	0.325126		-0.966204	-1.03322	0.0483429	-0.31811	0.946824	-0.0492956		-0.397815	0.579593	-0.155821	0.602049	2	1	None	col	heptahelical transmembrane protein HHP3
AT1G02510	SALK_000212	(TPK4)	117	102_unr	nacl	-0.745705	-0.240327			2.19875	-0.112895	1.96373	-0.197659	0.134138		-0.687559	-1.38407	-1.03195	0.244782	2	1	None	col	Encodes AtTPK4, a member of the Arabidopsis thaliana K+ channel family of AtTPK/KCO proteins. AtTPK4 is targeted to the plasma membrane. In contrast other members of the AtTPK proteins are located in tonoplast. AtTPK4 forms a voltage-independent K+ channel that is blocked by extracellular calcium ions. May form homomeric ion channels in vivo.
AT5G04690	SALK_041362		118	045_unr	nacl		-0.352791			0.153695	-0.57215		-0.707929	1.00408		-0.281216	-0.493749	-0.275075	-0.0410839	6	1	None	col	Ankyrin repeat family protein; CONTAINS InterPro DOMAIN/s: Ankyrin repeat-containing domain (InterPro:IPR020683), Ankyrin repeat (InterPro:IPR002110); BEST Arabidopsis thaliana protein match is: Ankyrin repeat family protein (TAIR:AT5G04700.1); Has 1807 Blast hits to 1807 proteins in 277 species: Archae - 0; Bacteria - 0; Metazoa - 736; Fungi - 347; Plants - 385; Viruses - 0; Other Eukaryotes - 3…
AT5G35810	SALK_139447		119	052_unr	nacl	-0.977003	1.49251			-0.116282	0.667769		1.99527	-0.227165		-0.787858	1.37393	-0.270809	-0.16522	6	1	None	col	Ankyrin repeat family protein; FUNCTIONS IN: molecular_function unknown; INVOLVED IN: biological_process unknown; LOCATED IN: endomembrane system; CONTAINS InterPro DOMAIN/s: Ankyrin repeat-containing domain (InterPro:IPR020683); BEST Arabidopsis thaliana protein match is: Ankyrin repeat family protein (TAIR:AT3G54070.1); Has 1807 Blast hits to 1807 proteins in 277 species: Archae - 0; Bacteria -…
AT1G17200	SALK_014524		120	039_sd	metal		-0.940082			-0.418269	0.683477		0.547901	-2.16968		-0.907125	0.82107	-1.75233	-2.39247	6	1	None	col	Uncharacterised protein family (UPF0497); CONTAINS InterPro DOMAIN/s: Uncharacterised protein family UPF0497, trans-membrane plant (InterPro:IPR006702), Uncharacterised protein family UPF0497, trans-membrane plant subgroup (InterPro:IPR006459); BEST Arabidopsis thaliana protein match is: Uncharacterised protein family (UPF0497) (TAIR:AT3G14380.1); Has 681 Blast hits to 681 proteins in 21 species:…
AT1G17200	SALK_014524		120	052_unr	nacl	-0.0372378	0.523471			-0.0911541	-1.75735		-0.230382	-0.828222		-0.635349	1.36113	0.916061	0.171313	6	1	None	col	Uncharacterised protein family (UPF0497); CONTAINS InterPro DOMAIN/s: Uncharacterised protein family UPF0497, trans-membrane plant (InterPro:IPR006702), Uncharacterised protein family UPF0497, trans-membrane plant subgroup (InterPro:IPR006459); BEST Arabidopsis thaliana protein match is: Uncharacterised protein family (UPF0497) (TAIR:AT3G14380.1); Has 681 Blast hits to 681 proteins in 21 species:…
AT2G37980	SALK_020524		121	037_unr	nacl	-0.64719	0.538927			0.571351	-0.677025		-0.262592	-0.0055267		-0.120568	-0.104509	-0.0396083	0.000809533	6	1	None	col	O-fucosyltransferase family protein; FUNCTIONS IN: molecular_function unknown; INVOLVED IN: biological_process unknown; LOCATED IN: chloroplast; EXPRESSED IN: 13 plant structures; EXPRESSED DURING: L mature pollen stage, M germinated pollen stage, 4 anthesis, petal differentiation and expansion stage; CONTAINS InterPro DOMAIN/s: GDP-fucose protein O-fucosyltransferase (InterPro:IPR019378); BEST A…
AT3G19490	SALK_008491	SODIUM:HYDROGEN ANTIPORTER 1 (NHD1)	123	102_unr	nacl	0.49661	0.271943		0.0656585	1.20138	-0.296102	-0.373879	-0.166378	0.27133		-0.558408	-0.264945	-0.431063	-0.202097	2	1	None	col	member of Na+/H+ antiporter-Putative family
AT1G49810	SALK_123592	NA+/H+ ANTIPORTER 2 (NHD2)	124	037_unr	nacl	0.125547	0.23804			0.100163	-0.153314		-0.464027	0.898138		0.833906	-0.296335	-0.86259	0.612371	6	1	None	col	member of Na+/H+ antiporter-Putative family
AT4G00630	SALK_045324	K+ EFFLUX ANTIPORTER 2 (KEA2)	125	102_unr	nacl	0.256048	0.933249			0.525562	-0.534529	-0.943089	0.360022	0.0670715		-0.643998	0.123442	0.214272	0.298252	2	1	None	col	member of Putative potassium transporter family
AT5G51710	SALK_082203	K+ EFFLUX ANTIPORTER 5 (KEA5)	126	038_unr	nacl	0.0272298	0.36877			0.0907115	0.132244		0.641422	-0.0181219		-0.419373	-0.130942	-0.652699	-0.277178	5	1	None	col	member of Putative potassium proton antiporter family
AT2G19600	SALK_008276	K+ EFFLUX ANTIPORTER 4 (KEA4)	127	102_unr	nacl	-1.35518	2.94275		-3.01736	0.544944	-1.29424	-0.629531	0.419111	0.0862025		-0.886186	0.367237	0.0284004	-1.6183	2	1	Low Confidence	col	member of Putative potassium proton antiporter family
AT5G11800	SALK_106751	K+ EFFLUX ANTIPORTER 6 (KEA6)	128	038_unr	nacl	0.393843	1.09933			0.432775	-1.00245		-0.384401	0.628547		-0.42919	-0.847129	-0.190337	0.136772	6	1	None	col	member of Putative potassium proton antiporter family
AT5G27150	SALK_065623	NA+/H+ EXCHANGER 1 (NHX1)	129	038_unr	nacl	0.30589	1.90418			-0.901124	0.0192653		-0.213399	0.447179		0.191068	0.147454	0.0212759	-0.240654	6	1	None	col	Encodes a vacuolar sodium/proton antiporter involved in salt tolerance, ion homeostasis, and leaf development.
AT3G05030	SALK_036114	SODIUM HYDROGEN EXCHANGER 2 (NHX2)	130	038_unr	nacl	0.128158	-0.349069			-0.435555	0.568882		-0.547031	0.514964		0.712913	-0.511351	-0.215403	0.113115	6	1	None	col	member of Sodium proton exchanger family
AT5G55470	SALK_082277	NA+/H+ (SODIUM HYDROGEN) EXCHANGER 3 (NHX3)	131	085_unr	nacl	-1.304	0.278735			0.957902	-4.07232	1.3939	-0.436373	0.911666		-0.685456	-2.12654	-0.73695	0.537095	2	1	Low Confidence	col	member of Sodium proton exchanger family
AT3G06370	SALK_112901	SODIUM HYDROGEN EXCHANGER 4 (NHX4)	132	085_unr	nacl	-2.81521	0.414213			0.470865	-1.31619	1.63175	-0.0151152	-0.314996		-0.250515	-0.963059	-0.831254	0.31306	2	1	None	col	member of Sodium proton exchanger family
AT1G79610	SALK_100042	NA+/H+ ANTIPORTER 6 (NHX6)	133	039_unr	nacl	0.452587	0.524824			0.334705	-0.324392		-0.119013	0.278809		-0.684622	-1.02747	-0.137865	-0.171506	6	1	None	col	Encodes an endosomal Na(+)/H(+) antiporter: AT1G54370 (NHX5), AT1G79610 (NHX6). Double knockout nhx5 nhx6 showed reduced growth, with smaller and fewer cells and increased sensitivity to salinity.
AT5G35410	SALK_016683	SALT OVERLY SENSITIVE 2 (SOS2)	135	139_da	alkali	1.3388	-0.175175		-0.765963	0.0698177	0.486143	0.880097	0.918218	0.636095		7.21916	0.667397	-0.873669	-0.119119	6	1	Reproducible	col	encodes a member of the CBL-interacting protein kinase family, is a regulatory component controlling plant potassium nutrition
AT5G35410	SALK_016683	SALT OVERLY SENSITIVE 2 (SOS2)	135	128_sd	metal		-0.326882	65.0516	0.817343	-0.607718			-0.406425	-6.03108		35.1611	0.792385		11.5366	6	2	Reproducible	col	encodes a member of the CBL-interacting protein kinase family, is a regulatory component controlling plant potassium nutrition
AT5G35410	SALK_016683	SALT OVERLY SENSITIVE 2 (SOS2)	135	135_sd	metal		-2.13468	0.833052		0.409514	0.965786		0.0200957	-2.71815		13.8794	0.98697	-0.113949	1.83695	4	2	Reproducible	col	encodes a member of the CBL-interacting protein kinase family, is a regulatory component controlling plant potassium nutrition
AT5G35410	SALK_016683	SALT OVERLY SENSITIVE 2 (SOS2)	135	103_unr	nacl		1.00212			-1.52156	2.16617		4.01771	-5.57218		4.4234	2.1968	-2.09068	5.23372	2	2	Reproducible	col	encodes a member of the CBL-interacting protein kinase family, is a regulatory component controlling plant potassium nutrition
AT5G35410	SALK_016683	SALT OVERLY SENSITIVE 2 (SOS2)	135	151_unr	untreated	-1.06123	-0.0229123			0.092839	-0.379784		0.247337	0.516498		3.11304	0.396343	-0.37337	0.579612	6	1	Reproducible	col	encodes a member of the CBL-interacting protein kinase family, is a regulatory component controlling plant potassium nutrition
AT5G54800	SALK_021762	GLUCOSE 6-PHOSPHATE/PHOSPHATE TRANSLOCATOR 1 (GPT1)	137	052_unr	nacl	0.00206422	0.727722			-0.0268963	-0.808007		-0.556268	-0.307136		-0.388447	1.79228	2.91686	0.44821	6	1	None	col	Encodes glucose6-Phosphate/phosphate transporter 1. Essential for pollen maturation and embryo sac development.
AT2G41700	SALK_052748	ATP-BINDING CASSETTE A1 (ABCA1)	139	130_da	alkali	-0.276849	-0.284673		0.321393	0.15045	-0.511319	-0.949037	0.254418	0.572924	-0.750252	-0.625275	3.41163	-0.00386687	1.47088	6	1	Low Confidence	col	ATP-binding cassette A1 (ABCA1); FUNCTIONS IN: ATPase activity, coupled to transmembrane movement of substances, amino acid transmembrane transporter activity; LOCATED IN: plasma membrane; EXPRESSED IN: 24 plant structures; EXPRESSED DURING: 15 growth stages; CONTAINS InterPro DOMAIN/s: ATPase, AAA+ type, core (InterPro:IPR003593), ABC transporter-like (InterPro:IPR003439), ABC transporter, conse…
AT2G41700	SALK_052748	ATP-BINDING CASSETTE A1 (ABCA1)	139	046_unr	nacl		-0.0609928			0.965214	-1.30735		-1.82786	-0.0810407		-0.547452	1.04589	0.436062	0.505119	6	1	None	col	ATP-binding cassette A1 (ABCA1); FUNCTIONS IN: ATPase activity, coupled to transmembrane movement of substances, amino acid transmembrane transporter activity; LOCATED IN: plasma membrane; EXPRESSED IN: 24 plant structures; EXPRESSED DURING: 15 growth stages; CONTAINS InterPro DOMAIN/s: ATPase, AAA+ type, core (InterPro:IPR003593), ABC transporter-like (InterPro:IPR003439), ABC transporter, conse…
AT2G38120	SALK_020355	AUXIN RESISTANT 1 (AUX1)	141	052_unr	nacl	-0.705813	-0.302754			-0.520601	-1.6846		-0.518007	-0.918636		0.33111	0.310871	1.87298	0.0890672	6	1	None	col	Encodes an auxin influx transporter. AUX1 resides at the apical plasma membrane of protophloem cells and at highly dynamic subpopulations of Golgi apparatus and endosomes in all cell types. AUX1 action in the lateral root cap and/or epidermal cells influences lateral root initiation and positioning.
AT2G01170	SALK_107641	BIDIRECTIONAL AMINO ACID TRANSPORTER 1 (BAT1)	142	103_unr	nacl	0.106589	2.04632			-1.31117	-0.116737		1.01339	-0.417086		-1.28053	1.55721	1.58084	-1.34477	2	1	None	col	Encodes a bidirectional amino acid transporter that can transport ala, arg, glu and lys, GABA but not pro with both export and import activity. Its expression is localized in the vascular tissues suggesting a function in amino acids export from the phloem into sink tissue.
AT2G32040	SALK_109024		143	039_unr	nacl	0.77686	0.103557			-0.472689	-0.798282		-0.865064	-1.00838		-0.580324	2.11913	1.14304	0.111287	6	1	None	col	The At2g32040 gene product has been demonstrated to mediate folate monoglutamate transport involved in tetrahydrofolate biosynthesis. It also mediates transport of antifolates, such as methotrexate and aminopterin. The gene is expressed in both chloroplast and non-green plastids.
AT1G18470	SALK_033666		144	103_unr	nacl	1.30546	1.03238			0.612858	-1.60105	-0.00116561	-0.0618271	0.0576673		-0.90396	0.855444	-0.0473942	-0.162611	2	1	None	col	Transmembrane Fragile-X-F-associated protein; FUNCTIONS IN: zinc ion binding; LOCATED IN: endomembrane system; EXPRESSED IN: 24 plant structures; EXPRESSED DURING: 13 growth stages; CONTAINS InterPro DOMAIN/s: Transmembrane Fragile-X-F-associated protein (InterPro:IPR019396), Zinc finger, RING-type (InterPro:IPR001841); BEST Arabidopsis thaliana protein match is: Transmembrane Fragile-X-F-associa…
AT1G44800	SALK_123331		145	053_unr	nacl	-0.997652	0.351192			1.11863	-1.56195		-1.05736	-0.789201		-0.274335	0.0398913	0.7588	0.185404	6	1	None	col	nodulin MtN21 /EamA-like transporter family protein; FUNCTIONS IN: molecular_function unknown; LOCATED IN: membrane; EXPRESSED IN: 22 plant structures; EXPRESSED DURING: 11 growth stages; CONTAINS InterPro DOMAIN/s: Protein of unknown function DUF6, transmembrane (InterPro:IPR000620); BEST Arabidopsis thaliana protein match is: nodulin MtN21 /EamA-like transporter family protein (TAIR:AT4G08300.1…
AT5G42420	SALK_134294		148	040_sd	metal	-0.887512	-1.41036	-2.19846	-4.37578	0.462786	1.08045		0.20792	-0.582056		-0.57128	-0.159373	-0.441914	-0.362273	4	1	Low Confidence	col	Nucleotide-sugar transporter family protein; CONTAINS InterPro DOMAIN/s: Protein of unknown function DUF250 (InterPro:IPR004853); BEST Arabidopsis thaliana protein match is: Nucleotide-sugar transporter family protein (TAIR:AT1G21070.1); Has 1807 Blast hits to 1807 proteins in 277 species: Archae - 0; Bacteria - 0; Metazoa - 736; Fungi - 347; Plants - 385; Viruses - 0; Other Eukaryotes - 339 (sou…
AT5G42420	SALK_134294		148	040_unr	nacl	0.447034	0.0201833			0.894084	-2.23686		-2.74154	0.584252		-1.23438	-0.336649	0.343374	0.844704	6	1	None	col	Nucleotide-sugar transporter family protein; CONTAINS InterPro DOMAIN/s: Protein of unknown function DUF250 (InterPro:IPR004853); BEST Arabidopsis thaliana protein match is: Nucleotide-sugar transporter family protein (TAIR:AT1G21070.1); Has 1807 Blast hits to 1807 proteins in 277 species: Archae - 0; Bacteria - 0; Metazoa - 736; Fungi - 347; Plants - 385; Viruses - 0; Other Eukaryotes - 339 (sou…
AT2G27370	SALK_011092	CASPARIAN STRIP MEMBRANE DOMAIN PROTEIN 3 (CASP3)	149	040_sd	metal	-0.121467	-0.391333	0.0894392	0.83387	-0.7123	0.638563		-0.195094	-0.602623		-0.652606	-1.17881	-0.293034	-0.682907	6	1	None	col	Uncharacterised protein family (UPF0497); CONTAINS InterPro DOMAIN/s: Uncharacterised protein family UPF0497, trans-membrane plant (InterPro:IPR006702), Uncharacterised protein family UPF0497, trans-membrane plant subgroup (InterPro:IPR006459); BEST Arabidopsis thaliana protein match is: Uncharacterised protein family (UPF0497) (TAIR:AT2G36100.1); Has 591 Blast hits to 591 proteins in 21 species:…
AT2G27370	SALK_011092	CASPARIAN STRIP MEMBRANE DOMAIN PROTEIN 3 (CASP3)	149	103_unr	nacl	1.85064	0.623551			-1.17792	1.04786	0.691398	1.05861	0.524673		0.471786	0.37124	-0.0977727	0.132579	2	1	None	col	Uncharacterised protein family (UPF0497); CONTAINS InterPro DOMAIN/s: Uncharacterised protein family UPF0497, trans-membrane plant (InterPro:IPR006702), Uncharacterised protein family UPF0497, trans-membrane plant subgroup (InterPro:IPR006459); BEST Arabidopsis thaliana protein match is: Uncharacterised protein family (UPF0497) (TAIR:AT2G36100.1); Has 591 Blast hits to 591 proteins in 21 species:…
AT1G42540	SALK_082194	GLUTAMATE RECEPTOR 3.3 (GLR3.3)	150	040_unr	nacl	0.306883	0.691473			0.83811	-1.5575		0.271849	-0.484554		-1.37962	0.0512639	-0.444081	0.212251	6	1	None	col	member of Putative ligand-gated ion channel subunit family
AT3G07520	SALK_129955	GLUTAMATE RECEPTOR 1.4 (GLR1.4)	151	040_unr	nacl	-0.944632	0.101614			0.271624	-0.784085		1.08334	-0.222262		-0.727911	0.0489007	0.690393	-0.542717	6	1	None	col	member of Putative ligand-gated ion channel subunit family. Contains a functional cation - permeable pore domain. Involved in cellular cation homeostasis.
AT1G47530	SALK_084030		152	053_unr	nacl	-0.141872	-0.208562			-0.220109	0.295234		-0.160718	-0.149761		-0.485733	0.260053	-0.985886	-0.0346754	5	1	None	col	MATE efflux family protein; FUNCTIONS IN: antiporter activity, drug transmembrane transporter activity, transporter activity; INVOLVED IN: drug transmembrane transport, ripening, transmembrane transport; LOCATED IN: plasma membrane, membrane; EXPRESSED IN: 23 plant structures; EXPRESSED DURING: 13 growth stages; CONTAINS InterPro DOMAIN/s: Multi antimicrobial extrusion protein MatE (InterPro:IPR0…
AT2G36380	SALK_036087	ATP-BINDING CASSETTE G34 (ABCG34)	153	123_da	alkali	-1.72249	1.06938		-0.0695629	0.0882202	-2.06288	-0.427695	-0.169941	0.814601		-0.825232	0.182816	0.583546	-0.290933	4	1	None	col	pleiotropic drug resistance 6 (PDR6); FUNCTIONS IN: ATPase activity, coupled to transmembrane movement of substances; LOCATED IN: plasma membrane; EXPRESSED IN: 24 plant structures; EXPRESSED DURING: 13 growth stages; CONTAINS InterPro DOMAIN/s: ATPase, AAA+ type, core (InterPro:IPR003593), ABC transporter-like (InterPro:IPR003439), Plant PDR ABC transporter associated (InterPro:IPR013581), ABC-2…
AT2G36380	SALK_036087	ATP-BINDING CASSETTE G34 (ABCG34)	153	053_unr	nacl	0.694544	0.639009			-0.253763	-1.71554		-0.13862	-0.0726571		-0.795514	-0.607368	-0.155584	0.026662	6	1	None	col	pleiotropic drug resistance 6 (PDR6); FUNCTIONS IN: ATPase activity, coupled to transmembrane movement of substances; LOCATED IN: plasma membrane; EXPRESSED IN: 24 plant structures; EXPRESSED DURING: 13 growth stages; CONTAINS InterPro DOMAIN/s: ATPase, AAA+ type, core (InterPro:IPR003593), ABC transporter-like (InterPro:IPR003439), Plant PDR ABC transporter associated (InterPro:IPR013581), ABC-2…
AT5G18520	SALK_134021		154	046_unr	nacl		0.999866			-0.362634	-0.813393		-0.496368	0.814871		-0.884238	0.410261	-0.806783	0.388154	6	1	None	col	Lung seven transmembrane receptor family protein; LOCATED IN: endomembrane system, integral to membrane; EXPRESSED IN: 24 plant structures; EXPRESSED DURING: 14 growth stages; CONTAINS InterPro DOMAIN/s: Transmembrane receptor, eukaryota (InterPro:IPR009637); BEST Arabidopsis thaliana protein match is: Lung seven transmembrane receptor family protein (TAIR:AT3G09570.1); Has 1807 Blast hits to 180…
AT1G48370	SALK_076262	YELLOW STRIPE LIKE 8 (YSL8)	155	141_sd	metal	1.48575	0.537429	1.36516	0.246684	-1.44744	-0.946119		-0.127753	-1.3241		-0.167957	0.0291511	1.97297	-0.110353	6	1	None	col	Arabidopsis thaliana metal-nicotianamine transporter YSL4
AT1G48370	SALK_076262	YELLOW STRIPE LIKE 8 (YSL8)	155	041_unr	nacl	0.480954	1.39729			0.589821	-1.9442		0.334937	-0.327975		-0.943366	-0.324626	0.371074	0.301805	6	1	None	col	Arabidopsis thaliana metal-nicotianamine transporter YSL4
AT1G21070	SALK_125196		156	103_unr	nacl	-0.466816	1.01524			-0.838746	0.714893	-0.0484416	1.21342	-1.27793		-1.03923	1.1476	0.921363	-0.278057	2	1	None	col	Nucleotide-sugar transporter family protein; CONTAINS InterPro DOMAIN/s: Protein of unknown function DUF250 (InterPro:IPR004853); BEST Arabidopsis thaliana protein match is: Nucleotide-sugar transporter family protein (TAIR:AT1G76670.1); Has 2012 Blast hits to 2008 proteins in 220 species: Archae - 0; Bacteria - 26; Metazoa - 397; Fungi - 317; Plants - 1060; Viruses - 0; Other Eukaryotes - 212 (s…
AT3G27020	SALK_093392	YELLOW STRIPE LIKE 6 (YSL6)	157	040_sd	metal	-0.0416098	0.243777	0.702667	2.13464	0.00648795	0.475143		-0.471073	-0.218993		-0.675179	-0.672191	-0.297711	-0.571883	6	1	None	col	Arabidopsis thaliana metal-nicotianamine transporter YSL6
AT3G27020	SALK_093392	YELLOW STRIPE LIKE 6 (YSL6)	157	041_unr	nacl	0.111929	0.578071			0.279598	-1.06501		-0.19866	-0.110408		-0.276608	-0.458348	0.386555	0.155717	6	1	None	col	Arabidopsis thaliana metal-nicotianamine transporter YSL6
AT1G06470	SALK_126893		159	040_sd	metal	-0.0294604	-0.717615		3.65009	-0.190061	1.04301		0.163894	-0.686965		-0.586062	-0.248332	0.0674115	0.32251	5	1	Low Confidence	col	Nucleotide/sugar transporter family protein; CONTAINS InterPro DOMAIN/s: Protein of unknown function DUF6, transmembrane (InterPro:IPR000620), Protein of unknown function DUF250 (InterPro:IPR004853); BEST Arabidopsis thaliana protein match is: Nucleotide-sugar transporter family protein (TAIR:AT5G25400.1); Has 2283 Blast hits to 2278 proteins in 296 species: Archae - 6; Bacteria - 116; Metazoa - …
AT1G06470	SALK_126893		159	103_unr	nacl	0.98436	3.45314			-1.39235	-1.08259	0.590437	1.30141	-0.703304		-0.025093	0.925939	0.902651	0.564451	2	1	Low Confidence	col	Nucleotide/sugar transporter family protein; CONTAINS InterPro DOMAIN/s: Protein of unknown function DUF6, transmembrane (InterPro:IPR000620), Protein of unknown function DUF250 (InterPro:IPR004853); BEST Arabidopsis thaliana protein match is: Nucleotide-sugar transporter family protein (TAIR:AT5G25400.1); Has 2283 Blast hits to 2278 proteins in 296 species: Archae - 6; Bacteria - 116; Metazoa - …
AT2G25680	SALK_118311	MOLYBDATE TRANSPORTER 1 (MOT1)	160	041_sd	metal	-0.362883	-0.684095			0.173157	0.371518		-0.670638	-0.124133		-0.969994	-1.18486	0.468923	-0.265955	5	1	None	col	Encodes a high-affinity molybdate transporter. Mutant has reduced concentrations of molybdate in roots and shoots, and reduced shoot and root length when growing on Mo-limited medium.
AT2G25680	SALK_118311	MOLYBDATE TRANSPORTER 1 (MOT1)	160	046_unr	nacl		0.321679			-0.58779	-1.2158		0.0308847	1.16077		-0.847408	1.02449	-0.499358	-0.402476	6	1	None	col	Encodes a high-affinity molybdate transporter. Mutant has reduced concentrations of molybdate in roots and shoots, and reduced shoot and root length when growing on Mo-limited medium.
AT2G30290	SALK_082962	VACUOLAR SORTING RECEPTOR 2 (VSR2)	161	103_unr	nacl	0.159853	1.07783			0.278188	-0.286308	0.265167	0.559251	0.0116504		-0.39367	-0.0499683	-1.02322	0.475811	2	1	None	col	VACUOLAR SORTING RECEPTOR 2 (VSR2); FUNCTIONS IN: calcium ion binding; INVOLVED IN: protein targeting to vacuole; LOCATED IN: integral to plasma membrane, Golgi transport complex; EXPRESSED IN: petal, leaf whorl, male gametophyte, flower, pollen tube; EXPRESSED DURING: L mature pollen stage, M germinated pollen stage, 4 anthesis, petal differentiation and expansion stage; CONTAINS InterPro DOMAIN…
AT4G18195	SALK_137526	PURINE PERMEASE 8 (PUP8)	162	103_unr	nacl	-0.0309163	-1.66495			-0.0611134	-1.12612	-0.0915798	11.2142	-1.072		-1.05859	-0.852301	-1.55524	-1.09085	2	1	Low Confidence	col	Member of a family of proteins related to PUP1, a purine transporter. May be involved in the transport of purine and purine derivatives such as cytokinins, across the plasma membrane.
AT5G15410	SALK_019922	DEFENSE NO DEATH 1 (DND1)	163	047_unr	nacl		8.2993			0.394647	-5.14356		-19.94	2.60315		-0.91426	-0.385614	-1.34274	2.72991	5	1	Reproducible	col	'defense, no death' gene (DND1) encodes a mutated cyclic nucleotide-gated cation channel; Same as CNGC2 (article ID 229): Cyclic nucleotide gated channel, activated by cAMP, conducts K+ and other monovalent cations but excludes Na+, does not contain the GYG amino acid sequence found in other channels with this conductivity profile. Conducts Ca2+ into cells which is linked to the generation of NO …
AT1G79710	SALK_040642		164	041_unr	nacl	0.552688	1.8391			0.255209	-1.01181		0.068169	-0.103472		-0.651026	-0.418064	0.0183402	-0.362261	6	1	None	col	Major facilitator superfamily protein; CONTAINS InterPro DOMAIN/s: Major facilitator superfamily, general substrate transporter (InterPro:IPR016196), Biopterin transport-related protein BT1 (InterPro:IPR004324); BEST Arabidopsis thaliana protein match is: Major facilitator superfamily protein (TAIR:AT5G25050.1); Has 1010 Blast hits to 995 proteins in 167 species: Archae - 4; Bacteria - 188; Metaz…
AT3G45650	SALK_091226	NITRATE EXCRETION TRANSPORTER1 (NAXT1)	165	103_unr	nacl	1.72403	-0.58591			-0.193215	-2.02356	0.306122	10.0974	0.23773		-1.57455	-0.66424	-2.33582	-1.00279	2	1	Low Confidence	col	Encodes a nitrate efflux transporter NAXT1 (for NITRATE EXCRETION TRANSPORTER1). Localized to the plasma membrane. NAXT1 belongs to a subclass of seven NAXT members from the large NITRATE TRANSPORTER1/PEPTIDE TRANSPORTER family and is mainly expressed in the cortex of mature roots.
AT4G33700	SALK_042206		166	041_sd	metal	0.536172	0.17336			0.268144	0.0822437		-0.525667	-0.259873		-1.03981	-0.418352	0.669406	0.0933121	6	1	None	col	FUNCTIONS IN: molecular_function unknown; INVOLVED IN: biological_process unknown; LOCATED IN: plasma membrane; EXPRESSED IN: 22 plant structures; EXPRESSED DURING: 13 growth stages; CONTAINS InterPro DOMAIN/s: Protein of unknown function DUF21 (InterPro:IPR002550), Cystathionine beta-synthase, core (InterPro:IPR000644); BEST Arabidopsis thaliana protein match is: CBS domain-containing protein wi…
AT4G33700	SALK_042206		166	053_unr	nacl	0.304199	0.858827			0.601361	-1.37971		-0.173991	0.512594		-0.708245	-0.416634	-0.840555	0.654294	6	1	None	col	FUNCTIONS IN: molecular_function unknown; INVOLVED IN: biological_process unknown; LOCATED IN: plasma membrane; EXPRESSED IN: 22 plant structures; EXPRESSED DURING: 13 growth stages; CONTAINS InterPro DOMAIN/s: Protein of unknown function DUF21 (InterPro:IPR002550), Cystathionine beta-synthase, core (InterPro:IPR000644); BEST Arabidopsis thaliana protein match is: CBS domain-containing protein wi…
AT1G54350	SALK_003891	ATP-BINDING CASSETTE D2 (ABCD2)	167	123_da	alkali	-1.08518	1.03379		0.0875802	1.32313	-4.18574	-0.868338	-1.22381	3.04015		-1.80607	-0.658413	0.591721	1.00987	6	1	Low Confidence	col	ABC transporter family protein; FUNCTIONS IN: ATPase activity, coupled to transmembrane movement of substances; INVOLVED IN: transport, transmembrane transport; LOCATED IN: chloroplast; EXPRESSED IN: 23 plant structures; EXPRESSED DURING: 14 growth stages; CONTAINS InterPro DOMAIN/s: ATPase, AAA+ type, core (InterPro:IPR003593), ABC transporter, N-terminal (InterPro:IPR010509), ABC transporter-li…
AT1G54350	SALK_003891	ATP-BINDING CASSETTE D2 (ABCD2)	167	041_unr	nacl	0.567832	1.01169			1.13842	-2.15641		-1.29898	-0.120165		-1.26758	-0.636948	0.316687	0.421721	6	1	None	col	ABC transporter family protein; FUNCTIONS IN: ATPase activity, coupled to transmembrane movement of substances; INVOLVED IN: transport, transmembrane transport; LOCATED IN: chloroplast; EXPRESSED IN: 23 plant structures; EXPRESSED DURING: 14 growth stages; CONTAINS InterPro DOMAIN/s: ATPase, AAA+ type, core (InterPro:IPR003593), ABC transporter, N-terminal (InterPro:IPR010509), ABC transporter-li…
AT1G54350	SALK_003891	ATP-BINDING CASSETTE D2 (ABCD2)	167	200_unr	untreated	2.15677	0.906217		-1.91175	-0.622074	-0.416853	-0.225716	0.551786	0.307032		0.222147	15.1395	-0.58995	-0.964154	4	2	Inconsistent	col	ABC transporter family protein; FUNCTIONS IN: ATPase activity, coupled to transmembrane movement of substances; INVOLVED IN: transport, transmembrane transport; LOCATED IN: chloroplast; EXPRESSED IN: 23 plant structures; EXPRESSED DURING: 14 growth stages; CONTAINS InterPro DOMAIN/s: ATPase, AAA+ type, core (InterPro:IPR003593), ABC transporter, N-terminal (InterPro:IPR010509), ABC transporter-li…
AT1G54350	SALK_003891	ATP-BINDING CASSETTE D2 (ABCD2)	167	201_unr	untreated	0.34498	2.03045		-1.14582	0.163275	-0.576606		-0.517282	-0.999042		0.504948	0.51377	0.500058	0.204473	4	2	Inconsistent	col	ABC transporter family protein; FUNCTIONS IN: ATPase activity, coupled to transmembrane movement of substances; INVOLVED IN: transport, transmembrane transport; LOCATED IN: chloroplast; EXPRESSED IN: 23 plant structures; EXPRESSED DURING: 14 growth stages; CONTAINS InterPro DOMAIN/s: ATPase, AAA+ type, core (InterPro:IPR003593), ABC transporter, N-terminal (InterPro:IPR010509), ABC transporter-li…
AT3G26570	SALK_139411	PHOSPHATE TRANSPORTER 2;1 (PHT2;1)	168	047_unr	nacl		0.0234457			-0.0944414	0.0229371		0.238186	0.268989		-0.208387	0.499719	-1.26557	0.798307	6	1	None	col	low affinity phosphate transporter
AT4G34500	SALK_137661		169	054_unr	nacl	1.6496	0.179699		2.00761	0.314603	-0.491726		-0.0661013	0.402648		-0.733299	-0.332619	0.244316	0.233092	6	1	None	col	Protein kinase superfamily protein; FUNCTIONS IN: protein serine/threonine kinase activity, protein kinase activity, kinase activity, ATP binding; INVOLVED IN: protein amino acid phosphorylation; LOCATED IN: cellular_component unknown; EXPRESSED IN: 22 plant structures; EXPRESSED DURING: 13 growth stages; CONTAINS InterPro DOMAIN/s: Protein kinase, ATP binding site (InterPro:IPR017441), Protein k…
AT5G54860	SALK_059861		171	042_unr	nacl		0.202672			1.29359	-0.785066		0.208651	-0.62584		-0.499511	0.229527	0.653213	0.0872513	6	1	None	col	Major facilitator superfamily protein; FUNCTIONS IN: transporter activity; INVOLVED IN: transport; LOCATED IN: endomembrane system, membrane; EXPRESSED IN: 23 plant structures; EXPRESSED DURING: 15 growth stages; CONTAINS InterPro DOMAIN/s: Major facilitator superfamily, general substrate transporter (InterPro:IPR016196), Biopterin transport-related protein BT1 (InterPro:IPR004324); BEST Arabidop…
AT5G58650	SALK_063063	PLANT PEPTIDE CONTAINING SULFATED TYROSINE 1 (PSY1)	172	047_unr	nacl		0.668938			-1.54142	1.28222		4.19069	-0.952712		1.41856	0.0955864	-3.05577	-0.413385	6	1	Low Confidence	col	Encodes PSY1, an18-aa tyrosine-sulfated glycopeptide that promotes cellular proliferation and expansion. PSY1 is widely expressed in various tissues, including shoot apical meristem, and is highly up-regulated by wounding. Perception of PSY1 depends on At1g72300, a leucine-rich repeat receptor kinase (LRR-RK).
AT3G28345	SALK_036868	ATP-BINDING CASSETTE B15 (ABCB15)	173	103_unr	nacl	2.23986	-1.50812			1.48336	-0.926031	-0.247946	3.91982	0.560984		-0.910665	-0.932292	-2.42883	-0.279628	2	1	Low Confidence	col	Encodes an ATP-binding cassette (ABC) transporter. Expressed in the vascular tissue of primary stem.
AT4G00900	SALK_127936	ER-TYPE CA2+-ATPASE 2 (ECA2)	174	103_unr	nacl	1.55737	-0.401306			0.766949	-0.590438	1.31412	-0.0924332	0.190588		0.160814	0.160908	-1.09184	1.4889	2	1	None	col	Type IIA (SERCA-type) Ca2+ ATPase, catalyzes the efflux of calcium from the cytoplasm.
AT2G04032	SALK_057055	ZINC TRANSPORTER 7 PRECURSOR (ZIP7)	175	104_unr	nacl	-0.335634	0.962693			-0.218065	-0.124896		-0.0717426	0.0246226	4.94256	0.296997	0.168324	-1.01712	0.160054	1	1	Low Confidence	col	zinc transporter 7 precursor (ZIP7); FUNCTIONS IN: cation transmembrane transporter activity, zinc ion transmembrane transporter activity, metal ion transmembrane transporter activity; INVOLVED IN: cation transport, zinc ion transport, metal ion transport, transmembrane transport; LOCATED IN: endomembrane system, integral to membrane, membrane; EXPRESSED IN: 12 plant structures; EXPRESSED DURING:…
AT2G23980	SALK_064702	CYCLIC NUCLEOTIDE-GATED CHANNEL 6 (CNGC6)	176	047_unr	nacl		0.976739			-0.0877535	0.146125		0.984507	-0.963754		0.161615	0.337375	-0.795695	0.174095	6	1	None	col	member of Cyclic nucleotide gated channel family
AT2G32390	SALK_023880	GLUTAMATE RECEPTOR 3.5 (GLR3.5)	177	042_unr	nacl	-10.2196	-0.709618			-0.1963	-0.0207729		0.0484092	-0.487165		0.326837	0.584707	0.789801	0.0452322	6	1	Low Confidence	col	Encodes a ionotropic glutamate receptor ortholog, a member of a putative ligand-gated ion channel subunit family
AT2G33170	SALK_092719		178	042_unr	nacl	-21.2676	-0.355695			0.813691	-1.04586		-0.293295	-0.316614		0.100176	-0.401349	0.825433	0.802331	6	1	Low Confidence	col	Leucine-rich repeat receptor-like protein kinase family protein; FUNCTIONS IN: protein serine/threonine kinase activity, protein kinase activity, ATP binding; INVOLVED IN: protein amino acid phosphorylation; LOCATED IN: endomembrane system; EXPRESSED IN: 22 plant structures; EXPRESSED DURING: 13 growth stages; CONTAINS InterPro DOMAIN/s: Protein kinase, catalytic domain (InterPro:IPR000719), Leuc…
AT5G17860	SALK_143741	CALCIUM EXCHANGER 7 (CAX7)	179	071_unr	nacl	-0.0799757	-0.706295			-0.271183	-0.354608		-0.613424	-1.12609		-0.727875	-0.528716	0.528716	-1.05031	6	1	None	col	calcium exchanger 7 (CAX7); FUNCTIONS IN: cation:cation antiporter activity, calcium:sodium antiporter activity; INVOLVED IN: cation transport, transmembrane transport; LOCATED IN: endomembrane system, integral to membrane; EXPRESSED IN: 19 plant structures; EXPRESSED DURING: 10 growth stages; CONTAINS InterPro DOMAIN/s: Sodium/calcium exchanger membrane region (InterPro:IPR004837); BEST Arabidop…
AT1G55910	SALK_085692	ZINC TRANSPORTER 11 PRECURSOR (ZIP11)	180	104_unr	nacl	2.13008	0.840725			-2.35876	2.07978		0.752671	-1.06029	1.72168	1.17181	0.643441	-0.198659	-0.333563	1	1	None	col	member of Putative zinc transporter ZIP2 - like family
AT1G56130	SALK_110724		181	104_unr	nacl	-2.19601	0.338462			-1.67247	2.03392	0.251348	0.921995	-0.582133	0.814137	2.30893	0.618398	-0.446762	-0.890862	2	1	None	col	Leucine-rich repeat transmembrane protein kinase; FUNCTIONS IN: protein serine/threonine kinase activity, protein kinase activity, ATP binding; INVOLVED IN: protein amino acid phosphorylation; LOCATED IN: plasma membrane, membrane; EXPRESSED IN: cultured cell; CONTAINS InterPro DOMAIN/s: Serine/threonine-protein kinase domain (InterPro:IPR002290), Leucine-rich repeat (InterPro:IPR001611), Serine-…
AT2G01070	SALK_044297		182	048_unr	nacl		0.529304			1.20736	-1.19973		-1.23874	0.599672		-0.362135	1.46864	-0.257363	0.0495615	6	1	None	col	Lung seven transmembrane receptor family protein; FUNCTIONS IN: molecular_function unknown; INVOLVED IN: biological_process unknown; LOCATED IN: endomembrane system, integral to membrane; EXPRESSED IN: 22 plant structures; EXPRESSED DURING: 13 growth stages; CONTAINS InterPro DOMAIN/s: Transmembrane receptor, eukaryota (InterPro:IPR009637); BEST Arabidopsis thaliana protein match is: Lung seven t…
AT1G68690	SALK_014687	PROLINE-RICH EXTENSIN-LIKE RECEPTOR KINASE 9 (PERK9)	183	104_unr	nacl	1.40564	0.23052			-0.854946	0.24981	-0.296082	0.507418	-0.213833	-0.30269	0.417203	0.239005	0.137891	-0.375625	2	1	None	col	Encodes a member of the proline-rich extensin-like receptor kinase (PERK) family. This family consists of 15 predicted receptor kinases (PMID: 15653807).
AT4G32650	SALK_078470	POTASSIUM CHANNEL IN ARABIDOPSIS THALIANA 3 (KAT3)	185	104_unr	nacl	0.54934	0.469636			0.00944992	0.355971	-0.655001	-0.00667407	-0.0145437	0.00531624	1.26284	-0.392498	-0.227626	-0.725912	2	1	None	col	Encodes KAT3, a member of the Shaker family of voltage-gated potassium channel subunits. Does not form functional potassium channel on its own. Involved in down-regulating AKT1 and KAT1 channel activity by forming heteromers with AKT1 or KAT1. The Shaker family K+ ion channels include five groups based on phylogenetic analysis (FEBS Letters (2007) 581: 2357): I (inwardly rectifying conductance): …
AT5G14880	SALK_001070		186	075_sd	metal	-5.0523	0.0525955	0.417098		0.901973	-0.199512		-0.457938	-1.81406		-2.02205	-0.530505	1.50509	-0.148334	2	1	Low Confidence	col	Potassium transporter family protein; FUNCTIONS IN: potassium ion transmembrane transporter activity; INVOLVED IN: potassium ion transport; LOCATED IN: membrane; EXPRESSED IN: 22 plant structures; EXPRESSED DURING: 13 growth stages; CONTAINS InterPro DOMAIN/s: Potassium uptake protein, kup (InterPro:IPR018519), K+ potassium transporter (InterPro:IPR003855); BEST Arabidopsis thaliana protein match…
AT5G14880	SALK_001070		186	104_unr	nacl	-0.203841	0.835884			-0.478795	-0.145642	0.462768	-0.0786248	-0.079737		3.55263	-0.498105	0.0420825	-0.099964	2	1	Low Confidence	col	Potassium transporter family protein; FUNCTIONS IN: potassium ion transmembrane transporter activity; INVOLVED IN: potassium ion transport; LOCATED IN: membrane; EXPRESSED IN: 22 plant structures; EXPRESSED DURING: 13 growth stages; CONTAINS InterPro DOMAIN/s: Potassium uptake protein, kup (InterPro:IPR018519), K+ potassium transporter (InterPro:IPR003855); BEST Arabidopsis thaliana protein match…
AT4G08620	SALK_093256	SULPHATE TRANSPORTER 1;1 (SULTR1;1)	187	122_da	alkali	-0.295355	-0.0232546		1.82668	-0.0774006	-0.178922	-0.233501	-0.014535	-0.424988	-1.28107	-0.567317	0.283714	0.711235	0.187317	6	1	None	col	Encodes a sulfate transporter. Contains STAS domain. Expressed in roots and guard cells. Up-regulated by sulfur deficiency.
AT4G08620	SALK_093256	SULPHATE TRANSPORTER 1;1 (SULTR1;1)	187	104_unr	nacl	2.51403	0.272984			-1.10761	0.10851		0.484815	-0.328781	0.301213	0.0693649	0.245669	0.497428	-0.357319	2	1	None	col	Encodes a sulfate transporter. Contains STAS domain. Expressed in roots and guard cells. Up-regulated by sulfur deficiency.
AT1G12110	SALK_097431	NITRATE TRANSPORTER 1.1 (NRT1.1)	188	075_sd	metal	-5.11396	-0.239525	2.66948		-0.902945	0.54789		0.279945	0.280079		0.0642831	0.552183	0.228476	-0.237426	4	1	Low Confidence	col	Encodes NRT1.1 (CHL1), a dual-affinity nitrate transporter. The protein is expressed in guard cells and function in stomatal opening. Mutants have less transpiration and are more tolerant to drought. Expressed in lateral roots. Involved in nitrate signaling which enables the plant root system to detect and exploit nitrate-rich soil patches. Comparing to the wild type, the mutant displays a strong…
AT1G12110	SALK_097431	NITRATE TRANSPORTER 1.1 (NRT1.1)	188	104_unr	nacl	0.304286	0.0558344			0.299504	-0.565116		0.317327	-0.71843	2.05819	-0.476496	-0.23066	0.360917	0.337947	2	1	None	col	Encodes NRT1.1 (CHL1), a dual-affinity nitrate transporter. The protein is expressed in guard cells and function in stomatal opening. Mutants have less transpiration and are more tolerant to drought. Expressed in lateral roots. Involved in nitrate signaling which enables the plant root system to detect and exploit nitrate-rich soil patches. Comparing to the wild type, the mutant displays a strong…
AT5G57090	SALK_091142	ETHYLENE INSENSITIVE ROOT 1 (EIR1)	189	075_sd	metal	-1.45679	-0.16526	-5.85723		-0.455528	0.471559		0.521553	-0.805384		-0.104893	0.56399	0.312632	-0.140078	4	1	Low Confidence	col	Encodes an auxin efflux carrier that is similar to bacterial membrane transporters. Root-specific role in the transport of auxin. Acts downstream of CTR1 and ethylene biosynthesis, in the same pathway as EIN2 and AUX1, and independent from EIN3 and EIN5/AIN1 pathway. In the root, the protein localizes apically in epidermal and lateral root cap cells and predominantly basally in cortical cells. Fu…
AT5G57090	SALK_091142	ETHYLENE INSENSITIVE ROOT 1 (EIR1)	189	104_unr	nacl	-1.0605	-0.0967878			0.623882	-0.777477	-0.305147	-0.212349	0.253501	-0.473672	-0.597673	-0.296403	-0.259935	1.23545	2	1	None	col	Encodes an auxin efflux carrier that is similar to bacterial membrane transporters. Root-specific role in the transport of auxin. Acts downstream of CTR1 and ethylene biosynthesis, in the same pathway as EIN2 and AUX1, and independent from EIN3 and EIN5/AIN1 pathway. In the root, the protein localizes apically in epidermal and lateral root cap cells and predominantly basally in cortical cells. Fu…
AT3G49840	SALK_029335		190	075_sd	metal	-1.89136	0.236032	-1.75508		-0.963799	0.15723		0.712136	-1.24222		-1.27434	0.734462	0.226839	-0.366058	3	1	None	col	Uncharacterized conserved protein (DUF2215); LOCATED IN: endomembrane system; CONTAINS InterPro DOMAIN/s: Protein of unknown function DUF2215 (InterPro:IPR019358); BEST Arabidopsis thaliana protein match is: Uncharacterized conserved protein (DUF2215) (TAIR:AT5G67610.1); Has 30201 Blast hits to 17322 proteins in 780 species: Archae - 12; Bacteria - 1396; Metazoa - 17338; Fungi - 3422; Plants - 50…
AT3G49840	SALK_029335		190	104_unr	nacl	0.162389	0.0737151			-1.07156	0.793225	-0.733212	0.620895	-0.355239	-0.723225	-0.258692	0.198469	0.412322	-0.842048	2	1	None	col	Uncharacterized conserved protein (DUF2215); LOCATED IN: endomembrane system; CONTAINS InterPro DOMAIN/s: Protein of unknown function DUF2215 (InterPro:IPR019358); BEST Arabidopsis thaliana protein match is: Uncharacterized conserved protein (DUF2215) (TAIR:AT5G67610.1); Has 30201 Blast hits to 17322 proteins in 780 species: Archae - 12; Bacteria - 1396; Metazoa - 17338; Fungi - 3422; Plants - 50…
AT1G50630	SALK_060244		191	076_sd	metal		-0.827655	0.908955		-0.959241	0.610342		0.92265	0.3733		0.309392	-0.224445	-0.684637	-0.997341	5	2	None	col	Protein of unknown function (DUF3537); CONTAINS InterPro DOMAIN/s: Protein of unknown function DUF3537 (InterPro:IPR021924); BEST Arabidopsis thaliana protein match is: Protein of unknown function (DUF3537) (TAIR:AT3G20300.1); Has 144 Blast hits to 144 proteins in 16 species: Archae - 0; Bacteria - 0; Metazoa - 0; Fungi - 0; Plants - 142; Viruses - 0; Other Eukaryotes - 2 (source: NCBI BLink).
AT1G50630	SALK_060244		191	095_sd	metal	-0.749235	0.151053			-0.786862	0.349075		0.268409	0.075688		0.866592	0.485021	0.759967	-0.635873	4	2	None	col	Protein of unknown function (DUF3537); CONTAINS InterPro DOMAIN/s: Protein of unknown function DUF3537 (InterPro:IPR021924); BEST Arabidopsis thaliana protein match is: Protein of unknown function (DUF3537) (TAIR:AT3G20300.1); Has 144 Blast hits to 144 proteins in 16 species: Archae - 0; Bacteria - 0; Metazoa - 0; Fungi - 0; Plants - 142; Viruses - 0; Other Eukaryotes - 2 (source: NCBI BLink).
AT1G50630	SALK_060244		191	104_unr	nacl	0.159636	-0.366211			0.429544	0.293476		0.0453156	0.24366	0.869271	-0.403637	-0.24981	-0.0694347	-0.285158	2	1	None	col	Protein of unknown function (DUF3537); CONTAINS InterPro DOMAIN/s: Protein of unknown function DUF3537 (InterPro:IPR021924); BEST Arabidopsis thaliana protein match is: Protein of unknown function (DUF3537) (TAIR:AT3G20300.1); Has 144 Blast hits to 144 proteins in 16 species: Archae - 0; Bacteria - 0; Metazoa - 0; Fungi - 0; Plants - 142; Viruses - 0; Other Eukaryotes - 2 (source: NCBI BLink).
AT1G08090	SALK_035429	NITRATE TRANSPORTER 2:1 (NRT2:1)	192	104_unr	nacl	-0.404704	-0.141827			0.607147	-0.64446		-0.673987	0.713245	0.974106	-0.386236	0.604416	-0.923336	1.18812	2	1	None	col	High-affinity nitrate transporter. Up-regulated by nitrate. Functions as a repressor of lateral root initiation independently of nitrate uptake.
AT1G69850	SALK_015023	NITRATE TRANSPORTER 1:2 (NRT1:2)	193	076_sd	metal		-0.863968	-0.880483		-0.637883	0.701642		0.660587	0.35423		1.15577	-0.425526	-0.685596	-0.886663	4	1	None	col	Encodes an inducible component of low-affinity nitrate uptake. mRNA found primarily in root hairs and the epidermis of roots.
AT5G47910	SALK_070610	RESPIRATORY BURST OXIDASE HOMOLOGUE D (RBOHD)	194	076_sd	metal		-0.706093	-0.229053		-0.622928	0.150556		1.01104	0.655092		0.46328	0.133639	-0.255828	-0.485718	4	1	None	col	NADPH/respiratory burst oxidase protein D (RbohD).Interacts with AtrbohF gene to fine tune the spatial control of ROI production and hypersensitive response to cell in and around infection site.
AT3G19553	SALK_007135		195	105_unr	nacl	-0.355142	0.810307			0.0828238	-1.63096	0.927244	-0.597759	0.269396		-0.815951	-1.35792	-0.047759	0.30297	2	1	None	col	Amino acid permease family protein; FUNCTIONS IN: cationic amino acid transmembrane transporter activity; INVOLVED IN: amino acid transport, transport, transmembrane transport; LOCATED IN: membrane; EXPRESSED IN: 22 plant structures; EXPRESSED DURING: 13 growth stages; CONTAINS InterPro DOMAIN/s: Amino acid/polyamine transporter I (InterPro:IPR002293), Amino acid permease domain (InterPro:IPR0048…
AT2G39350	SALK_017391	ATP-BINDING CASSETTE G1 (ABCG1)	196	076_sd	metal		-0.581462	0.557603		-0.852914	-0.14356		1.34641	2.51098		-0.291074	0.157693	-0.269119	-0.35953	4	1	None	col	ABC-2 type transporter family protein; FUNCTIONS IN: ATPase activity, coupled to transmembrane movement of substances; INVOLVED IN: response to nematode; LOCATED IN: plasma membrane; EXPRESSED IN: 15 plant structures; EXPRESSED DURING: 4 anthesis, C globular stage, petal differentiation and expansion stage, E expanded cotyledon stage; CONTAINS InterPro DOMAIN/s: ATPase, AAA+ type, core (InterPro:…
AT2G39350	SALK_017391	ATP-BINDING CASSETTE G1 (ABCG1)	196	105_unr	nacl	0.841485	0.826741			0.998416	0.139336	1.85499	0.921895	-0.697514		-2.03873	-1.05484	-1.64912	0.973686	2	1	None	col	ABC-2 type transporter family protein; FUNCTIONS IN: ATPase activity, coupled to transmembrane movement of substances; INVOLVED IN: response to nematode; LOCATED IN: plasma membrane; EXPRESSED IN: 15 plant structures; EXPRESSED DURING: 4 anthesis, C globular stage, petal differentiation and expansion stage, E expanded cotyledon stage; CONTAINS InterPro DOMAIN/s: ATPase, AAA+ type, core (InterPro:…
AT5G52450	SALK_055280		197	130_da	alkali	-0.487511	-0.0909895		-0.677685	-0.189204	0.57624	-0.963888	0.913583	0.215981	-0.423252	-0.746999	0.844591	-0.51675	0.854584	6	1	None	col	MATE efflux family protein; FUNCTIONS IN: antiporter activity, drug transmembrane transporter activity, transporter activity; INVOLVED IN: response to nematode; LOCATED IN: plasma membrane, membrane; EXPRESSED IN: 24 plant structures; EXPRESSED DURING: 15 growth stages; CONTAINS InterPro DOMAIN/s: MATE family transporter related protein (InterPro:IPR015521), Multi antimicrobial extrusion protein …
AT5G52450	SALK_055280		197	036_unr	nacl	-0.666382	1.13483			3.86682	-1.285		-1.12242	0.348186		-0.860582	-2.75846	0.691925	0.0913939	6	3	Inconsistent	col	MATE efflux family protein; FUNCTIONS IN: antiporter activity, drug transmembrane transporter activity, transporter activity; INVOLVED IN: response to nematode; LOCATED IN: plasma membrane, membrane; EXPRESSED IN: 24 plant structures; EXPRESSED DURING: 15 growth stages; CONTAINS InterPro DOMAIN/s: MATE family transporter related protein (InterPro:IPR015521), Multi antimicrobial extrusion protein …
AT5G52450	SALK_055280		197	182_unr	nacl	-0.393618	-0.159815		0.651999	0.256792	-1.52499	0.309207	-0.685295	2.16951	-0.327167	0.172961	-1.60957	-1.10684	0.75415	4	3	Inconsistent	col	MATE efflux family protein; FUNCTIONS IN: antiporter activity, drug transmembrane transporter activity, transporter activity; INVOLVED IN: response to nematode; LOCATED IN: plasma membrane, membrane; EXPRESSED IN: 24 plant structures; EXPRESSED DURING: 15 growth stages; CONTAINS InterPro DOMAIN/s: MATE family transporter related protein (InterPro:IPR015521), Multi antimicrobial extrusion protein …
AT5G52450	SALK_055280		197	183_unr	nacl	-0.00971337	1.7457		1.22784	0.243265	-0.283287	0.323461	1.11426	1.62285		1.25226	-2.02129	-1.68866	0.50457	5	3	Inconsistent	col	MATE efflux family protein; FUNCTIONS IN: antiporter activity, drug transmembrane transporter activity, transporter activity; INVOLVED IN: response to nematode; LOCATED IN: plasma membrane, membrane; EXPRESSED IN: 24 plant structures; EXPRESSED DURING: 15 growth stages; CONTAINS InterPro DOMAIN/s: MATE family transporter related protein (InterPro:IPR015521), Multi antimicrobial extrusion protein …
AT5G52450	SALK_055280		197	184_unr	untreated	-0.134189	-0.146753		-0.345542	1.70809	-1.94368	-0.233671	-0.0239905	0.263672		-0.44461	-0.379641	-0.638691	-0.0958336	6	2	None	col	MATE efflux family protein; FUNCTIONS IN: antiporter activity, drug transmembrane transporter activity, transporter activity; INVOLVED IN: response to nematode; LOCATED IN: plasma membrane, membrane; EXPRESSED IN: 24 plant structures; EXPRESSED DURING: 15 growth stages; CONTAINS InterPro DOMAIN/s: MATE family transporter related protein (InterPro:IPR015521), Multi antimicrobial extrusion protein …
AT5G52450	SALK_055280		197	185_unr	untreated	0.0984418	-0.831911		0.501418	1.79869	-1.1397	-0.719778	-0.597528	-0.447967		-0.104329	1.01099	-0.0133969	1.49218	6	2	None	col	MATE efflux family protein; FUNCTIONS IN: antiporter activity, drug transmembrane transporter activity, transporter activity; INVOLVED IN: response to nematode; LOCATED IN: plasma membrane, membrane; EXPRESSED IN: 24 plant structures; EXPRESSED DURING: 15 growth stages; CONTAINS InterPro DOMAIN/s: MATE family transporter related protein (InterPro:IPR015521), Multi antimicrobial extrusion protein …
AT1G77210	SALK_085871	SUGAR TRANSPORT PROTEIN 14 (STP14)	199	077_sd	metal	2.04222	-0.628036	0.324631		-1.18127	0.277366		1.2481	2.63434		0.592865	0.659079	-0.132645	-0.165076	4	1	None	col	AtSTP14 belongs to the family of sugar transport proteins (AtSTPs)in volved in monosaccharide transport. Heterologous expression in yeast revealed that AtSTP14 is the transporter specifc for galactose and does not transport other monosaccharides such as glucose or fructose.
AT1G77210	SALK_085871	SUGAR TRANSPORT PROTEIN 14 (STP14)	199	105_unr	nacl	0.474938	1.57584			-1.21121	-0.535703	-0.169124	1.32454	0.38727		-2.34591	1.05502	1.02863	-0.391756	2	1	None	col	AtSTP14 belongs to the family of sugar transport proteins (AtSTPs)in volved in monosaccharide transport. Heterologous expression in yeast revealed that AtSTP14 is the transporter specifc for galactose and does not transport other monosaccharides such as glucose or fructose.
AT1G80830	SALK_053236	NATURAL RESISTANCE-ASSOCIATED MACROPHAGE PROTEIN 1 (NRAMP1)	200	135_da	alkali	0.778917	-1.22603		-0.137494	0.0439435	0.210651	1.33375	0.558684	-1.44808		-0.150478	-0.92906	0.0300485	0.509316	6	1	None	col	Thought to be involved in iron homeostasis. Induced in leaves in response to iron deficiency. Transgenic plants accumulate toxic levels of iron. Gene complements yeast iron uptake mutants.
AT1G80830	SALK_053236	NATURAL RESISTANCE-ASSOCIATED MACROPHAGE PROTEIN 1 (NRAMP1)	200	077_sd	metal	1.95012	-0.717368	-2.0137		-0.548415	0.0800823		0.619888	-21.5598		0.957386	0.470583	-0.106419	-0.315116	4	6	Inconsistent	col	Thought to be involved in iron homeostasis. Induced in leaves in response to iron deficiency. Transgenic plants accumulate toxic levels of iron. Gene complements yeast iron uptake mutants.
AT1G80830	SALK_053236	NATURAL RESISTANCE-ASSOCIATED MACROPHAGE PROTEIN 1 (NRAMP1)	200	095_sd	metal	-0.842646	-1.29928			0.265547	0.363776		-0.795864	-3.53311		0.00765678	-0.607907	1.50575	0.288213	3	6	Inconsistent	col	Thought to be involved in iron homeostasis. Induced in leaves in response to iron deficiency. Transgenic plants accumulate toxic levels of iron. Gene complements yeast iron uptake mutants.
AT1G80830	SALK_053236	NATURAL RESISTANCE-ASSOCIATED MACROPHAGE PROTEIN 1 (NRAMP1)	200	101_sd	metal		-1.35319	-0.326013		1.06152	-0.234241		-1.89734	-3.3735		0.361585	-2.25517	1.67669	1.37407	2	6	Inconsistent	col	Thought to be involved in iron homeostasis. Induced in leaves in response to iron deficiency. Transgenic plants accumulate toxic levels of iron. Gene complements yeast iron uptake mutants.
AT1G80830	SALK_053236	NATURAL RESISTANCE-ASSOCIATED MACROPHAGE PROTEIN 1 (NRAMP1)	200	102_sd	metal	-0.355233	-1.18841		-0.479264	1.49156	0.0446448		-1.86317			-0.929924	-1.36735	2.02796	0.261589	1	6	Inconsistent	col	Thought to be involved in iron homeostasis. Induced in leaves in response to iron deficiency. Transgenic plants accumulate toxic levels of iron. Gene complements yeast iron uptake mutants.
AT1G80830	SALK_053236	NATURAL RESISTANCE-ASSOCIATED MACROPHAGE PROTEIN 1 (NRAMP1)	200	103_sd	metal	-1.67997	-0.301862	-1.5114	2.1009	-0.112269	-1.05303		-0.00675615	-2.08136		-1.19733	-0.331597	2.5156	-0.401378	3	6	Inconsistent	col	Thought to be involved in iron homeostasis. Induced in leaves in response to iron deficiency. Transgenic plants accumulate toxic levels of iron. Gene complements yeast iron uptake mutants.
AT1G80830	SALK_053236	NATURAL RESISTANCE-ASSOCIATED MACROPHAGE PROTEIN 1 (NRAMP1)	200	128_sd	metal		-0.233925	-5.67685	0.46252	2.12405			-0.989272	-1.77135		-0.147518	-0.973425		0.939205	6	6	Inconsistent	col	Thought to be involved in iron homeostasis. Induced in leaves in response to iron deficiency. Transgenic plants accumulate toxic levels of iron. Gene complements yeast iron uptake mutants.
AT1G80830	SALK_053236	NATURAL RESISTANCE-ASSOCIATED MACROPHAGE PROTEIN 1 (NRAMP1)	200	071_unr	nacl	-0.0630204	-0.690375			0.601279	0.308947		-0.0681571	-2.56854		-0.675968	0.709694	-0.709694	0.0684024	6	2	None	col	Thought to be involved in iron homeostasis. Induced in leaves in response to iron deficiency. Transgenic plants accumulate toxic levels of iron. Gene complements yeast iron uptake mutants.
AT1G80830	SALK_053236	NATURAL RESISTANCE-ASSOCIATED MACROPHAGE PROTEIN 1 (NRAMP1)	200	146_unr	nacl	0.178924	0.472987		0.1072	0.615615	-0.526512	0.761699	0.329619	-0.315408	1.0977	-0.392999	-0.497422	-1.57742	0.748734	6	2	None	col	Thought to be involved in iron homeostasis. Induced in leaves in response to iron deficiency. Transgenic plants accumulate toxic levels of iron. Gene complements yeast iron uptake mutants.
AT1G80830	SALK_053236	NATURAL RESISTANCE-ASSOCIATED MACROPHAGE PROTEIN 1 (NRAMP1)	200	131_sd	untreated	0.424905	1.03491		-0.545405	0.231833	-0.295939		0.940129	-0.396954		-1.86357	0.763087	0.574166	-0.393935	11	2	None	col	Thought to be involved in iron homeostasis. Induced in leaves in response to iron deficiency. Transgenic plants accumulate toxic levels of iron. Gene complements yeast iron uptake mutants.
AT1G80830	SALK_053236	NATURAL RESISTANCE-ASSOCIATED MACROPHAGE PROTEIN 1 (NRAMP1)	200	145_unr	untreated	-0.364353	-0.201798			-0.139235	-0.308966		1.1841	-1.16018		0.740591	-0.111514	-0.608672	1.40432	6	2	None	col	Thought to be involved in iron homeostasis. Induced in leaves in response to iron deficiency. Transgenic plants accumulate toxic levels of iron. Gene complements yeast iron uptake mutants.
AT4G22030	SALK_052988		201	077_sd	metal	0.169523	-0.817178	-1.37127		-0.753739	0.601495		1.00905	-2.65999		2.75222	-0.418173	-0.47409	-0.828718	5	1	None	col	CONTAINS InterPro DOMAIN/s: F-box domain, cyclin-like (InterPro:IPR001810), F-box domain, Skp2-like (InterPro:IPR022364), Protein of unknown function DUF295 (InterPro:IPR005174); BEST Arabidopsis thaliana protein match is: unknown protein (TAIR:AT4G04480.1); Has 486 Blast hits to 359 proteins in 16 species: Archae - 0; Bacteria - 4; Metazoa - 0; Fungi - 0; Plants - 482; Viruses - 0; Other Eukaryo…
AT4G22030	SALK_052988		201	105_unr	nacl	0.903563	0.70762			-0.202424	0.660493	1.90191	0.76921	0.632992		-1.38593	-0.0685044	1.32132	0.686092	2	1	None	col	CONTAINS InterPro DOMAIN/s: F-box domain, cyclin-like (InterPro:IPR001810), F-box domain, Skp2-like (InterPro:IPR022364), Protein of unknown function DUF295 (InterPro:IPR005174); BEST Arabidopsis thaliana protein match is: unknown protein (TAIR:AT4G04480.1); Has 486 Blast hits to 359 proteins in 16 species: Archae - 0; Bacteria - 4; Metazoa - 0; Fungi - 0; Plants - 482; Viruses - 0; Other Eukaryo…
AT5G20270	SALK_056174	HEPTAHELICAL TRANSMEMBRANE PROTEIN1 (HHP1)	203	048_unr	nacl		0.640225			-0.910388	0.181359		0.445612	0.580574		-0.0973732	0.375673	0.152221	-0.435941	6	1	None	col	heptahelical transmembrane protein homologous to human adiponectin receptors and progestin receptors
AT4G15620	SALK_057616		204	077_sd	metal	2.29076	-0.803433	0.364505		-0.679589	0.565937		0.853431	3.31303		1.57363	-0.0195186	-0.5773	-0.535491	5	1	Low Confidence	col	Uncharacterised protein family (UPF0497); CONTAINS InterPro DOMAIN/s: Uncharacterised protein family UPF0497, trans-membrane plant (InterPro:IPR006702), Uncharacterised protein family UPF0497, trans-membrane plant subgroup (InterPro:IPR006459); BEST Arabidopsis thaliana protein match is: Uncharacterised protein family (UPF0497) (TAIR:AT4G15630.1); Has 622 Blast hits to 622 proteins in 21 species:…
AT4G15620	SALK_057616		204	105_unr	nacl	-1.21003	-0.109188			0.0477646	0.572403	-0.00248949	0.174539	-1.21353		0.775402	-0.221247	-0.612428	-1.2023	2	1	None	col	Uncharacterised protein family (UPF0497); CONTAINS InterPro DOMAIN/s: Uncharacterised protein family UPF0497, trans-membrane plant (InterPro:IPR006702), Uncharacterised protein family UPF0497, trans-membrane plant subgroup (InterPro:IPR006459); BEST Arabidopsis thaliana protein match is: Uncharacterised protein family (UPF0497) (TAIR:AT4G15630.1); Has 622 Blast hits to 622 proteins in 21 species:…
AT2G46430	SALK_056832	CYCLIC NUCLEOTIDE GATED CHANNEL 3 (CNGC3)	205	098_da	alkali	-1.48551	-0.583562	-0.409385		1.15266	-0.420813		0.0136475	-0.948932		0.0947546	0.0990403	0.829188	-0.165934	5	1	None	col	cyclic nucleotide gated channel (CNGC4), downstream component of the signaling pathways leading to HR/resistance
AT2G46430	SALK_056832	CYCLIC NUCLEOTIDE GATED CHANNEL 3 (CNGC3)	205	097_sd	metal	-0.689318	-0.913128	-0.314237	3.99455	-0.626625	1.24818		-0.709383	0.993196		1.09141	-0.0150173	-0.059472	-0.942355	5	1	Low Confidence	col	cyclic nucleotide gated channel (CNGC4), downstream component of the signaling pathways leading to HR/resistance
AT2G46430	SALK_056832	CYCLIC NUCLEOTIDE GATED CHANNEL 3 (CNGC3)	205	085_unr	nacl	1.05082	0.788444			-0.551653	-0.274983	0.579735	0.594132	0.000894773		-0.119641	0.0988129	0.475055	-0.572832	2	1	None	col	cyclic nucleotide gated channel (CNGC4), downstream component of the signaling pathways leading to HR/resistance
AT1G80830	SALK_079653	NATURAL RESISTANCE-ASSOCIATED MACROPHAGE PROTEIN 1 (NRAMP1)	206	098_da	alkali	0.0203445	-1.6799			0.185659	1.04336		-0.40995	-2.75624		0.753449	0.121993	-0.106824	-0.187388	4	2	Inconsistent	col	Thought to be involved in iron homeostasis. Induced in leaves in response to iron deficiency. Transgenic plants accumulate toxic levels of iron. Gene complements yeast iron uptake mutants.
AT1G80830	SALK_079653	NATURAL RESISTANCE-ASSOCIATED MACROPHAGE PROTEIN 1 (NRAMP1)	206	135_da	alkali	1.04486	0.0040478		-1.59052	0.44635	0.802362	-1.03788	3.52822	-1.60486	-4.2428	0.174962	0.133585	0.112732	-0.135789	6	2	Inconsistent	col	Thought to be involved in iron homeostasis. Induced in leaves in response to iron deficiency. Transgenic plants accumulate toxic levels of iron. Gene complements yeast iron uptake mutants.
AT1G80830	SALK_079653	NATURAL RESISTANCE-ASSOCIATED MACROPHAGE PROTEIN 1 (NRAMP1)	206	097_sd	metal	-0.766797	-1.13573	-0.828085	0.8255	-1.33695	2.21341		2.22249	-1.49805		5.43832	0.92291	0.889276	-0.121117	2	2	Inconsistent	col	Thought to be involved in iron homeostasis. Induced in leaves in response to iron deficiency. Transgenic plants accumulate toxic levels of iron. Gene complements yeast iron uptake mutants.
AT1G80830	SALK_079653	NATURAL RESISTANCE-ASSOCIATED MACROPHAGE PROTEIN 1 (NRAMP1)	206	128_sd	metal		-0.23638	-2.05555	0.838361	1.28975			-0.823732	-3.88377		0.222462	-1.81881		1.17221	6	2	Inconsistent	col	Thought to be involved in iron homeostasis. Induced in leaves in response to iron deficiency. Transgenic plants accumulate toxic levels of iron. Gene complements yeast iron uptake mutants.
AT1G80830	SALK_079653	NATURAL RESISTANCE-ASSOCIATED MACROPHAGE PROTEIN 1 (NRAMP1)	206	071_unr	nacl	0.349153	-0.00965473			0.235565	0.741812		0.0277676	-2.4563		0.072098	-0.113126	0.113126	-0.180853	6	2	None	col	Thought to be involved in iron homeostasis. Induced in leaves in response to iron deficiency. Transgenic plants accumulate toxic levels of iron. Gene complements yeast iron uptake mutants.
AT1G80830	SALK_079653	NATURAL RESISTANCE-ASSOCIATED MACROPHAGE PROTEIN 1 (NRAMP1)	206	146_unr	nacl	-0.501137	0.206917		0.826808	0.335099	0.0497285	2.57108	1.07998	0.131142	-0.962051	0.282339	-0.715782	-1.15547	-0.53404	6	2	None	col	Thought to be involved in iron homeostasis. Induced in leaves in response to iron deficiency. Transgenic plants accumulate toxic levels of iron. Gene complements yeast iron uptake mutants.
AT1G80830	SALK_079653	NATURAL RESISTANCE-ASSOCIATED MACROPHAGE PROTEIN 1 (NRAMP1)	206	131_sd	untreated	1.32151	0.449885		3.29219	-0.202417	0.26417		0.192972	-0.383646		-0.665269	0.241989	0.625561	-0.328035	12	2	Inconsistent	col	Thought to be involved in iron homeostasis. Induced in leaves in response to iron deficiency. Transgenic plants accumulate toxic levels of iron. Gene complements yeast iron uptake mutants.
AT1G80830	SALK_079653	NATURAL RESISTANCE-ASSOCIATED MACROPHAGE PROTEIN 1 (NRAMP1)	206	145_unr	untreated	0.34491	0.213655			-0.138132	-0.0696019		0.91367	-1.86954		0.319275	-0.0475117	0.0410907	0.0626698	6	2	Inconsistent	col	Thought to be involved in iron homeostasis. Induced in leaves in response to iron deficiency. Transgenic plants accumulate toxic levels of iron. Gene complements yeast iron uptake mutants.
AT1G05640	SALK_143202		207	097_sd	metal	-0.792045	-0.755413	-0.109334	1.98801	-0.38231	0.0211244		0.0489736	0.362982		0.143299	-0.715026	0.581953	0.115427	2	1	None	col	Ankyrin repeat family protein; CONTAINS InterPro DOMAIN/s: Ankyrin repeat-containing domain (InterPro:IPR020683), Ankyrin repeat (InterPro:IPR002110); BEST Arabidopsis thaliana protein match is: Ankyrin repeat family protein (TAIR:AT2G31820.1); Has 67578 Blast hits to 27690 proteins in 1106 species: Archae - 88; Bacteria - 6425; Metazoa - 32117; Fungi - 6903; Plants - 5434; Viruses - 485; Other E…
AT1G05640	SALK_143202		207	105_unr	nacl	2.17308	0.255852			-0.682451	-0.166409	-0.216403	0.242236	0.706146		0.141459	0.245813	0.32835	-0.470044	2	1	None	col	Ankyrin repeat family protein; CONTAINS InterPro DOMAIN/s: Ankyrin repeat-containing domain (InterPro:IPR020683), Ankyrin repeat (InterPro:IPR002110); BEST Arabidopsis thaliana protein match is: Ankyrin repeat family protein (TAIR:AT2G31820.1); Has 67578 Blast hits to 27690 proteins in 1106 species: Archae - 88; Bacteria - 6425; Metazoa - 32117; Fungi - 6903; Plants - 5434; Viruses - 485; Other E…
AT5G52420	SALK_056788		208	071_unr	nacl	-0.265353	-0.217565			0.343015	-0.195598		-0.814629	-0.541501		-0.596759	-0.796499	0.796499	-1.0098	6	1	None	col	unknown protein; FUNCTIONS IN: molecular_function unknown; INVOLVED IN: biological_process unknown; LOCATED IN: endoplasmic reticulum; EXPRESSED IN: 24 plant structures; EXPRESSED DURING: 13 growth stages; BEST Arabidopsis thaliana protein match is: unknown protein (TAIR:AT5G23920.1); Has 30201 Blast hits to 17322 proteins in 780 species: Archae - 12; Bacteria - 1396; Metazoa - 17338; Fungi - 342…
AT1G12950	SALK_103884	ROOT HAIR SPECIFIC 2 (RSH2)	209	098_da	alkali	-0.0826243	-0.467954			-0.243369	-0.667846		0.249987	-1.11102		-0.081524	0.041674	1.0026	0.0821093	4	1	None	col	root hair specific 2 (RSH2); FUNCTIONS IN: antiporter activity, drug transmembrane transporter activity, transporter activity; INVOLVED IN: drug transmembrane transport, transmembrane transport; LOCATED IN: membrane; EXPRESSED IN: sperm cell, root hair, root; CONTAINS InterPro DOMAIN/s: Multi antimicrobial extrusion protein MatE (InterPro:IPR002528); BEST Arabidopsis thaliana protein match is: MA…
AT1G12950	SALK_103884	ROOT HAIR SPECIFIC 2 (RSH2)	209	105_unr	nacl	-1.5073	1.12805			0.214148	0.0895607	1.16022	1.78379	-1.05162		-1.19769	1.11474	0.810314	-0.641661	2	1	None	col	root hair specific 2 (RSH2); FUNCTIONS IN: antiporter activity, drug transmembrane transporter activity, transporter activity; INVOLVED IN: drug transmembrane transport, transmembrane transport; LOCATED IN: membrane; EXPRESSED IN: sperm cell, root hair, root; CONTAINS InterPro DOMAIN/s: Multi antimicrobial extrusion protein MatE (InterPro:IPR002528); BEST Arabidopsis thaliana protein match is: MA…
AT4G22790	SALK_060619		210	098_da	alkali	0.0969076	0.452249			-0.20728	-0.726044		0.369607	-0.0201275		0.135806	0.0441973	0.537315	0.0672762	4	1	None	col	MATE efflux family protein; FUNCTIONS IN: antiporter activity, drug transmembrane transporter activity, transporter activity; INVOLVED IN: drug transmembrane transport, transmembrane transport; LOCATED IN: membrane; EXPRESSED IN: 20 plant structures; EXPRESSED DURING: 10 growth stages; CONTAINS InterPro DOMAIN/s: Multi antimicrobial extrusion protein MatE (InterPro:IPR002528); BEST Arabidopsis th…
AT4G22790	SALK_060619		210	106_unr	nacl	-0.615109	0.264255		-0.787281	0.175466	0.197179	-0.285823	0.192176	0.99747		0.26827	-0.650823	-1.17781	-0.985665	2	1	None	col	MATE efflux family protein; FUNCTIONS IN: antiporter activity, drug transmembrane transporter activity, transporter activity; INVOLVED IN: drug transmembrane transport, transmembrane transport; LOCATED IN: membrane; EXPRESSED IN: 20 plant structures; EXPRESSED DURING: 10 growth stages; CONTAINS InterPro DOMAIN/s: Multi antimicrobial extrusion protein MatE (InterPro:IPR002528); BEST Arabidopsis th…
AT4G25640	SALK_057798	DETOXIFYING EFFLUX CARRIER 35 (DTX35)	211	099_da	alkali	-0.0523963	0.379811	-0.56976	2.49041	0.252818	-0.652299		-1.13707	0.119191		-0.638605	-0.823298	0.879762	0.515134	4	2	Inconsistent	col	Encodes a multidrug and toxin efflux family transporter. Involved in flavonoid metabolism, affecting Root growth, seed development and germination, and pollen development, release and viability.
AT4G25640	SALK_057798	DETOXIFYING EFFLUX CARRIER 35 (DTX35)	211	135_da	alkali	-0.688297	1.30441		-1.75985	0.0708765	0.430216	-2.2955	3.75682	-0.632311	-5.29686	-0.912525	1.15343	5.78192	-0.692829	6	2	Inconsistent	col	Encodes a multidrug and toxin efflux family transporter. Involved in flavonoid metabolism, affecting Root growth, seed development and germination, and pollen development, release and viability.
AT4G25640	SALK_057798	DETOXIFYING EFFLUX CARRIER 35 (DTX35)	211	095_sd	metal	0.302576	0.509095			-0.87518	-0.365244		-0.509838	0.576617		-0.524459	-0.332044	1.13634	0.508607	4	1	None	col	Encodes a multidrug and toxin efflux family transporter. Involved in flavonoid metabolism, affecting Root growth, seed development and germination, and pollen development, release and viability.
AT4G25640	SALK_057798	DETOXIFYING EFFLUX CARRIER 35 (DTX35)	211	072_unr	nacl	0.319283	1.23483			2.67681	-2.9837		-3.8447	-0.141441		-0.277622	-1.61472	3.16501	3.55966	5	1	Low Confidence	col	Encodes a multidrug and toxin efflux family transporter. Involved in flavonoid metabolism, affecting Root growth, seed development and germination, and pollen development, release and viability.
AT4G25640	SALK_057798	DETOXIFYING EFFLUX CARRIER 35 (DTX35)	211	208_unr	untreated	-2.49299	0.298213		0.0789722	-0.0338108	-0.24997	2.8345	0.246793	-0.809917		-2.4856	-0.598855	2.35901	2.47052	4	2	Inconsistent	col	Encodes a multidrug and toxin efflux family transporter. Involved in flavonoid metabolism, affecting Root growth, seed development and germination, and pollen development, release and viability.
AT4G25640	SALK_057798	DETOXIFYING EFFLUX CARRIER 35 (DTX35)	211	209_unr	untreated	-6.41175	-0.719543		3.30185	0.243848	0.735629	5.2577	-0.977805	-0.324351		-3.38968	-2.80004	2.40448	3.04855	4	2	Inconsistent	col	Encodes a multidrug and toxin efflux family transporter. Involved in flavonoid metabolism, affecting Root growth, seed development and germination, and pollen development, release and viability.
AT1G59870	SALK_142256	PENETRATION 3 (PEN3)	212	099_da	alkali	-1.79273	-1.03428	-0.371038	3.81054	-0.420148	2.03665		0.888609	-0.804467		0.789428	1.40372	-0.0534812	-3.07192	5	1	Low Confidence	col	ATP binding cassette transporter. Localized to the plasma membrane in uninfected cells. In infected leaves, the protein concentrated at infection sites. Contributes to nonhost resistance to inappropriate pathogens that enter by direct penetration in a salicylic acid?dependent manner. Required for mlo resistance. Has Cd transporter activity (Cd2+ extrusion pump) and contributes to heavy metal resi…
AT1G59870	SALK_142256	PENETRATION 3 (PEN3)	212	072_unr	nacl	0.0429004	0.732624			0.111552	0.105773		0.445602	-0.402856		-0.36056	0.131233	0.0525849	-0.752605	6	1	None	col	ATP binding cassette transporter. Localized to the plasma membrane in uninfected cells. In infected leaves, the protein concentrated at infection sites. Contributes to nonhost resistance to inappropriate pathogens that enter by direct penetration in a salicylic acid?dependent manner. Required for mlo resistance. Has Cd transporter activity (Cd2+ extrusion pump) and contributes to heavy metal resi…
AT3G18260	SALK_067710		213	099_da	alkali	-0.411451	-1.20327	-0.642926	-0.735344	-0.154605	2.13548		-0.481233	0.124782		0.550904	0.748392	-0.732693	-1.76856	5	1	None	col	Reticulon family protein; FUNCTIONS IN: molecular_function unknown; INVOLVED IN: biological_process unknown; LOCATED IN: endoplasmic reticulum; EXPRESSED IN: 13 plant structures; EXPRESSED DURING: LP.06 six leaves visible, LP.04 four leaves visible, 4 anthesis, petal differentiation and expansion stage, LP.12 twelve leaves visible; CONTAINS InterPro DOMAIN/s: Reticulon (InterPro:IPR003388); BEST …
AT3G18260	SALK_067710		213	106_unr	nacl	-1.36515	1.0137		-1.59698	-0.401114	0.312607	0.698853	1.20138	-0.14712		0.0538287	0.209946	-2.97636	-0.187722	2	1	Low Confidence	col	Reticulon family protein; FUNCTIONS IN: molecular_function unknown; INVOLVED IN: biological_process unknown; LOCATED IN: endoplasmic reticulum; EXPRESSED IN: 13 plant structures; EXPRESSED DURING: LP.06 six leaves visible, LP.04 four leaves visible, 4 anthesis, petal differentiation and expansion stage, LP.12 twelve leaves visible; CONTAINS InterPro DOMAIN/s: Reticulon (InterPro:IPR003388); BEST …
AT1G53390	SALK_034803	ATP-BINDING CASSETTE G24 (ABCG24)	215	122_da	alkali	-1.02748	-0.0138023		3.26978	0.333355	-1.24214	-0.330145	0.0385019	-0.125828	-0.274675	-0.293559	0.323301	-0.163081	0.608118	5	1	Low Confidence	col	P-loop containing nucleoside triphosphate hydrolases superfamily protein; FUNCTIONS IN: ATPase activity, coupled to transmembrane movement of substances; LOCATED IN: plasma membrane; EXPRESSED IN: 23 plant structures; EXPRESSED DURING: 13 growth stages; CONTAINS InterPro DOMAIN/s: ATPase, AAA+ type, core (InterPro:IPR003593), ABC transporter-like (InterPro:IPR003439), ABC transporter, conserved s…
AT1G53390	SALK_034803	ATP-BINDING CASSETTE G24 (ABCG24)	215	106_unr	nacl	-0.964261	1.06926		-0.991604	0.582308	-0.477747	-0.564532	-0.300309	0.735295		-0.837822	-0.847263	-1.48116	-1.03998	2	1	None	col	P-loop containing nucleoside triphosphate hydrolases superfamily protein; FUNCTIONS IN: ATPase activity, coupled to transmembrane movement of substances; LOCATED IN: plasma membrane; EXPRESSED IN: 23 plant structures; EXPRESSED DURING: 13 growth stages; CONTAINS InterPro DOMAIN/s: ATPase, AAA+ type, core (InterPro:IPR003593), ABC transporter-like (InterPro:IPR003439), ABC transporter, conserved s…
AT3G21550	SALK_076990	DUF679 DOMAIN MEMBRANE PROTEIN 2 (DMP2)	216	064_unr	nacl	0.4735	-0.459673			0.0738782	-0.463159		-1.29011	0.0646661		8.98858	-0.772825	-1.75318	3.1331	6	1	Low Confidence	col	DUF679 domain membrane protein 2 (DMP2); CONTAINS InterPro DOMAIN/s: Protein of unknown function DUF679 (InterPro:IPR007770); BEST Arabidopsis thaliana protein match is: DUF679 domain membrane protein 1 (TAIR:AT3G21520.1); Has 265 Blast hits to 257 proteins in 17 species: Archae - 0; Bacteria - 0; Metazoa - 0; Fungi - 0; Plants - 265; Viruses - 0; Other Eukaryotes - 0 (source: NCBI BLink).
AT3G21550	SALK_076990	DUF679 DOMAIN MEMBRANE PROTEIN 2 (DMP2)	216	208_unr	untreated	0.444041	1.9534		-0.653111	1.05789	-2.45076		-0.328015	-1.88657		-1.93427	0.148717	-1.01544	-0.55491	4	2	None	col	DUF679 domain membrane protein 2 (DMP2); CONTAINS InterPro DOMAIN/s: Protein of unknown function DUF679 (InterPro:IPR007770); BEST Arabidopsis thaliana protein match is: DUF679 domain membrane protein 1 (TAIR:AT3G21520.1); Has 265 Blast hits to 257 proteins in 17 species: Archae - 0; Bacteria - 0; Metazoa - 0; Fungi - 0; Plants - 265; Viruses - 0; Other Eukaryotes - 0 (source: NCBI BLink).
AT3G21550	SALK_076990	DUF679 DOMAIN MEMBRANE PROTEIN 2 (DMP2)	216	209_unr	untreated	1.11637	1.24029		-0.591896	0.207621	-2.58039	-1.44464	-1.92977	1.04138		-2.49484	-1.40732	-0.358117	-0.0556361	4	2	None	col	DUF679 domain membrane protein 2 (DMP2); CONTAINS InterPro DOMAIN/s: Protein of unknown function DUF679 (InterPro:IPR007770); BEST Arabidopsis thaliana protein match is: DUF679 domain membrane protein 1 (TAIR:AT3G21520.1); Has 265 Blast hits to 257 proteins in 17 species: Archae - 0; Bacteria - 0; Metazoa - 0; Fungi - 0; Plants - 265; Viruses - 0; Other Eukaryotes - 0 (source: NCBI BLink).
AT5G16250	SALK_031814		217	059_unr	nacl	-0.429792	-0.900964			0.275748	-1.0232		0.244699	0.219944		-0.206836	0.630067	0.344789	0.108046	6	2	Inconsistent	col	unknown protein; BEST Arabidopsis thaliana protein match is: unknown protein (TAIR:AT3G02640.1); Has 1807 Blast hits to 1807 proteins in 277 species: Archae - 0; Bacteria - 0; Metazoa - 736; Fungi - 347; Plants - 385; Viruses - 0; Other Eukaryotes - 339 (source: NCBI BLink).
AT5G16250	SALK_031814		217	064_unr	nacl	0.0365014	-1.11899			0.557893	0.0994855		-1.36657	0.709528		11.6131	-1.19423	-0.749644	0.887463	6	2	Inconsistent	col	unknown protein; BEST Arabidopsis thaliana protein match is: unknown protein (TAIR:AT3G02640.1); Has 1807 Blast hits to 1807 proteins in 277 species: Archae - 0; Bacteria - 0; Metazoa - 736; Fungi - 347; Plants - 385; Viruses - 0; Other Eukaryotes - 339 (source: NCBI BLink).
AT1G30890	SALK_002649		218	106_unr	nacl	-1.14029	1.13469		-0.331944	0.308914	-0.744692	-0.0635837	1.29647	-0.112496		-0.545005	-0.0954254	-1.27629	-1.00504	2	1	None	col	Integral membrane HRF1 family protein; CONTAINS InterPro DOMAIN/s: Hrf1 (InterPro:IPR005578); BEST Arabidopsis thaliana protein match is: Integral membrane HRF1 family protein (TAIR:AT3G59500.1); Has 474 Blast hits to 474 proteins in 183 species: Archae - 0; Bacteria - 0; Metazoa - 204; Fungi - 142; Plants - 75; Viruses - 0; Other Eukaryotes - 53 (source: NCBI BLink).
AT5G45480	SALK_019821		221	101_sd	metal	1.37689	-0.812261	0.04993		0.428444	0.0169492		0.12889	-1.79883		1.86282	-1.75948	0.022779	0.550415	3	1	None	col	Protein of unknown function (DUF594); FUNCTIONS IN: molecular_function unknown; INVOLVED IN: biological_process unknown; LOCATED IN: plasma membrane; EXPRESSED IN: 17 plant structures; EXPRESSED DURING: 12 growth stages; CONTAINS InterPro DOMAIN/s: Protein of unknown function DUF594 (InterPro:IPR007658); BEST Arabidopsis thaliana protein match is: Protein of unknown function (DUF594) (TAIR:AT5G45…
AT5G45480	SALK_019821		221	072_unr	nacl	0.34724	0.336996			0.206359	-0.0614173		0.464258	0.268545		-0.0458568	-0.133732	-0.153406	-0.863295	6	1	None	col	Protein of unknown function (DUF594); FUNCTIONS IN: molecular_function unknown; INVOLVED IN: biological_process unknown; LOCATED IN: plasma membrane; EXPRESSED IN: 17 plant structures; EXPRESSED DURING: 12 growth stages; CONTAINS InterPro DOMAIN/s: Protein of unknown function DUF594 (InterPro:IPR007658); BEST Arabidopsis thaliana protein match is: Protein of unknown function (DUF594) (TAIR:AT5G45…
AT2G37860	SALK_084529	LOWER CELL DENSITY 1 (LCD1)	222	101_sd	metal	-0.524844	-0.79178	-0.136431		1.08299	-0.625483		-1.0064	-0.818823		0.468238	-1.86818	0.939014	0.0361059	1	1	None	col	Encodes a protein of unknown function. Mutants have pale leaves, lower cell density in the palisade parenchyma and increased sensitivity to ozone and virulent Pseudomonas syringae
AT2G37860	SALK_084529	LOWER CELL DENSITY 1 (LCD1)	222	106_unr	nacl	0.026043	0.102004		1.04525	-0.026203	-0.0346721	0.109847	0.903544	-0.711592		0.539721	0.315541	0.11304	-0.146683	2	1	None	col	Encodes a protein of unknown function. Mutants have pale leaves, lower cell density in the palisade parenchyma and increased sensitivity to ozone and virulent Pseudomonas syringae
AT3G61750	SALK_111270		223	102_sd	metal	-0.997174	-0.98183			2.08627	-0.506359		-0.929363	-0.475986		-0.0619784	-2.25014	0.611196	0.117375	3	1	None	col	Cytochrome b561/ferric reductase transmembrane with DOMON related domain; FUNCTIONS IN: dopamine beta-monooxygenase activity; INVOLVED IN: histidine catabolic process; LOCATED IN: membrane; CONTAINS InterPro DOMAIN/s: Cytochrome b561, eukaryote (InterPro:IPR004877), DOMON related (InterPro:IPR005018), Cytochrome b561/ferric reductase transmembrane (InterPro:IPR006593), DOMON (InterPro:IPR013050);…
AT3G61750	SALK_111270		223	106_unr	nacl	-1.06401	0.350677		-0.357407	0.652586	-0.635701	-0.499029	-0.130817	0.747428		-0.427297	-0.144432	-0.876656	-0.93025	2	1	None	col	Cytochrome b561/ferric reductase transmembrane with DOMON related domain; FUNCTIONS IN: dopamine beta-monooxygenase activity; INVOLVED IN: histidine catabolic process; LOCATED IN: membrane; CONTAINS InterPro DOMAIN/s: Cytochrome b561, eukaryote (InterPro:IPR004877), DOMON related (InterPro:IPR005018), Cytochrome b561/ferric reductase transmembrane (InterPro:IPR006593), DOMON (InterPro:IPR013050);…
AT2G39450	SALK_025271	(MTP11)	224	122_da	alkali		-0.829709		4.44023	-0.449219	1.56844	0.805362	-0.0928357	0.731112		1.67939	-1.3193	-0.352821	0.0150247	6	1	Low Confidence	col	Encodes a Golgi-localized manganese transporter that is involved in Mn tolerance. When expressed into yeast cells, this gene confer Mn<sup>2+</sup> and Cu<sup>2+</sup> tolerance.
AT2G39450	SALK_025271	(MTP11)	224	106_unr	nacl	-0.73371	-0.810994		-0.382066	0.568448	-0.475589	-0.148374	-0.929563	4.60599		-0.269477	-1.35872	-3.2366	-1.03906	2	1	Low Confidence	col	Encodes a Golgi-localized manganese transporter that is involved in Mn tolerance. When expressed into yeast cells, this gene confer Mn<sup>2+</sup> and Cu<sup>2+</sup> tolerance.
AT1G77990	SALK_076328	(AST56)	225	122_da	alkali	-1.08536	-0.0158863		2.45587	-1.07533	-0.934137	-0.299876	0.17351	-0.600474	-1.43318	-0.743886	0.321294	0.91794	-0.735273	6	1	None	col	cDNA encoding a sulfate transporter.
AT1G77990	SALK_076328	(AST56)	225	102_sd	metal		-0.457252			-0.673762	0.966552		0.383532	-1.0515		-0.00103538	-0.488515	1.15145	-2.19765	1	1	None	col	cDNA encoding a sulfate transporter.
AT1G77990	SALK_076328	(AST56)	225	106_unr	nacl	-0.845998	0.351268		3.04207	-1.12383	1.10181	0.831728	0.774783	-1.26806		2.23621	1.68698	0.226568	0.0547203	2	1	Low Confidence	col	cDNA encoding a sulfate transporter.
AT1G32050	SALK_057900		226	103_sd	metal	-0.895992	0.634363	-1.65468	4.00526	-0.0168836	-1.86618		-0.734025	-0.60844		-5.63177	0.827567	3.71307	-1.18881	3	3	Inconsistent	col	SCAMP family protein; FUNCTIONS IN: transmembrane transporter activity; INVOLVED IN: protein transport; LOCATED IN: mitochondrion, plasma membrane; EXPRESSED IN: 23 plant structures; EXPRESSED DURING: 14 growth stages; CONTAINS InterPro DOMAIN/s: SCAMP (InterPro:IPR007273); BEST Arabidopsis thaliana protein match is: secretory carrier 3 (TAIR:AT1G61250.1); Has 679 Blast hits to 677 proteins in 10…
AT1G32050	SALK_057900		226	125_sd	metal	-0.714841	-0.544291	-0.0832629	-0.382164	-0.15607	0.303194		-0.0706135	0.379585		0.0639961	-0.202874	-0.402057	-0.157027	6	3	Inconsistent	col	SCAMP family protein; FUNCTIONS IN: transmembrane transporter activity; INVOLVED IN: protein transport; LOCATED IN: mitochondrion, plasma membrane; EXPRESSED IN: 23 plant structures; EXPRESSED DURING: 14 growth stages; CONTAINS InterPro DOMAIN/s: SCAMP (InterPro:IPR007273); BEST Arabidopsis thaliana protein match is: secretory carrier 3 (TAIR:AT1G61250.1); Has 679 Blast hits to 677 proteins in 10…
AT1G32050	SALK_057900		226	135_sd	metal	-1.1155	-1.62074	0.795128	-1.18562	2.48744	-0.667453		0.237702	0.600154		-0.383311	0.105079	-0.535283	2.44645	4	3	Inconsistent	col	SCAMP family protein; FUNCTIONS IN: transmembrane transporter activity; INVOLVED IN: protein transport; LOCATED IN: mitochondrion, plasma membrane; EXPRESSED IN: 23 plant structures; EXPRESSED DURING: 14 growth stages; CONTAINS InterPro DOMAIN/s: SCAMP (InterPro:IPR007273); BEST Arabidopsis thaliana protein match is: secretory carrier 3 (TAIR:AT1G61250.1); Has 679 Blast hits to 677 proteins in 10…
AT1G80310	SALK_015044	MOLYBDATE TRANSPORTER 2 (MOT2)	229	048_unr	nacl		-0.230524			-0.129416	0.164118		0.424196	0.0331078		0.395524	-0.211213	-0.683133	-0.128391	6	1	None	col	sulfate transmembrane transporters; FUNCTIONS IN: sulfate transmembrane transporter activity; INVOLVED IN: response to salt stress; LOCATED IN: vacuole; EXPRESSED IN: 19 plant structures; EXPRESSED DURING: 10 growth stages; CONTAINS InterPro DOMAIN/s: Sulphate transporter (InterPro:IPR011547); BEST Arabidopsis thaliana protein match is: molybdate transporter 1 (TAIR:AT2G25680.1); Has 846 Blast hi…
AT5G44240	SAIL 90_A08	AMINOPHOSPHOLIPID ATPASE 2 (ALA2)	235	131_da	alkali	0.634844	-0.528522		2.80436	-0.284202	0.817918	0.668917	2.92965	-0.843349	-0.526616	0.10873	0.768962	0.136199	-1.47559	6	1	None	col	aminophospholipid ATPase 2 (ALA2); FUNCTIONS IN: ATPase activity, coupled to transmembrane movement of ions, phosphorylative mechanism; INVOLVED IN: metabolic process, phospholipid transport, ATP biosynthetic process; LOCATED IN: integral to membrane, membrane; EXPRESSED IN: 25 plant structures; EXPRESSED DURING: 15 growth stages; CONTAINS InterPro DOMAIN/s: Haloacid dehalogenase-like hydrolase (…
AT5G44240	SALK_070975	AMINOPHOSPHOLIPID ATPASE 2 (ALA2)	236	131_da	alkali	1.09615	-0.129097		3.89443	-0.209937	-0.841225	-0.543804	-0.311868	1.32158	-0.403419	-0.642994	0.0433039	0.518266	0.355217	4	1	Low Confidence	col	aminophospholipid ATPase 2 (ALA2); FUNCTIONS IN: ATPase activity, coupled to transmembrane movement of ions, phosphorylative mechanism; INVOLVED IN: metabolic process, phospholipid transport, ATP biosynthetic process; LOCATED IN: integral to membrane, membrane; EXPRESSED IN: 25 plant structures; EXPRESSED DURING: 15 growth stages; CONTAINS InterPro DOMAIN/s: Haloacid dehalogenase-like hydrolase (…
AT1G54280	SAIL 1219_E08		240	132_da	alkali	-0.592029	-0.251342		-0.120361	-0.772358	-0.303583	-0.678346	-0.861349	0.147778	0.0133756	-0.563749	-0.482014	0.765699	-0.0573438	6	1	None	col	ATPase E1-E2 type family protein / haloacid dehalogenase-like hydrolase family protein; FUNCTIONS IN: zinc ion binding, ATPase activity, coupled to transmembrane movement of ions, phosphorylative mechanism; INVOLVED IN: metabolic process, phospholipid transport, ATP biosynthetic process; LOCATED IN: integral to membrane, membrane; EXPRESSED IN: 8 plant structures; EXPRESSED DURING: L mature polle…
AT3G03160	SALK_025090		241	028_unr	nacl		-0.018243		0.71995	0.138661	0.648754		-0.228667	-0.229975		0.0429234	-0.205319	-0.960077	-0.19208	11	1	None	col	FUNCTIONS IN: molecular_function unknown; INVOLVED IN: intracellular protein transport; LOCATED IN: endomembrane system, integral to membrane, endoplasmic reticulum; EXPRESSED IN: 23 plant structures; EXPRESSED DURING: 15 growth stages; CONTAINS InterPro DOMAIN/s: B-cell receptor-associated 31-like (InterPro:IPR008417); BEST Arabidopsis thaliana protein match is: unknown protein (TAIR:AT5G17190.1…
AT5G17190	SALK_051888		242	028_unr	nacl		-0.574034		0.811729	1.78737	-0.458447		-1.1488	-1.93017		-0.479701	-1.05954	0.539911	0.680974	12	1	None	col	FUNCTIONS IN: molecular_function unknown; INVOLVED IN: intracellular protein transport; LOCATED IN: endomembrane system, integral to membrane, endoplasmic reticulum; EXPRESSED IN: 23 plant structures; EXPRESSED DURING: 13 growth stages; CONTAINS InterPro DOMAIN/s: B-cell receptor-associated 31-like (InterPro:IPR008417); BEST Arabidopsis thaliana protein match is: unknown protein (TAIR:AT3G03160.1…
AT4G05400	SAIL_747_D07		243	032_unr	nacl		0.888841		-0.729679	-0.888558	-0.174388		-1.0002	1.82602		-0.0819351	-0.301622	-1.24231	0.0293747	12	1	None	col	copper ion binding; BEST Arabidopsis thaliana protein match is: unknown protein (TAIR:AT4G21140.1); Has 54 Blast hits to 54 proteins in 22 species: Archae - 8; Bacteria - 0; Metazoa - 1; Fungi - 0; Plants - 42; Viruses - 0; Other Eukaryotes - 3 (source: NCBI BLink).
AT5G19390	SALK_083351		244	029_unr	nacl		1.14256		-1.72311	-0.437826	0.480816		0.864373	1.29612		-0.769106	-0.0309164	0.0450435	0.48686	12	1	None	col	Encodes a protein with similarity to REN1, a Rho GTPase activating protein.
AT5G19390	SALK_071211		245	132_da	alkali	-0.252628	0.164588		-0.393987	-0.810207	-0.232904	-0.818042	-0.648989	0.355542	6.97869	-0.258791	-0.252207	-1.28986	0.211966	6	1	Low Confidence	col	Encodes a protein with similarity to REN1, a Rho GTPase activating protein.
AT5G19390	SALK_071211		245	029_unr	nacl		-0.557099		-0.0552826	-0.418444	1.26156		0.567739	0.954128		-0.859791	0.0913115	-0.2726	0.706083	12	1	None	col	Encodes a protein with similarity to REN1, a Rho GTPase activating protein.
AT4G24580	SALK_111625	ROP1 ENHANCER 1 (REN1)	246	030_unr	nacl		2.38685		1.39182	-0.138347	-0.602352		-0.216154	-0.173348		-0.731378	0.0953917	0.0308807	-0.953023	12	1	None	col	Encodes a Rho GTPase-activating protein that interacts with ROP1 (a Rho GTPase) and regulates pollen tube development. This protein can be observed at the apical tip of growing pollen tubes and on endocytic vesicles traveling to this region of the pollen tube.
AT2G18290	SALK_043367	ANAPHASE PROMOTING COMPLEX 10 (APC10)	247	030_unr	nacl		-0.699132		0.322257	0.487438	-1.1959		-0.264973	-0.416258		-0.69784	-0.447563	1.63458	1.09421	12	1	None	col	Encodes APC10 (anaphase promoting complex 10). Overexpression of APC10 likely mimics auxin and ethylene sensitive phenotypes. Plays an essential role in cell proliferation during leaf development.
AT2G01770	SAIL_1144_G08	VACUOLAR IRON TRANSPORTER 1 (VIT1)	248	031_unr	nacl		0.925509		0.453363	-0.185407	-0.0104856		0.74731	-0.0784287		-0.654623	0.747872	0.0617248	-0.736388	12	1	None	col	Encodes an iron transporter required for iron sequestration into vacuoles. Expressed in developing embryo and seed. Localized in the vacuolar membrane.
AT2G01770	SAIL_597_A11	VACUOLAR IRON TRANSPORTER 1 (VIT1)	249	132_da	alkali	-0.987666	2.26412		-0.192347	-0.608139	-0.433449	-0.903856	-0.400975	-0.130062	6.91311	-0.519889	-0.111668	0.708235	-0.140903	6	1	Low Confidence	col	Encodes an iron transporter required for iron sequestration into vacuoles. Expressed in developing embryo and seed. Localized in the vacuolar membrane.
AT2G01770	SAIL_597_A11	VACUOLAR IRON TRANSPORTER 1 (VIT1)	249	031_unr	nacl		1.13845		-0.0470568	-0.30805	-0.206812		0.213025	-0.0326175		-0.575897	0.374201	-0.684417	-0.328379	12	1	None	col	Encodes an iron transporter required for iron sequestration into vacuoles. Expressed in developing embryo and seed. Localized in the vacuolar membrane.
AT5G09320	SALK_104549	(VPS9B)	250	032_unr	nacl		-0.32922		0.21718	0.66773	0.755112		-0.3319	-1.26272		0.308498	-0.366473	-0.267572	0.449177	12	1	None	col	VPS9B; CONTAINS InterPro DOMAIN/s: Vacuolar sorting protein 9, subgroup (InterPro:IPR013995), Vacuolar sorting protein 9 (InterPro:IPR003123); BEST Arabidopsis thaliana protein match is: Vacuolar sorting protein 9 (VPS9) domain (TAIR:AT3G19770.1); Has 1393 Blast hits to 1376 proteins in 227 species: Archae - 0; Bacteria - 0; Metazoa - 508; Fungi - 217; Plants - 509; Viruses - 0; Other Eukaryotes …
At2g41860,At3g57530	SM_3_17495, CSHL_5772	CALCIUM-DEPENDENT PROTEIN KINASES 14 and 32	251	132_da	alkali	-1.80686	-1.16983		0.510383	-0.0633325	-0.990439	-0.97261	-0.873775	0.86352	-1.70216	-0.758533	-0.378706	1.0657	0.470737	6	1	None	col	Double knockout of CALCIUM-DEPENDENT PROTEIN KINASES 14 and 2
At2g41860,At3g57530	SM_3_17495, CSHL_5772	CALCIUM-DEPENDENT PROTEIN KINASES 14 and 32	251	033_unr	nacl		2.44717		-0.944077	3.15273	-3.84619		0.352353	3.36893		-1.3238	-0.580587	0.0707968	0.0140012	12	1	Low Confidence	col	Double knockout of CALCIUM-DEPENDENT PROTEIN KINASES 14 and 2
AT1G20720	SALK_101493		252	033_unr	nacl		0.644194		0.257119	-0.938092	0.348739		0.174113	-0.125821		-0.66546	0.337259	0.971553	0.55097	12	1	None	col	RAD3-like DNA-binding helicase protein; FUNCTIONS IN: in 6 functions; INVOLVED IN: nucleobase, nucleoside, nucleotide and nucleic acid metabolic process; LOCATED IN: mitochondrion; EXPRESSED IN: 8 plant structures; EXPRESSED DURING: 4 anthesis, F mature embryo stage, petal differentiation and expansion stage, E expanded cotyledon stage, D bilateral stage; CONTAINS InterPro DOMAIN/s: DEAD2 (InterP…
AT1G59870	SALK_000578	PENETRATION 3 (PEN3)	253	054_unr	nacl	0.0852387	0.790633		1.21687	1.27343	-0.87044		0.0588538	-0.729015		-1.13965	0.973698	-0.45173	0.0413897	6	1	None	col	ATP binding cassette transporter. Localized to the plasma membrane in uninfected cells. In infected leaves, the protein concentrated at infection sites. Contributes to nonhost resistance to inappropriate pathogens that enter by direct penetration in a salicylic acid?dependent manner. Required for mlo resistance. Has Cd transporter activity (Cd2+ extrusion pump) and contributes to heavy metal resi…
AT1G23850	SALK_028725		255	139_da	alkali	1.34708	0.0190044		0.426898	0.200719	-0.517801	0.992849	0.431398	0.445442		-0.166062	0.699131	-0.679701	-0.394291	6	1	None	col	unknown protein; BEST Arabidopsis thaliana protein match is: unknown protein (TAIR:AT1G23840.1); Has 47 Blast hits to 40 proteins in 5 species: Archae - 0; Bacteria - 0; Metazoa - 0; Fungi - 0; Plants - 47; Viruses - 0; Other Eukaryotes - 0 (source: NCBI BLink).
AT1G23850	SALK_028725		255	049_unr	nacl		0.081477			0.39739	-0.363715		-0.345234	-1.258		-0.253412	1.08306	0.666885	0.0834689	6	1	None	col	unknown protein; BEST Arabidopsis thaliana protein match is: unknown protein (TAIR:AT1G23840.1); Has 47 Blast hits to 40 proteins in 5 species: Archae - 0; Bacteria - 0; Metazoa - 0; Fungi - 0; Plants - 47; Viruses - 0; Other Eukaryotes - 0 (source: NCBI BLink).
AT4G22840	SALK_044369		257	106_unr	nacl	-0.262467	-0.285072		1.20826	-0.31516	0.209653	0.0388544	0.318158	0.258276		0.401294	0.689209	-0.654625	0.131758	2	1	None	col	Sodium Bile acid symporter family; FUNCTIONS IN: transporter activity, bile acid:sodium symporter activity; INVOLVED IN: sodium ion transport; LOCATED IN: membrane; EXPRESSED IN: 23 plant structures; EXPRESSED DURING: 14 growth stages; CONTAINS InterPro DOMAIN/s: Bile acid:sodium symporter (InterPro:IPR002657); BEST Arabidopsis thaliana protein match is: bile acid transporter 5 (TAIR:AT4G12030.2)…
AT1G75230	SALK_106049		258	106_unr	nacl	-0.54958	-0.515004		0.340368	-0.198472	0.783246	0.452093	0.279748	-0.0235378		1.26183	0.383899	-0.466005	-0.133815	2	1	None	col	DNA glycosylase superfamily protein; FUNCTIONS IN: catalytic activity; INVOLVED IN: DNA repair, base-excision repair; LOCATED IN: nucleus; EXPRESSED IN: 18 plant structures; EXPRESSED DURING: 9 growth stages; CONTAINS InterPro DOMAIN/s: DNA glycosylase (InterPro:IPR011257), HhH-GPD domain (InterPro:IPR003265); BEST Arabidopsis thaliana protein match is: DNA glycosylase superfamily protein (TAIR:A…
AT4G36790	SALK_012304		259	107_unr	nacl	0.741961	-0.281398		2.21047	-0.261286	0.416604	0.119729	-0.123229	0.0821503		0.816371	-1.11822	0.160819	0.534117	2	1	None	col	Major facilitator superfamily protein; FUNCTIONS IN: carbohydrate transmembrane transporter activity, sugar:hydrogen symporter activity; INVOLVED IN: transmembrane transport; LOCATED IN: membrane; EXPRESSED IN: 18 plant structures; EXPRESSED DURING: 12 growth stages; CONTAINS InterPro DOMAIN/s: Major facilitator superfamily (InterPro:IPR020846), Major facilitator superfamily MFS-1 (InterPro:IPR01…
AT5G24270	SALK_113101	SALT OVERLY SENSITIVE 3 (SOS3)	260	107_unr	nacl	2.21143	0.49899		1.31449	-1.07686	0.416174	0.771405	0.683586	-0.83557		-0.142894	-0.121797	2.03425	-1.04498	2	1	None	col	encodes a calcium sensor that is essential for K+ nutrition, K+/Na+ selectivity, and salt tolerance. The protein is similar to calcineurin B. Lines carrying recessive mutations are hypersensitive to Na+ and Li+ stresses and is unable to grow in low K+. The growth defect is rescued by extracellular calcium.
AT2G22730	SALK_049628		261	107_unr	nacl	-1.0377	-1.2907		2.77412	0.0391728	1.93468	1.15631	-0.80277	-2.29306		2.41294	-2.00277	0.619179	0.747542	2	1	None	col	Major facilitator superfamily protein; FUNCTIONS IN: carbohydrate transmembrane transporter activity, sugar:hydrogen symporter activity; INVOLVED IN: transmembrane transport; LOCATED IN: membrane; CONTAINS InterPro DOMAIN/s: Major facilitator superfamily (InterPro:IPR020846), Major facilitator superfamily MFS-1 (InterPro:IPR011701), Major facilitator superfamily, general substrate transporter (In…
AT3G20460	SALK_046268		262	107_unr	nacl	-1.75863	-1.14525		0.0329286	1.59196	0.0963963	0.125312	0.224814	0.577927		0.790948	-1.96481	-2.74426	1.71343	2	1	None	col	Major facilitator superfamily protein; FUNCTIONS IN: carbohydrate transmembrane transporter activity, sugar:hydrogen symporter activity; INVOLVED IN: transport, transmembrane transport; LOCATED IN: integral to membrane, membrane; EXPRESSED IN: 16 plant structures; EXPRESSED DURING: 10 growth stages; CONTAINS InterPro DOMAIN/s: Sugar transporter, conserved site (InterPro:IPR005829), Major facilita…
AT3G20460	SALK_032217		263	107_unr	nacl	1.6223	-0.555417		-0.121036	-0.29879	1.61402	0.0560487	-0.372869	-0.465915		0.387011	-1.36125	0.274598	-0.18287	1	1	None	col	Major facilitator superfamily protein; FUNCTIONS IN: carbohydrate transmembrane transporter activity, sugar:hydrogen symporter activity; INVOLVED IN: transport, transmembrane transport; LOCATED IN: integral to membrane, membrane; EXPRESSED IN: 16 plant structures; EXPRESSED DURING: 10 growth stages; CONTAINS InterPro DOMAIN/s: Sugar transporter, conserved site (InterPro:IPR005829), Major facilita…
AT2G34020	SALK_107153		264	107_unr	nacl	0.507955	-1.72965		0.82632	0.16033	0.795074	1.20698	-1.16951	0.0932655		0.863751	-1.12722	-1.02494	2.16344	2	1	None	col	Calcium-binding EF-hand family protein; FUNCTIONS IN: calcium ion binding; INVOLVED IN: biological_process unknown; EXPRESSED IN: root; CONTAINS InterPro DOMAIN/s: EF-Hand 1, calcium-binding site (InterPro:IPR018247), EF-HAND 2 (InterPro:IPR018249), EF-hand-like domain (InterPro:IPR011992), Calcium-binding EF-hand (InterPro:IPR002048); BEST Arabidopsis thaliana protein match is: Calcium-binding E…
AT2G28070	SALK_110408	ATP-BINDING CASSETTE G3 (ABCG3)	265	107_unr	nacl	-1.77542	-1.52567		1.28088	-0.324339	0.232574	0.33872	0.612683	-1.11816		0.163031	0.663195	-0.411044	1.80127	2	1	None	col	ABC-2 type transporter family protein; FUNCTIONS IN: ATPase activity, coupled to transmembrane movement of substances; LOCATED IN: plasma membrane; EXPRESSED IN: 23 plant structures; EXPRESSED DURING: 13 growth stages; CONTAINS InterPro DOMAIN/s: ATPase, AAA+ type, core (InterPro:IPR003593), ABC transporter-like (InterPro:IPR003439), ABC-2 type transporter (InterPro:IPR013525); BEST Arabidopsis t…
AT5G12080	SALK_076254	MECHANOSENSITIVE CHANNEL OF SMALL CONDUCTANCE-LIKE 10 (MSL10)	266	107_unr	nacl	0.0182424	-0.734626		1.33887	0.208337	-0.159771		-0.0670982	-0.506758		-0.303678	0.149246	0.607809	0.0214453	2	1	None	col	mechanosensitive channel of small conductance-like 10 (MSL10); FUNCTIONS IN: mechanically-gated ion channel activity; INVOLVED IN: detection of mechanical stimulus; LOCATED IN: plasma membrane, membrane; EXPRESSED IN: 26 plant structures; EXPRESSED DURING: 13 growth stages; CONTAINS InterPro DOMAIN/s: Membrane protein, At2g17000, predicted (InterPro:IPR016688), Mechanosensitive ion channel MscS (…
AT2G04850	SALK_012348		267	107_unr	nacl	-0.121036	-1.04445		0.693687	-0.691571	0.636752	-0.227941	1.13413	-2.12787		0.886387	1.39074	0.947092	0.12907	2	1	None	col	Auxin-responsive family protein; CONTAINS InterPro DOMAIN/s: Cytochrome b561, eukaryote (InterPro:IPR004877), Uncharacterised conserved protein UCP037471 (InterPro:IPR017214), Protein of unknown function DUF568, DOMON-like (InterPro:IPR007613), DOMON related (InterPro:IPR005018), Cytochrome b561/ferric reductase transmembrane (InterPro:IPR006593); BEST Arabidopsis thaliana protein match is: Auxin…
AT3G26570	SALK_094069	PHOSPHATE TRANSPORTER 2;1 (PHT2;1)	268	041_sd	metal	-0.453067	-0.938929			0.267544	0.534318		-0.647506	-0.843843		-0.876197	-0.683151	-0.234722	-0.49514	6	1	None	col	low affinity phosphate transporter
AT3G26570	SALK_094069	PHOSPHATE TRANSPORTER 2;1 (PHT2;1)	268	049_unr	nacl		-0.833221			0.0785913	0.261893		-0.710421	-0.143716		0.785931	0.362639	-2.1476	0.626251	6	1	None	col	low affinity phosphate transporter
AT4G34500	SALK_103816		271	055_unr	nacl	0.0989321	-0.175247		6.96285	0.109104	-0.215577		-0.0203132	-2.56305		-0.486201	0.914454	0.540549	1.09249	6	1	Low Confidence	col	Protein kinase superfamily protein; FUNCTIONS IN: protein serine/threonine kinase activity, protein kinase activity, kinase activity, ATP binding; INVOLVED IN: protein amino acid phosphorylation; LOCATED IN: cellular_component unknown; EXPRESSED IN: 22 plant structures; EXPRESSED DURING: 13 growth stages; CONTAINS InterPro DOMAIN/s: Protein kinase, ATP binding site (InterPro:IPR017441), Protein k…
AT1G31120	SALK_072956	K+ UPTAKE PERMEASE 10 (KUP10)	272	107_unr	nacl	-1.51495	0.644365			-0.322571	-1.47969		1.02077	0.962696		-0.9637	1.03258	-1.15204	1.40916	1	1	None	col	potassium transporter
AT4G33530	SALK_120707	K+ UPTAKE PERMEASE 5 (KUP5)	273	107_unr	nacl	-3.60921	1.40436		0.867183	-0.528093	-1.73557	1.18848	-0.56011	-0.416981		-0.448199	-0.360328	0.893902	1.65662	2	1	Low Confidence	col	potassium transporter
AT5G67330	SALK_015937	NATURAL RESISTANCE ASSOCIATED MACROPHAGE PROTEIN 4 (NRAMP4)	274	055_unr	nacl	0.528089	1.43541		2.8266	-0.283495	-0.512987		0.0257033	-0.735823		-0.737756	0.475262	0.108448	-1.15032	6	1	None	col	Encodes a member of the Nramp2 metal transporter family; like its homolog Atnramp3, localized in vacuolar membrane. Seedlings of double mutant, atnramp3-1 atnramp4-1, were arrested at early germination.
AT1G55230	SALK_122577		275	049_unr	nacl		0.0452518			-0.522331	0.618004		-0.083219	-0.68454		0.913332	0.0988729	-1.43151	0.649355	6	1	None	col	Family of unknown function (DUF716) ; INVOLVED IN: biological_process unknown; LOCATED IN: endomembrane system; CONTAINS InterPro DOMAIN/s: Protein of unknown function DUF716 (InterPro:IPR006904); BEST Arabidopsis thaliana protein match is: Family of unknown function (DUF716) (TAIR:AT1G55240.1); Has 423 Blast hits to 422 proteins in 52 species: Archae - 0; Bacteria - 0; Metazoa - 178; Fungi - 0; …
AT2G43240	SALK_022042		276	107_unr	nacl	-6.08022	-3.85663		-1.58661	0.820422	1.44835	-0.326617	-0.619361	-2.91749		-0.0826401	1.48453	0.777752	0.227584	2	3	Inconsistent	col	Nucleotide-sugar transporter family protein; FUNCTIONS IN: nucleotide-sugar transmembrane transporter activity, sugar:hydrogen symporter activity; INVOLVED IN: carbohydrate transport, nucleotide-sugar transport; LOCATED IN: integral to membrane, Golgi membrane; CONTAINS InterPro DOMAIN/s: Nucleotide-sugar transporter (InterPro:IPR007271), UDP/CMP-sugar transporter (InterPro:IPR021189); BEST Arabi…
AT2G43240	SALK_022042		276	186_unr	nacl	0.534076	1.14514		-0.208026	1.79719	-0.9669	-1.42591	0.00979508	0.974088		-0.895326	0.37396	-0.894602	0.995381	6	3	Inconsistent	col	Nucleotide-sugar transporter family protein; FUNCTIONS IN: nucleotide-sugar transmembrane transporter activity, sugar:hydrogen symporter activity; INVOLVED IN: carbohydrate transport, nucleotide-sugar transport; LOCATED IN: integral to membrane, Golgi membrane; CONTAINS InterPro DOMAIN/s: Nucleotide-sugar transporter (InterPro:IPR007271), UDP/CMP-sugar transporter (InterPro:IPR021189); BEST Arabi…
AT2G43240	SALK_022042		276	187_unr	nacl	0.519507	0.5803		-0.813281	-0.584794	0.519228	-0.419853	0.393814	-0.339691		-0.246572	0.252161	0.224461	-0.239782	6	3	Inconsistent	col	Nucleotide-sugar transporter family protein; FUNCTIONS IN: nucleotide-sugar transmembrane transporter activity, sugar:hydrogen symporter activity; INVOLVED IN: carbohydrate transport, nucleotide-sugar transport; LOCATED IN: integral to membrane, Golgi membrane; CONTAINS InterPro DOMAIN/s: Nucleotide-sugar transporter (InterPro:IPR007271), UDP/CMP-sugar transporter (InterPro:IPR021189); BEST Arabi…
AT2G43240	SALK_022042		276	188_unr	untreated	-0.259026	0.865547		-2.39329	-0.231806	0.437493	-0.0206283	1.63544	0.697081		0.677421	0.0614617	-1.0214	-1.43617	6	2	None	col	Nucleotide-sugar transporter family protein; FUNCTIONS IN: nucleotide-sugar transmembrane transporter activity, sugar:hydrogen symporter activity; INVOLVED IN: carbohydrate transport, nucleotide-sugar transport; LOCATED IN: integral to membrane, Golgi membrane; CONTAINS InterPro DOMAIN/s: Nucleotide-sugar transporter (InterPro:IPR007271), UDP/CMP-sugar transporter (InterPro:IPR021189); BEST Arabi…
AT2G43240	SALK_022042		276	189_unr	untreated	0.237448	0.457934		-0.40197	0.423404	-0.170535	-2.07168	-0.097155	-0.151498		-0.258406	-0.548002	-0.488774	-0.180563	6	2	None	col	Nucleotide-sugar transporter family protein; FUNCTIONS IN: nucleotide-sugar transmembrane transporter activity, sugar:hydrogen symporter activity; INVOLVED IN: carbohydrate transport, nucleotide-sugar transport; LOCATED IN: integral to membrane, Golgi membrane; CONTAINS InterPro DOMAIN/s: Nucleotide-sugar transporter (InterPro:IPR007271), UDP/CMP-sugar transporter (InterPro:IPR021189); BEST Arabi…
AT1G48230	SALK_112219		277	049_unr	nacl		-0.392615			1.45379	-0.0579305		-1.86041	0.864316		-0.921973	-0.303655	2.56571	0.230448	5	1	None	col	nodulin MtN21 /EamA-like transporter family protein; FUNCTIONS IN: organic anion transmembrane transporter activity; LOCATED IN: endomembrane system; EXPRESSED IN: 21 plant structures; EXPRESSED DURING: 13 growth stages; CONTAINS InterPro DOMAIN/s: Protein of unknown function DUF250 (InterPro:IPR004853); BEST Arabidopsis thaliana protein match is: Nucleotide-sugar transporter family protein (TAIR…
AT4G32390	SALK_089917		278	050_unr	nacl		-0.84517			-0.567159	1.75312		-0.234964	-0.998529		-0.224747	-0.482589	-2.10669	-0.735164	6	1	None	col	Nucleotide-sugar transporter family protein; FUNCTIONS IN: organic anion transmembrane transporter activity; LOCATED IN: endomembrane system, membrane; EXPRESSED IN: 22 plant structures; EXPRESSED DURING: 13 growth stages; CONTAINS InterPro DOMAIN/s: Protein of unknown function DUF6, transmembrane (InterPro:IPR000620), Protein of unknown function DUF250 (InterPro:IPR004853); BEST Arabidopsis thal…
AT5G11230	SALK_011583		279	036_sd	metal	0.241285	0.446855	0.467724	0.372982	-0.548073	-0.39327		0.280531	0.0276986		-0.338588	1.01679	-0.2375	-0.749968	5	1	None	col	Nucleotide-sugar transporter family protein; FUNCTIONS IN: organic anion transmembrane transporter activity; LOCATED IN: endomembrane system, membrane; EXPRESSED IN: 22 plant structures; EXPRESSED DURING: 13 growth stages; CONTAINS InterPro DOMAIN/s: Protein of unknown function DUF6, transmembrane (InterPro:IPR000620), Protein of unknown function DUF250 (InterPro:IPR004853); BEST Arabidopsis thal…
AT5G11230	SALK_011583		279	050_unr	nacl		1.27049			0.641445	-0.677078		0.878689	2.4119		-0.796213	0.568107	0.292019	0.319672	6	1	None	col	Nucleotide-sugar transporter family protein; FUNCTIONS IN: organic anion transmembrane transporter activity; LOCATED IN: endomembrane system, membrane; EXPRESSED IN: 22 plant structures; EXPRESSED DURING: 13 growth stages; CONTAINS InterPro DOMAIN/s: Protein of unknown function DUF6, transmembrane (InterPro:IPR000620), Protein of unknown function DUF250 (InterPro:IPR004853); BEST Arabidopsis thal…
AT5G01240	SALK_010263	LIKE AUXIN RESISTANT 1 (LAX1)	280	108_unr	nacl	-0.696881	0.172026		1.15946	-0.715334	0.478315	0.317152	0.110495	-0.635933		-0.0255703	0.490567	-0.176198	-0.4828	2	1	None	col	Encodes LAX1 (LIKE AUXIN RESISTANT), a member of the AUX1 LAX family of auxin influx carriers. Required for the establishment of embryonic root cell organization.
AT2G41560	SALK_002135	AUTOINHIBITED CA(2+)-ATPASE, ISOFORM 4 (ACA4)	281	108_unr	nacl	-0.558123	0.710537			-1.49419	-0.100731	0.850154	0.318808	-0.422003		1.00036	1.00288	-0.404621	-0.170142	2	1	None	col	Encodes a calmodulin-regulated Ca(2+)-ATPase that improves salt tolerance in yeast. Localized to the vacuole. Lesion mimic phenotype when mutation in the gene is combined with a mutation in ACA11. Lesion mimic phenotype of double knockout can be suppressed by nutritional supplements that increase anion levels (e.g. 15 mM Nitrate, Chloride, or Phosphate).
AT4G03440	SALK_061037		282	121-122_sd	metal	-1.19022	-1.83184	1.58271		-1.31813	8.15673		-0.927881	0.706897		-0.516229	-1.06032	1.1693	1.0668	2	1	Low Confidence	col	Ankyrin repeat family protein; CONTAINS InterPro DOMAIN/s: Ankyrin repeat-containing domain (InterPro:IPR020683), Ankyrin repeat (InterPro:IPR002110); BEST Arabidopsis thaliana protein match is: Ankyrin repeat family protein (TAIR:AT4G03480.1); Has 18202 Blast hits to 9223 proteins in 460 species: Archae - 22; Bacteria - 1330; Metazoa - 10010; Fungi - 1278; Plants - 2395; Viruses - 41; Other Euka…
AT4G03440	SALK_061037		282	108_unr	nacl	-1.03489	0.4388		-0.70584	-4.79451	-0.603732	0.14221	0.211574	0.62795		0.123473	0.755995	-0.155251	-0.258623	2	1	Low Confidence	col	Ankyrin repeat family protein; CONTAINS InterPro DOMAIN/s: Ankyrin repeat-containing domain (InterPro:IPR020683), Ankyrin repeat (InterPro:IPR002110); BEST Arabidopsis thaliana protein match is: Ankyrin repeat family protein (TAIR:AT4G03480.1); Has 18202 Blast hits to 9223 proteins in 460 species: Archae - 22; Bacteria - 1330; Metazoa - 10010; Fungi - 1278; Plants - 2395; Viruses - 41; Other Euka…
AT3G15990	SALK_100362	SULFATE TRANSPORTER 3;4 (SULTR3;4)	283	050_unr	nacl		-0.982901			-0.176278	0.639931		-1.03386	-1.15823		-0.957358	-1.96564	-0.00207917	-0.75809	6	1	None	col	Encodes sulfate transporter Sultr3;4.
AT2G38330	SALK_116357		284	121-122_sd	metal		-2.12411	2.56176	179.184	-0.460949	-12.2873		-2.6259	1.56205		-0.757598	0.339219	1.41864	1.37569	1	1	Low Confidence	col	MATE efflux family protein; FUNCTIONS IN: antiporter activity, drug transmembrane transporter activity, transporter activity; INVOLVED IN: drug transmembrane transport, transmembrane transport; LOCATED IN: chloroplast, membrane; EXPRESSED IN: 22 plant structures; EXPRESSED DURING: 13 growth stages; CONTAINS InterPro DOMAIN/s: Multi antimicrobial extrusion protein MatE (InterPro:IPR002528); BEST A…
AT2G38330	SALK_116357		284	108_unr	nacl	-0.721663	0.400072		0.816053	-1.3119	-0.121572	0.658549	0.157658	-1.16488		0.1934	0.777613	0.4163	0.00448567	2	1	None	col	MATE efflux family protein; FUNCTIONS IN: antiporter activity, drug transmembrane transporter activity, transporter activity; INVOLVED IN: drug transmembrane transport, transmembrane transport; LOCATED IN: chloroplast, membrane; EXPRESSED IN: 22 plant structures; EXPRESSED DURING: 13 growth stages; CONTAINS InterPro DOMAIN/s: Multi antimicrobial extrusion protein MatE (InterPro:IPR002528); BEST A…
AT3G19553	SALK_122097		285	121-122_sd	metal	-0.456692	-2.52939	1.79179		-0.737312	-4.92994		-3.28168	1.76983		-0.276841	-0.863893	1.061	1.05552	3	1	Low Confidence	col	Amino acid permease family protein; FUNCTIONS IN: cationic amino acid transmembrane transporter activity; INVOLVED IN: amino acid transport, transport, transmembrane transport; LOCATED IN: membrane; EXPRESSED IN: 22 plant structures; EXPRESSED DURING: 13 growth stages; CONTAINS InterPro DOMAIN/s: Amino acid/polyamine transporter I (InterPro:IPR002293), Amino acid permease domain (InterPro:IPR0048…
AT3G19553	SALK_122097		285	108_unr	nacl	-0.201574	0.484392		-0.593839	-1.16081	-0.511532	1.21495	0.239415	0.0151383		-0.493779	0.772035	0.769912	-0.929119	2	1	None	col	Amino acid permease family protein; FUNCTIONS IN: cationic amino acid transmembrane transporter activity; INVOLVED IN: amino acid transport, transport, transmembrane transport; LOCATED IN: membrane; EXPRESSED IN: 22 plant structures; EXPRESSED DURING: 13 growth stages; CONTAINS InterPro DOMAIN/s: Amino acid/polyamine transporter I (InterPro:IPR002293), Amino acid permease domain (InterPro:IPR0048…
AT1G18940	SALK_036252		286	108_unr	nacl	-1.13822	-0.286459		0.0741762	-0.882612	0.4291	-0.899716	-0.783545	-0.498916		-1.62098	1.70634	0.646031	-0.902582	2	1	None	col	Nodulin-like / Major Facilitator Superfamily protein; INVOLVED IN: transmembrane transport; LOCATED IN: endomembrane system; EXPRESSED IN: sperm cell, male gametophyte; EXPRESSED DURING: L mature pollen stage, M germinated pollen stage; CONTAINS InterPro DOMAIN/s: Nodulin-like (InterPro:IPR010658), Major facilitator superfamily MFS-1 (InterPro:IPR011701), Major facilitator superfamily, general su…
AT1G31470	SALK_105079	NUCLEAR FUSION DEFECTIVE 4 (NFD4)	287	121-122_sd	metal	-1.94533	-2.10245	1.08038	-166	0.515923	6.36837		-0.561613	0.205525		0.384367	0.612741	0.609468	0.0174618	3	1	Low Confidence	col	NUCLEAR FUSION DEFECTIVE 4 (NFD4); INVOLVED IN: response to salt stress; LOCATED IN: mitochondrion; EXPRESSED IN: 23 plant structures; EXPRESSED DURING: 13 growth stages; CONTAINS InterPro DOMAIN/s: Nodulin-like (InterPro:IPR010658), Major facilitator superfamily, general substrate transporter (InterPro:IPR016196); BEST Arabidopsis thaliana protein match is: Major facilitator superfamily protein …
AT1G31470	SALK_105079	NUCLEAR FUSION DEFECTIVE 4 (NFD4)	287	108_unr	nacl	-0.873557	0.537582		0.460767	0.11909	0.183187	0.432216	0.17539	0.226651		0.633304	-0.055459	-0.847432	0.21977	2	1	None	col	NUCLEAR FUSION DEFECTIVE 4 (NFD4); INVOLVED IN: response to salt stress; LOCATED IN: mitochondrion; EXPRESSED IN: 23 plant structures; EXPRESSED DURING: 13 growth stages; CONTAINS InterPro DOMAIN/s: Nodulin-like (InterPro:IPR010658), Major facilitator superfamily, general substrate transporter (InterPro:IPR016196); BEST Arabidopsis thaliana protein match is: Major facilitator superfamily protein …
AT1G50310	SALK_142836	SUGAR TRANSPORTER 9 (STP9)	288	108_unr	nacl	-0.370733	0.351275		-0.836408	-1.89033	0.60356	0.798522	0.307121	0.0118586		1.27736	-0.564522	-1.07064	0.140684	2	1	None	col	sugar transporter 9 (STP9); FUNCTIONS IN: carbohydrate transmembrane transporter activity, sugar:hydrogen symporter activity; INVOLVED IN: transport, transmembrane transport; LOCATED IN: integral to membrane, membrane; EXPRESSED IN: 16 plant structures; EXPRESSED DURING: 8 growth stages; CONTAINS InterPro DOMAIN/s: Sugar transporter, conserved site (InterPro:IPR005829), Major facilitator superfam…
AT1G64650	SALK_054431		289	050_unr	nacl		-0.170638			-0.983845	0.775763		-0.0331007	-1.04107		0.0355833	-0.257209	-1.16058	-1.18202	5	1	None	col	Major facilitator superfamily protein; LOCATED IN: plasma membrane; EXPRESSED IN: 23 plant structures; EXPRESSED DURING: 13 growth stages; CONTAINS InterPro DOMAIN/s: Protein of unknown function DUF791 (InterPro:IPR008509), Major facilitator superfamily, general substrate transporter (InterPro:IPR016196); BEST Arabidopsis thaliana protein match is: Major facilitator superfamily protein (TAIR:AT4G…
AT1G79360	SALK_112552	ORGANIC CATION/CARNITINE TRANSPORTER 2 (OCT2)	290	108_unr	nacl	-0.388952	0.848022		1.70667	1.14752	-0.636706	0.0175803	-0.12235	1.27204		1.05284	-0.305022	0.609828	-0.408847	2	1	None	col	organic cation/carnitine transporter 2 (2-Oct); FUNCTIONS IN: carbohydrate transmembrane transporter activity, sugar:hydrogen symporter activity; INVOLVED IN: transport, ion transport, transmembrane transport; LOCATED IN: integral to membrane, membrane; EXPRESSED IN: 16 plant structures; EXPRESSED DURING: 8 growth stages; CONTAINS InterPro DOMAIN/s: Major facilitator superfamily (InterPro:IPR0208…
AT1G79820	SALK_081337	SUPPRESSOR OF G PROTEIN BETA1 (SGB1)	291	108_unr	nacl		-0.545673			-6.0106	-1.62562		1.91727	-3.01786		-2.12808	0.417573	-3.43526	5.80329	2	1	Low Confidence	col	SUPPRESSOR OF G PROTEIN BETA1 (SGB1); FUNCTIONS IN: carbohydrate transmembrane transporter activity, sugar:hydrogen symporter activity; INVOLVED IN: transport, transmembrane transport; LOCATED IN: integral to membrane, membrane; EXPRESSED IN: 20 plant structures; EXPRESSED DURING: 13 growth stages; CONTAINS InterPro DOMAIN/s: Sugar transporter, conserved site (InterPro:IPR005829), Major facilitat…
AT1G79820	SALK_081337	SUPPRESSOR OF G PROTEIN BETA1 (SGB1)	291	208_unr	untreated	-0.870693	1.00098		-0.683948	0.108479	0.340263	3.13399	1.01063	-0.804481		-0.343296	0.211733	-0.27042	-1.59855	4	2	Inconsistent	col	SUPPRESSOR OF G PROTEIN BETA1 (SGB1); FUNCTIONS IN: carbohydrate transmembrane transporter activity, sugar:hydrogen symporter activity; INVOLVED IN: transport, transmembrane transport; LOCATED IN: integral to membrane, membrane; EXPRESSED IN: 20 plant structures; EXPRESSED DURING: 13 growth stages; CONTAINS InterPro DOMAIN/s: Sugar transporter, conserved site (InterPro:IPR005829), Major facilitat…
AT1G79820	SALK_081337	SUPPRESSOR OF G PROTEIN BETA1 (SGB1)	291	209_unr	untreated	2.14129	0.707718			-0.137998	-0.829592		0.0456663	0.732486		0.774797	-2.26059	-1.10339	-1.64057	4	2	Inconsistent	col	SUPPRESSOR OF G PROTEIN BETA1 (SGB1); FUNCTIONS IN: carbohydrate transmembrane transporter activity, sugar:hydrogen symporter activity; INVOLVED IN: transport, transmembrane transport; LOCATED IN: integral to membrane, membrane; EXPRESSED IN: 20 plant structures; EXPRESSED DURING: 13 growth stages; CONTAINS InterPro DOMAIN/s: Sugar transporter, conserved site (InterPro:IPR005829), Major facilitat…
AT2G16660	SALK_096499		292	055_unr	nacl	0.102447	-0.666597		4.02171	0.73047	0.231561		-0.455154	-0.572298		-0.424914	-0.522374	0.286638	-0.191343	6	1	Low Confidence	col	Major facilitator superfamily protein; INVOLVED IN: response to karrikin; LOCATED IN: endomembrane system; EXPRESSED IN: 23 plant structures; EXPRESSED DURING: 13 growth stages; CONTAINS InterPro DOMAIN/s: Nodulin-like (InterPro:IPR010658), Major facilitator superfamily, general substrate transporter (InterPro:IPR016196); BEST Arabidopsis thaliana protein match is: Major facilitator superfamily p…
AT2G18590	SALK_138477		293	108_unr	nacl	-1.37791	1.26921		0.188494	0.402548	-1.58501	-0.172422	-0.908298	2.47232		-1.3482	-1.06545	1.39121	0.831285	2	1	None	col	Major facilitator superfamily protein; FUNCTIONS IN: carbohydrate transmembrane transporter activity, sugar:hydrogen symporter activity; INVOLVED IN: transmembrane transport; LOCATED IN: endomembrane system, membrane; EXPRESSED IN: 12 plant structures; EXPRESSED DURING: 4 anthesis, F mature embryo stage, petal differentiation and expansion stage, E expanded cotyledon stage, D bilateral stage; CON…
AT2G16970	SALK_050645	MATERNAL EFFECT EMBRYO ARREST 15 (MEE15)	294	051_unr	nacl		-0.0277023			-0.455756	0.728691		0.17134	-1.03578		0.17715	3.20279	-0.151551	-0.768013	6	1	Low Confidence	col	maternal effect embryo arrest 15 (MEE15); FUNCTIONS IN: tetracycline transporter activity; INVOLVED IN: embryo development ending in seed dormancy; LOCATED IN: integral to membrane; EXPRESSED IN: 22 plant structures; EXPRESSED DURING: 13 growth stages; CONTAINS InterPro DOMAIN/s: Tetracycline resistance protein, TetA (InterPro:IPR001958), Major facilitator superfamily MFS-1 (InterPro:IPR011701), …
AT2G43330	SALK_018591	INOSITOL TRANSPORTER 1 (INT1)	295	108_unr	nacl	-0.757923	-0.199675		0.0543339	-3.20744	0.591131	0.547256	0.0470291	-0.64123		1.05779	-0.576539	-0.0144187	-0.0282692	2	1	Low Confidence	col	Encodes a tonoplast-localized myo-inositol exporter, involved in efflux of myo-inositol from the vacuole to the cytosol. The gene is ubiquitously expressed. Reduced root growth in knock-out mutants grown on low inositol agar medium.
AT3G01630	SALK_085386		296	114_unr	nacl	0.600967	0.281621			-0.819775	0.178375		1.34702	-0.345468		-0.546	0.642772	-0.0137293	-0.339137	2	1	None	col	Major facilitator superfamily protein; CONTAINS InterPro DOMAIN/s: Nodulin-like (InterPro:IPR010658), Major facilitator superfamily, general substrate transporter (InterPro:IPR016196); BEST Arabidopsis thaliana protein match is: Major facilitator superfamily protein (TAIR:AT1G31470.1); Has 1265 Blast hits to 1241 proteins in 287 species: Archae - 34; Bacteria - 317; Metazoa - 7; Fungi - 163; Plan…
AT1G14660	SALK_086331	NA+/H+ EXCHANGER 8 (NHX8)	297	112_sd	metal	-3.9141	-0.898677	1.06159		-0.409782	-1.32549		-0.709772	1.08954		0.474613	-2.4794	-0.691514	1.22046	2	3	Inconsistent	col	member of putative Na+/H+ antiporter (AtNHX) family. Functions as a plasma membrane Li+/H+ antiporter. Involved in Li+ efflux and detoxification.
AT1G14660	SALK_086331	NA+/H+ EXCHANGER 8 (NHX8)	297	124_sd	metal	0.580257	1.63124	0.399689	0.19588	-0.64169	-0.694395		0.434568	0.518059		-1.85942	0.0296505	1.40109	-1.18807	6	3	Inconsistent	col	member of putative Na+/H+ antiporter (AtNHX) family. Functions as a plasma membrane Li+/H+ antiporter. Involved in Li+ efflux and detoxification.
AT1G14660	SALK_086331	NA+/H+ EXCHANGER 8 (NHX8)	297	135_sd	metal	-0.448673	-0.473446	0.0112651	0.374768	0.321132	-0.479795		0.341989	-0.555537		-0.277245	0.48279	0.310476	0.157497	6	3	Inconsistent	col	member of putative Na+/H+ antiporter (AtNHX) family. Functions as a plasma membrane Li+/H+ antiporter. Involved in Li+ efflux and detoxification.
AT1G14660	SALK_086331	NA+/H+ EXCHANGER 8 (NHX8)	297	051_unr	nacl		0.644362			-0.447877	0.682548		0.414421	-1.56176		-0.0412037	3.03535	-0.462107	-1.05636	6	2	Inconsistent	col	member of putative Na+/H+ antiporter (AtNHX) family. Functions as a plasma membrane Li+/H+ antiporter. Involved in Li+ efflux and detoxification.
AT1G14660	SALK_086331	NA+/H+ EXCHANGER 8 (NHX8)	297	154_unr	nacl	-0.44684	0.44826			-0.134128	-0.230203	0.937621	0.310424	0.111439		-2.24507	0.26363	-0.64798	-0.146919	6	2	Inconsistent	col	member of putative Na+/H+ antiporter (AtNHX) family. Functions as a plasma membrane Li+/H+ antiporter. Involved in Li+ efflux and detoxification.
AT1G14660	SALK_086331	NA+/H+ EXCHANGER 8 (NHX8)	297	153_unr	untreated	0.488653	0.82931			-0.413034	-1.74771		1.39591	0.25072		-0.746188	1.48587	-0.923722	-0.513858	6	1	None	col	member of putative Na+/H+ antiporter (AtNHX) family. Functions as a plasma membrane Li+/H+ antiporter. Involved in Li+ efflux and detoxification.
AT1G75820	SALK_008670	CLAVATA 1 (CLV1)	298	055_unr	nacl	0.129929	-2.26197			1.51994	0.688058		-1.11012	-0.466307		-0.273174	-0.702137	0.346998	3.08229	3	1	Low Confidence	col	Putative receptor kinase with an extracellular leucine-rich domain. Controls shoot and floral meristem size, and contributes to establish and maintain floral meristem identity. Negatively regulated by KAPP (kinase-associated protein phosphatase). CLV3 peptide binds directly CLV1 ectodomain.
AT1G75820	SALK_008670	CLAVATA 1 (CLV1)	298	208_unr	untreated	-0.814975	0.412572		0.435939	0.446539	0.667988	-0.430369	0.70705	-1.4182		0.484319	0.299635	0.377887	-1.98366	4	2	None	col	Putative receptor kinase with an extracellular leucine-rich domain. Controls shoot and floral meristem size, and contributes to establish and maintain floral meristem identity. Negatively regulated by KAPP (kinase-associated protein phosphatase). CLV3 peptide binds directly CLV1 ectodomain.
AT1G75820	SALK_008670	CLAVATA 1 (CLV1)	298	209_unr	untreated	1.03759	0.148106		-0.773348	0.889624	0.166462	-2.39452	-0.724473	1.67597		1.73205	-1.03894	-1.15206	0.10391	4	2	None	col	Putative receptor kinase with an extracellular leucine-rich domain. Controls shoot and floral meristem size, and contributes to establish and maintain floral meristem identity. Negatively regulated by KAPP (kinase-associated protein phosphatase). CLV3 peptide binds directly CLV1 ectodomain.
AT1G10130	SALK_032802	ENDOPLASMIC RETICULUM-TYPE CALCIUM-TRANSPORTING ATPASE 3 (ECA3)	299	114_unr	nacl	-0.641865	1.78939			-0.348475	-2.25467		3.11042	0.989042		-0.194563	-0.908368	0.0253091	-0.785835	2	1	Low Confidence	col	Encodes a golgi localized P2A-type Ca2+ ATPase involved in Mn nutrition and homeostasis.
AT1G15500	SALK_016244	(ATNTT2)	300	056_unr	nacl	0.286485	0.630086			0.326835	-1.81034		-0.472905	-0.343534		0.160599	-0.541996	-0.716253	-0.291296	6	1	None	col	ATNTT2; FUNCTIONS IN: ATP:ADP antiporter activity; INVOLVED IN: transport; LOCATED IN: chloroplast, chloroplast envelope, cytoplasm; EXPRESSED IN: 7 plant structures; EXPRESSED DURING: M germinated pollen stage, seedling growth; CONTAINS InterPro DOMAIN/s: ADP/ATP carrier protein (InterPro:IPR004667); BEST Arabidopsis thaliana protein match is: nucleotide transporter 1 (TAIR:AT1G80300.1); Has 767…
AT1G51480	SALK_068767		301	114_unr	nacl	0.222218	0.225962			1.51875	-1.57814		0.126513	0.903471		0.736403	-2.26489	-1.26306	0.717519	2	1	None	col	Disease resistance protein (CC-NBS-LRR class) family; FUNCTIONS IN: ATP binding; INVOLVED IN: apoptosis, defense response; LOCATED IN: cellular_component unknown; CONTAINS InterPro DOMAIN/s: Leucine-rich repeat-containing protein (InterPro:IPR015766), NB-ARC (InterPro:IPR002182), Disease resistance protein (InterPro:IPR000767); BEST Arabidopsis thaliana protein match is: Disease resistance protei…
AT1G08920	SALK_025646	ERD (EARLY RESPONSE TO DEHYDRATION) SIX-LIKE 1 (ESL1)	302	114_unr	nacl	0.438274	1.02886			-0.0443357	-0.526116		0.102013	0.041364		0.0725174	0.239452	-0.208332	-0.554606	2	1	None	col	Encodes ESL1, a transporter for monosaccharides.
AT1G08930	SALK_132824	EARLY RESPONSE TO DEHYDRATION 6 (ERD6)	303	114_unr	nacl	0.393313	1.97911			-1.89748	-1.01416		4.04267	-3.40177		-0.354397	2.98317	1.14331	-0.843639	2	1	Low Confidence	col	encodes a putative sucrose transporter whose gene expression is induced by dehydration and cold.
AT5G52310	SALK_080395	LOW-TEMPERATURE-INDUCED 78 (LTI78)	305	114_unr	nacl	-0.790566	0.181538			0.0449765	-0.252009	68.5937	0.962653	1.17909		1.55136	-1.3332	-0.769072	-0.07968	2	1	Low Confidence	col	cold regulated gene, the 5' region of cor78 has cis-acting regulatory elements that can impart cold-regulated gene expression
AT5G61790	SALK_083600	CALNEXIN 1 (CNX1)	307	107-108_sd	metal		-1.612			-0.500925	2.17111		0.725237	1.64162		5.67208	-0.542679	0.569992	-0.246214	1	1	Low Confidence	col	calnexin 1 (CNX1); FUNCTIONS IN: unfolded protein binding, calcium ion binding; INVOLVED IN: protein folding; LOCATED IN: in 8 components; EXPRESSED IN: 26 plant structures; EXPRESSED DURING: 15 growth stages; CONTAINS InterPro DOMAIN/s: Calreticulin/calnexin, P (InterPro:IPR009033), Calreticulin/calnexin (InterPro:IPR001580), Calreticulin/calnexin, conserved site (InterPro:IPR018124), Concanaval…
AT5G61790	SALK_083600	CALNEXIN 1 (CNX1)	307	056_unr	nacl	-0.153237	1.14095			0.579755	-2.43033		-0.506667	-0.244515		-0.484248	-0.425486	-0.524674	1.18005	6	1	None	col	calnexin 1 (CNX1); FUNCTIONS IN: unfolded protein binding, calcium ion binding; INVOLVED IN: protein folding; LOCATED IN: in 8 components; EXPRESSED IN: 26 plant structures; EXPRESSED DURING: 15 growth stages; CONTAINS InterPro DOMAIN/s: Calreticulin/calnexin, P (InterPro:IPR009033), Calreticulin/calnexin (InterPro:IPR001580), Calreticulin/calnexin, conserved site (InterPro:IPR018124), Concanaval…
AT1G23080	SALK_044687	PIN-FORMED 7 (PIN7)	308	114_unr	nacl	-0.953158	2.61948			-0.837967	0.112458		-0.977028	1.92808		1.0014	-1.1625	-0.204643	-1.74716	2	1	None	col	Encodes a novel component of auxin efflux that is located apically in the basal cell and is involved during embryogenesis in setting up the apical-basal axis in the embryo. It is also involved in pattern specification during root development. In roots, it is expressed at lateral and basal membranes of provascular cells in the meristem and elongation zone, whereas in the columella cells it coincid…
AT1G15500	SALK_106353	(ATNTT2)	309	107-108_sd	metal		2.5744			2.83722	-2.10866		0.333509	-1.98765		5.08418	-1.7676	1.39881	-1.40596	2	1	Low Confidence	col	ATNTT2; FUNCTIONS IN: ATP:ADP antiporter activity; INVOLVED IN: transport; LOCATED IN: chloroplast, chloroplast envelope, cytoplasm; EXPRESSED IN: 7 plant structures; EXPRESSED DURING: M germinated pollen stage, seedling growth; CONTAINS InterPro DOMAIN/s: ADP/ATP carrier protein (InterPro:IPR004667); BEST Arabidopsis thaliana protein match is: nucleotide transporter 1 (TAIR:AT1G80300.1); Has 767…
AT1G15500	SALK_106353	(ATNTT2)	309	114_unr	nacl	0.151046	1.88377			-0.650038	-1.40755	69.7341	2.31135	-1.83861		0.109962	0.151058	0.27676	-0.186339	2	1	Low Confidence	col	ATNTT2; FUNCTIONS IN: ATP:ADP antiporter activity; INVOLVED IN: transport; LOCATED IN: chloroplast, chloroplast envelope, cytoplasm; EXPRESSED IN: 7 plant structures; EXPRESSED DURING: M germinated pollen stage, seedling growth; CONTAINS InterPro DOMAIN/s: ADP/ATP carrier protein (InterPro:IPR004667); BEST Arabidopsis thaliana protein match is: nucleotide transporter 1 (TAIR:AT1G80300.1); Has 767…
AT4G36670	SALK_139758	POLYOL/MONOSACCHARIDE TRANSPORTER 6 (PMT6)	310	136_da	alkali	-0.0293668	-0.455846		0.124039	-0.469052	1.03775	-0.96529	0.563721	-0.738589		0.372914	0.21661	0.127623	-0.292923	6	1	None	col	Major facilitator superfamily protein; FUNCTIONS IN: carbohydrate transmembrane transporter activity, sugar:hydrogen symporter activity; INVOLVED IN: transport, transmembrane transport; LOCATED IN: integral to membrane, membrane; EXPRESSED IN: 19 plant structures; EXPRESSED DURING: 10 growth stages; CONTAINS InterPro DOMAIN/s: Sugar transporter, conserved site (InterPro:IPR005829), Major facilita…
AT4G36670	SALK_139758	POLYOL/MONOSACCHARIDE TRANSPORTER 6 (PMT6)	310	107-108_sd	metal		0.0799341			0.662016	-0.188368		-1.05959			-0.533194	-0.626996	0.994788	-0.944385	1	4	Inconsistent	col	Major facilitator superfamily protein; FUNCTIONS IN: carbohydrate transmembrane transporter activity, sugar:hydrogen symporter activity; INVOLVED IN: transport, transmembrane transport; LOCATED IN: integral to membrane, membrane; EXPRESSED IN: 19 plant structures; EXPRESSED DURING: 10 growth stages; CONTAINS InterPro DOMAIN/s: Sugar transporter, conserved site (InterPro:IPR005829), Major facilita…
AT4G36670	SALK_139758	POLYOL/MONOSACCHARIDE TRANSPORTER 6 (PMT6)	310	112_sd	metal	-6.03212	-0.694005	1.93299		-0.561176	0.377971		0.558584	0.726425		-0.730283	-0.605471	0.54487	1.05714	3	4	Inconsistent	col	Major facilitator superfamily protein; FUNCTIONS IN: carbohydrate transmembrane transporter activity, sugar:hydrogen symporter activity; INVOLVED IN: transport, transmembrane transport; LOCATED IN: integral to membrane, membrane; EXPRESSED IN: 19 plant structures; EXPRESSED DURING: 10 growth stages; CONTAINS InterPro DOMAIN/s: Sugar transporter, conserved site (InterPro:IPR005829), Major facilita…
AT4G36670	SALK_139758	POLYOL/MONOSACCHARIDE TRANSPORTER 6 (PMT6)	310	127_sd	metal		-1.09532	-0.434702	-0.310324	-0.32341			-2.1238	-1.65484		0.507027	-3.50732		-0.167083	6	4	Inconsistent	col	Major facilitator superfamily protein; FUNCTIONS IN: carbohydrate transmembrane transporter activity, sugar:hydrogen symporter activity; INVOLVED IN: transport, transmembrane transport; LOCATED IN: integral to membrane, membrane; EXPRESSED IN: 19 plant structures; EXPRESSED DURING: 10 growth stages; CONTAINS InterPro DOMAIN/s: Sugar transporter, conserved site (InterPro:IPR005829), Major facilita…
AT4G36670	SALK_139758	POLYOL/MONOSACCHARIDE TRANSPORTER 6 (PMT6)	310	130_sd	metal	-0.181223	-0.166236	-0.114309		0.419859	-3.08267		0.312741	-2.27106		-0.243498	-0.744833	-0.154668	-0.766763	5	4	Inconsistent	col	Major facilitator superfamily protein; FUNCTIONS IN: carbohydrate transmembrane transporter activity, sugar:hydrogen symporter activity; INVOLVED IN: transport, transmembrane transport; LOCATED IN: integral to membrane, membrane; EXPRESSED IN: 19 plant structures; EXPRESSED DURING: 10 growth stages; CONTAINS InterPro DOMAIN/s: Sugar transporter, conserved site (InterPro:IPR005829), Major facilita…
AT4G36670	SALK_139758	POLYOL/MONOSACCHARIDE TRANSPORTER 6 (PMT6)	310	114_unr	nacl	-1.10519	6.27401			-2.14415	-2.63545	67.3718	6.25044	-3.19051		2.40643	3.06531	1.60278	-1.89554	2	2	Inconsistent	col	Major facilitator superfamily protein; FUNCTIONS IN: carbohydrate transmembrane transporter activity, sugar:hydrogen symporter activity; INVOLVED IN: transport, transmembrane transport; LOCATED IN: integral to membrane, membrane; EXPRESSED IN: 19 plant structures; EXPRESSED DURING: 10 growth stages; CONTAINS InterPro DOMAIN/s: Sugar transporter, conserved site (InterPro:IPR005829), Major facilita…
AT4G36670	SALK_139758	POLYOL/MONOSACCHARIDE TRANSPORTER 6 (PMT6)	310	150_unr	nacl	0.598801	0.878096			0.802807	-0.51382	-0.0608816	-0.0583828	-0.780052		-0.0731633	0.326057	-0.485033	0.622086	6	2	Inconsistent	col	Major facilitator superfamily protein; FUNCTIONS IN: carbohydrate transmembrane transporter activity, sugar:hydrogen symporter activity; INVOLVED IN: transport, transmembrane transport; LOCATED IN: integral to membrane, membrane; EXPRESSED IN: 19 plant structures; EXPRESSED DURING: 10 growth stages; CONTAINS InterPro DOMAIN/s: Sugar transporter, conserved site (InterPro:IPR005829), Major facilita…
AT4G36670	SALK_139758	POLYOL/MONOSACCHARIDE TRANSPORTER 6 (PMT6)	310	149_unr	untreated	-0.56336	1.40282			-1.06727	-0.785104		-0.0304661	0.196851	3.33739	0.566274	-0.949265	-0.391639	-0.348205	6	1	Low Confidence	col	Major facilitator superfamily protein; FUNCTIONS IN: carbohydrate transmembrane transporter activity, sugar:hydrogen symporter activity; INVOLVED IN: transport, transmembrane transport; LOCATED IN: integral to membrane, membrane; EXPRESSED IN: 19 plant structures; EXPRESSED DURING: 10 growth stages; CONTAINS InterPro DOMAIN/s: Sugar transporter, conserved site (InterPro:IPR005829), Major facilita…
AT5G14120	SALK_025684		311	107-108_sd	metal		2.45084			3.04002	-3.35111		-0.919155	-0.316878		-1.28712	-0.863578	1.99752	0.938114	2	3	Inconsistent	col	Major facilitator superfamily protein; LOCATED IN: plasma membrane, vacuole; EXPRESSED IN: 26 plant structures; EXPRESSED DURING: 15 growth stages; CONTAINS InterPro DOMAIN/s: Nodulin-like (InterPro:IPR010658), Major facilitator superfamily, general substrate transporter (InterPro:IPR016196); BEST Arabidopsis thaliana protein match is: Major facilitator superfamily protein (TAIR:AT3G01930.2); Has…
AT5G14120	SALK_025684		311	125_sd	metal	0.0573019	-0.783973	-0.169411	0.298083	0.511685	0.775168		-0.61132	1.42144		1.08139	-1.03378	0.425784	0.272699	6	3	Inconsistent	col	Major facilitator superfamily protein; LOCATED IN: plasma membrane, vacuole; EXPRESSED IN: 26 plant structures; EXPRESSED DURING: 15 growth stages; CONTAINS InterPro DOMAIN/s: Nodulin-like (InterPro:IPR010658), Major facilitator superfamily, general substrate transporter (InterPro:IPR016196); BEST Arabidopsis thaliana protein match is: Major facilitator superfamily protein (TAIR:AT3G01930.2); Has…
AT5G14120	SALK_025684		311	126_sd	metal	-0.770362	0.00288531	-0.522682	-0.557155	0.517364	-0.240923		-0.0184041	-0.537301		-0.677748	0.0307323	0.936881	0.447842	6	3	Inconsistent	col	Major facilitator superfamily protein; LOCATED IN: plasma membrane, vacuole; EXPRESSED IN: 26 plant structures; EXPRESSED DURING: 15 growth stages; CONTAINS InterPro DOMAIN/s: Nodulin-like (InterPro:IPR010658), Major facilitator superfamily, general substrate transporter (InterPro:IPR016196); BEST Arabidopsis thaliana protein match is: Major facilitator superfamily protein (TAIR:AT3G01930.2); Has…
AT5G14120	SALK_025684		311	056_unr	nacl	-0.384759	0.948257			0.115896	-1.48075		-0.331113	-0.126198		-0.655547	1.08915	-0.343129	0.0199472	6	1	None	col	Major facilitator superfamily protein; LOCATED IN: plasma membrane, vacuole; EXPRESSED IN: 26 plant structures; EXPRESSED DURING: 15 growth stages; CONTAINS InterPro DOMAIN/s: Nodulin-like (InterPro:IPR010658), Major facilitator superfamily, general substrate transporter (InterPro:IPR016196); BEST Arabidopsis thaliana protein match is: Major facilitator superfamily protein (TAIR:AT3G01930.2); Has…
AT5G16150	SALK_051876	PLASTIDIC GLC TRANSLOCATOR (PGLCT)	312	056_unr	nacl	0.391067	-0.0479717			1.02729	-0.653119		0.181546	0.013712		0.0854302	0.653668	-0.277826	1.37452	6	1	None	col	Encodes a putative plastidic glucose transporter.
AT5G26340	SALK_045494	(MSS1)	313	114_unr	nacl	-0.615711	2.18515			-0.384832	0.401069		3.16588	-4.39052		-0.199619	4.07278	0.744546	-1.26543	2	1	Low Confidence	col	Encodes a protein with high affinity, hexose-specific/H+ symporter activity. The activity of the transporter appears to be negatively regulated by phosphorylation. Importantly, microarray analysis, as well as the study of the expression of this gene in mutants involved in programmed cell death (PCD) demonstrated a tight correlation between this gene's expression and PCD.
AT5G27350	SALK_122591	(SFP1)	314	114_unr	nacl	-1.36861	0.0292249			1.19325	0.247377	31.1592	-0.233715	1.68347		-0.364657	-0.996948	-1.49366	-0.296989	2	1	Low Confidence	col	Encodes a sugar-porter family protein that is induced during leaf senescence. The increase in its gene expression during leaf senescence is paralleled by an accumulation of monosaccharides.
AT3G01920	SALK_011270		315	114_unr	nacl	-0.473051	4.44457			-0.0227003	-2.49124	44.3053	0.592889	2.03288		1.44971	-1.94328	0.374419	-1.23672	2	1	Low Confidence	col	DHBP synthase RibB-like alpha/beta domain; CONTAINS InterPro DOMAIN/s: Sua5/YciO/YrdC/YwlC (InterPro:IPR004388), DHBP synthase RibB-like alpha/beta domain (InterPro:IPR017945), Sua5/YciO/YrdC, N-terminal (InterPro:IPR006070); Has 7227 Blast hits to 7227 proteins in 2277 species: Archae - 193; Bacteria - 5396; Metazoa - 127; Fungi - 76; Plants - 77; Viruses - 0; Other Eukaryotes - 1358 (source: NC…
AT3G05400	SALK_009846		316	115_unr	nacl	0.620969	0.435283			0.0273449	-0.888192	-0.243344	0.00643795	0.726708		-0.261437	-0.796464	-0.390753	0.202469	2	1	None	col	Major facilitator superfamily protein; FUNCTIONS IN: carbohydrate transmembrane transporter activity, sugar:hydrogen symporter activity; INVOLVED IN: transport, transmembrane transport; LOCATED IN: integral to membrane, membrane; EXPRESSED IN: 16 plant structures; EXPRESSED DURING: 8 growth stages; CONTAINS InterPro DOMAIN/s: Sugar transporter, conserved site (InterPro:IPR005829), Major facilitat…
AT5G48240	SALK_109379		317	051_unr	nacl		-0.543327			0.0234107	-0.127505		0.103502	-0.283348		-0.119743	0.96064	-0.0821983	0.809794	6	1	None	col	unknown protein; FUNCTIONS IN: molecular_function unknown; INVOLVED IN: biological_process unknown; CONTAINS InterPro DOMAIN/s: Protein of unknown function DUF1665 (InterPro:IPR012459); Has 286 Blast hits to 283 proteins in 145 species: Archae - 0; Bacteria - 2; Metazoa - 103; Fungi - 97; Plants - 41; Viruses - 1; Other Eukaryotes - 42 (source: NCBI BLink).
AT3G13050	SALK_069071	NICOTINATE TRANSPORTER (NiaP)	318	115_unr	nacl	-0.472071	0.289681			0.121176	-0.230748	-0.150866	0.231274	0.473114		-0.133867	-0.814336	-0.934848	0.401692	2	1	None	col	Encodes a plant nicotinate transporter than can also transport trigonelline (N-methylnicotinate).
AT3G20660	SALK_095906	ORGANIC CATION/CARNITINE TRANSPORTER4 (OCT4)	319	115_unr	nacl	-0.989169	-0.125165			1.41584	-1.24482	-0.452517	-0.661491	0.566232		-0.442819	-0.959536	-1.39089	0.603498	2	1	None	col	organic cation/carnitine transporter4 (4-Oct); FUNCTIONS IN: carbohydrate transmembrane transporter activity, sugar:hydrogen symporter activity; INVOLVED IN: transport, transmembrane transport; LOCATED IN: chloroplast thylakoid membrane, membrane; EXPRESSED IN: 13 plant structures; EXPRESSED DURING: 6 growth stages; CONTAINS InterPro DOMAIN/s: Sugar transporter, conserved site (InterPro:IPR005829…
AT4G16480	SALK_082661	INOSITOL TRANSPORTER 4 (INT4)	321	115_unr	nacl	-1.07058	-0.636161			0.932466	0.0562654	-1.00476	-0.0840205	-0.358263		-1.76493	-0.609593	0.195246	-0.177868	2	1	None	col	Encodes a high affinity H+:<i>myo</i>-inositol symporter. The only other compound shown to be transported was pinitol, a methylated derivative of <i>myo</i>-inositol.
AT4G17550	SALK_071338	GLYCEROL-3-PHOSPHATE PERMEASE 4 (G3Pp4)	322	115_unr	nacl	-1.41569	2.02914			-0.416456	-1.7406	-0.0824764	0.655059	-0.573226		0.290719	-0.623396	0.834517	-0.832527	2	1	None	col	Encodes a member of the phosphate starvation-induced glycerol-3-phosphate permease gene family: AT3G47420(G3Pp1), AT4G25220(G3Pp2), AT1G30560(G3Pp3), AT4G17550(G3Pp4) and AT2G13100(G3Pp5).
AT4G19450	SALK_016606		323	115_unr	nacl	0.699651	0.711781			0.258553	-0.198497		0.35525	-0.0783753		-0.68757	0.00792789	-0.126823	-1.17913	2	1	None	col	Major facilitator superfamily protein; FUNCTIONS IN: molecular_function unknown; INVOLVED IN: biological_process unknown; LOCATED IN: endomembrane system; EXPRESSED IN: 22 plant structures; EXPRESSED DURING: 13 growth stages; CONTAINS InterPro DOMAIN/s: Nodulin-like (InterPro:IPR010658), Major facilitator superfamily, general substrate transporter (InterPro:IPR016196); BEST Arabidopsis thaliana p…
AT4G21480	SALK_076550	SUGAR TRANSPORTER PROTEIN 12 (STP12)	324	115_unr	nacl	-0.67272	0.15514			0.167524	-0.556555		0.227	-0.378512		-1.92851	-0.256404	0.620812	-0.341075	2	1	None	col	Putative sugar transporter. Expressed in nematode-induced root syncytia.
AT5G20650	SALK_093550	COPPER TRANSPORTER 5 (COPT5)	327	063_sd	metal		-0.502589	1.47588		-0.385297	0.18833		0.0689148	0.894566		-0.794074	-0.661643	-0.22596	-0.0641911	4	1	None	col	Encodes COPT5, a member of copper transporter family and functionally complements a high affinity copper transporter mutant in yeast. Plays an important role in the plant response to environmental copper scarcity, probably by remobilizing copper from prevacuolar vesicles, which could act as internal stores or recycling vesicles to provide the metal cofactor to key copper-dependent processes such …
AT1G30360	SALK_078537	EARLY-RESPONSIVE TO DEHYDRATION 4 (ERD4)	328	063_sd	metal	-4.97549	-0.567555	0.370389		-0.328659	0.545911		-0.116736	0.558458		0.283491	-0.765789	-0.465017	-0.00140719	3	1	Low Confidence	col	early-responsive to dehydration 4 (ERD4); INVOLVED IN: response to water deprivation; LOCATED IN: plasma membrane, chloroplast, vacuole, membrane, chloroplast envelope; EXPRESSED IN: 26 plant structures; EXPRESSED DURING: 14 growth stages; CONTAINS InterPro DOMAIN/s: Protein of unknown function DUF221 (InterPro:IPR003864); BEST Arabidopsis thaliana protein match is: ERD (early-responsive to dehyd…
AT1G30360	SALK_078537	EARLY-RESPONSIVE TO DEHYDRATION 4 (ERD4)	328	073_unr	nacl	1.13339	-0.0381322			1.16559	-0.90341		-1.4202	-0.946078		-1.18496	0.591721	0.901568	-0.129057	6	1	None	col	early-responsive to dehydration 4 (ERD4); INVOLVED IN: response to water deprivation; LOCATED IN: plasma membrane, chloroplast, vacuole, membrane, chloroplast envelope; EXPRESSED IN: 26 plant structures; EXPRESSED DURING: 14 growth stages; CONTAINS InterPro DOMAIN/s: Protein of unknown function DUF221 (InterPro:IPR003864); BEST Arabidopsis thaliana protein match is: ERD (early-responsive to dehyd…
AT5G23980	SALK_044469	FERRIC REDUCTION OXIDASE 4 (FRO4)	329	115_unr	nacl	-0.701495	1.80405			-0.680578	-0.38364		0.502747	-1.13139		0.570023	0.0709358	1.12024	-1.01769	2	1	None	col	Encodes a ferric chelate reductase that is expressed at low levels in roots,shoots and cotyledons, but not flowers. Its transcription is regulated by FIT1.
AT4G38730	SALK_056627		330	115_unr	nacl	1.17741	1.02125			-0.102199	-1.20631		0.353586	-0.488993		-0.128499	0.245983	0.752283	-0.923621	2	1	None	col	Protein of unknown function (DUF803); CONTAINS InterPro DOMAIN/s: Protein of unknown function DUF803 (InterPro:IPR008521); BEST Arabidopsis thaliana protein match is: Protein of unknown function (DUF803) (TAIR:AT2G21120.1); Has 1281 Blast hits to 1255 proteins in 234 species: Archae - 0; Bacteria - 123; Metazoa - 451; Fungi - 355; Plants - 247; Viruses - 0; Other Eukaryotes - 105 (source: NCBI BL…
AT5G54620	SALK_053630		331	115_unr	nacl	-0.533115	0.127897			0.238605	-1.06908		0.371256	-0.640878		-0.457397	-0.184241	1.28504	-0.672944	2	1	None	col	Ankyrin repeat family protein; CONTAINS InterPro DOMAIN/s: Ankyrin repeat-containing domain (InterPro:IPR020683), Ankyrin repeat (InterPro:IPR002110); BEST Arabidopsis thaliana protein match is: ankyrin (TAIR:AT5G54610.1); Has 1807 Blast hits to 1807 proteins in 277 species: Archae - 0; Bacteria - 0; Metazoa - 736; Fungi - 347; Plants - 385; Viruses - 0; Other Eukaryotes - 339 (source: NCBI BLink…
AT1G10540	SALK_057208	NUCLEOBASE-ASCORBATE TRANSPORTER 8 (NAT8)	332	083_unr	nacl	0.641748	0.289068			1.03909	-0.385437		0.228513	-0.0365203		-0.645094	0.466622	-0.583125	-0.850229	6	1	None	col	nucleobase-ascorbate transporter 8 (NAT8); FUNCTIONS IN: transmembrane transporter activity; INVOLVED IN: transport, transmembrane transport; LOCATED IN: membrane; EXPRESSED IN: 12 plant structures; EXPRESSED DURING: 7 growth stages; CONTAINS InterPro DOMAIN/s: Xanthine/uracil/vitamin C permease (InterPro:IPR006043); BEST Arabidopsis thaliana protein match is: nucleobase-ascorbate transporter 7 (…
AT3G60070	SALK_055465		333	115_unr	nacl	0.39756	1.41629			-0.686835	-0.85214		0.515793	-0.109788		0.179833	0.524257	0.0761503	-0.693326	2	1	None	col	Major facilitator superfamily protein; FUNCTIONS IN: molecular_function unknown; INVOLVED IN: transmembrane transport; LOCATED IN: membrane; EXPRESSED IN: 25 plant structures; EXPRESSED DURING: 15 growth stages; CONTAINS InterPro DOMAIN/s: Major facilitator superfamily MFS-1 (InterPro:IPR011701), Major facilitator superfamily, general substrate transporter (InterPro:IPR016196); BEST Arabidopsis t…
AT1G11670	SALK_057501		334	116_unr	nacl	0.967572	-0.793882			1.1126	-0.79871		-0.250713	1.59985		-0.149337	-0.0738368	-1.05968	-0.232726	2	1	None	col	MATE efflux family protein; FUNCTIONS IN: antiporter activity, drug transmembrane transporter activity, transporter activity; INVOLVED IN: drug transmembrane transport, N-terminal protein myristoylation, transmembrane transport; LOCATED IN: membrane; EXPRESSED IN: 22 plant structures; EXPRESSED DURING: 13 growth stages; CONTAINS InterPro DOMAIN/s: Multi antimicrobial extrusion protein MatE (Inter…
AT3G53780	SALK_015043	RHOMBOID-LIKE PROTEIN 4 (RBL4)	335	116_unr	nacl	0.376647	1.17477			1.46121	-3.55536		-0.330877	1.18721		0.375538	-1.63739	-0.350307	0.345768	2	1	Low Confidence	col	RHOMBOID-like protein 4 (RBL4); FUNCTIONS IN: serine-type endopeptidase activity; LOCATED IN: plasma membrane; EXPRESSED IN: 22 plant structures; EXPRESSED DURING: 13 growth stages; CONTAINS InterPro DOMAIN/s: Peptidase S54, rhomboid (InterPro:IPR002610); BEST Arabidopsis thaliana protein match is: RHOMBOID-like 1 (TAIR:AT2G29050.1); Has 6556 Blast hits to 6555 proteins in 1887 species: Archae - …
AT3G06450	SALK_005178		336	116_unr	nacl	0.193865	-0.561735			1.18398	-1.79027		-0.352907	1.47411		-0.397282	-2.21622	0.251721	-0.0378997	2	1	None	col	HCO3- transporter family; FUNCTIONS IN: anion exchanger activity; INVOLVED IN: anion transport; LOCATED IN: plasma membrane; EXPRESSED IN: 23 plant structures; EXPRESSED DURING: 13 growth stages; CONTAINS InterPro DOMAIN/s: Bicarbonate transporter, eukaryotic (InterPro:IPR003020), Bicarbonate transporter, C-terminal (InterPro:IPR011531); BEST Arabidopsis thaliana protein match is: HCO3- transport…
AT1G19770	SALK_004230	PURINE PERMEASE 14 (PUP14)	337	090_sd	metal	-0.817629	-0.736966	0.761405		-0.152495	-0.20226		-1.09458	0.873647		-0.0861062	-1.3658	-1.41083	-0.362893	2	1	None	col	Member of a family of proteins related to PUP1, a purine transporter. May be involved in the transport of purine and purine derivatives such as cytokinins, across the plasma membrane.
AT1G19770	SALK_004230	PURINE PERMEASE 14 (PUP14)	337	116_unr	nacl	0.525437	-2.19497			1.12383	0.684517		-1.4126	0.793059		-0.107827	1.73429	-1.11192	0.0641516	2	1	None	col	Member of a family of proteins related to PUP1, a purine transporter. May be involved in the transport of purine and purine derivatives such as cytokinins, across the plasma membrane.
AT3G04090	SALK_074797	SMALL AND BASIC INTRINSIC PROTEIN 1A (SIP1A)	338	090_sd	metal	-0.248283	-0.692213	1.02912		0.395701	0.0462711		-0.727413	1.25571		-0.184687	0.601282	-0.951073	0.960405	3	1	None	col	Belongs to a family of plant aquaporins. Similar to yeast and radish aquaporins. Located on ER.
AT3G04090	SALK_074797	SMALL AND BASIC INTRINSIC PROTEIN 1A (SIP1A)	338	083_unr	nacl	-0.490198	-0.300092			0.0503562	0.225055		1.27878	-0.70769		0.631518	0.613476	-1.50489	-0.383105	6	1	None	col	Belongs to a family of plant aquaporins. Similar to yeast and radish aquaporins. Located on ER.
AT1G06890	SALK_079036		339	090_sd	metal	2.31328	-1.41421	4.44261		-0.0608297	0.610749		-0.661478	0.787164		0.304488	0.48538	-1.23595	0.0238548	5	2	Inconsistent	col	nodulin MtN21 /EamA-like transporter family protein; CONTAINS InterPro DOMAIN/s: Protein of unknown function DUF250 (InterPro:IPR004853); BEST Arabidopsis thaliana protein match is: Nucleotide/sugar transporter family protein (TAIR:AT2G30460.2); Has 2654 Blast hits to 2649 proteins in 293 species: Archae - 2; Bacteria - 105; Metazoa - 662; Fungi - 435; Plants - 1177; Viruses - 0; Other Eukaryotes…
AT1G06890	SALK_079036		339	129_sd	metal	1.13324	0.567763	0.926399	0.663102	-0.890765	-0.781685		0.221112	0.323184		-0.779628	-0.373186	0.5674	0.923353	4	2	Inconsistent	col	nodulin MtN21 /EamA-like transporter family protein; CONTAINS InterPro DOMAIN/s: Protein of unknown function DUF250 (InterPro:IPR004853); BEST Arabidopsis thaliana protein match is: Nucleotide/sugar transporter family protein (TAIR:AT2G30460.2); Has 2654 Blast hits to 2649 proteins in 293 species: Archae - 2; Bacteria - 105; Metazoa - 662; Fungi - 435; Plants - 1177; Viruses - 0; Other Eukaryotes…
AT1G06890	SALK_079036		339	116_unr	nacl	-0.351389	-3.94537			0.514932	0.761856		1.74773	-0.211738		-0.73626	1.00997	0.559643	-0.142347	2	1	Low Confidence	col	nodulin MtN21 /EamA-like transporter family protein; CONTAINS InterPro DOMAIN/s: Protein of unknown function DUF250 (InterPro:IPR004853); BEST Arabidopsis thaliana protein match is: Nucleotide/sugar transporter family protein (TAIR:AT2G30460.2); Has 2654 Blast hits to 2649 proteins in 293 species: Archae - 2; Bacteria - 105; Metazoa - 662; Fungi - 435; Plants - 1177; Viruses - 0; Other Eukaryotes…
AT5G55290	SALK_008905		340	085_unr	nacl	-2.36996	0.899906			0.320582	-3.22634	0.167665	-0.302518	-0.18945		-0.679039	-0.928301	0.732646	-0.0899661	2	1	Low Confidence	col	ATPase, V0 complex, subunit E; FUNCTIONS IN: hydrogen ion transmembrane transporter activity; INVOLVED IN: ATP hydrolysis coupled proton transport; LOCATED IN: vacuole; EXPRESSED IN: 24 plant structures; EXPRESSED DURING: 15 growth stages; CONTAINS InterPro DOMAIN/s: ATPase, V0 complex, subunit E (InterPro:IPR008389); BEST Arabidopsis thaliana protein match is: ATPase, V0 complex, subunit E (TAIR…
AT5G57110	SALK_108260	AUTOINHIBITED CA2+ -ATPASE, ISOFORM 8 (ACA8)	342	139_da	alkali	2.45423	-0.41936		0.0388511	-0.054707	0.200562	-0.0101728	1.12002	-0.44041		1.30894	-0.047426	-1.40828	-0.847906	6	1	None	col	Arabidopsis-autoinhibited Ca2+ -ATPase, isoform 8, contains all of the characteristic motifs of Ca2+ -transporting P-type Ca2+ -ATPases and is localized to the plasma membrane.
AT5G57110	SALK_108260	AUTOINHIBITED CA2+ -ATPASE, ISOFORM 8 (ACA8)	342	116_unr	nacl	-0.510984	3.91139			-1.91943	-0.997681		2.8731	-0.298467		0.660516	-0.178411	0.863148	-1.40283	2	2	Inconsistent	col	Arabidopsis-autoinhibited Ca2+ -ATPase, isoform 8, contains all of the characteristic motifs of Ca2+ -transporting P-type Ca2+ -ATPases and is localized to the plasma membrane.
AT5G57110	SALK_108260	AUTOINHIBITED CA2+ -ATPASE, ISOFORM 8 (ACA8)	342	152_unr	nacl	-0.0328197	2.56534		0.286528	-1.21571	-0.954176	0.351374	0.143333	1.86686		-0.433004	-0.724689	-0.375718	-0.505509	6	2	Inconsistent	col	Arabidopsis-autoinhibited Ca2+ -ATPase, isoform 8, contains all of the characteristic motifs of Ca2+ -transporting P-type Ca2+ -ATPases and is localized to the plasma membrane.
AT5G57110	SALK_108260	AUTOINHIBITED CA2+ -ATPASE, ISOFORM 8 (ACA8)	342	151_unr	untreated	0.0728575	2.54761			0.20928	-1.95579		0.380466	-0.046798		-0.169037	-1.14714	-0.527383	-0.211851	6	1	None	col	Arabidopsis-autoinhibited Ca2+ -ATPase, isoform 8, contains all of the characteristic motifs of Ca2+ -transporting P-type Ca2+ -ATPases and is localized to the plasma membrane.
AT2G13540	SALK_016753	ABA HYPERSENSITIVE 1 (ABH1)	343	119-120_sd	metal	0.213715	2.99941	0.42856		-0.0755408	-7.12605		-0.0151453	2.99		-1.03243	0.514506	-3.03004	0.462034	2	4	Reproducible	col	Encodes a nuclear cap-binding protein that forms a heterodimeric complex with CBP20 and is involved in ABA signaling and flowering. Mutants are early flowering and exhibit hypersensitive response to ABA in germination inhibition.Loss of ABH1 function results in abnormal processing of mRNAs for several important floral regulators (FLC, CO, FLM). Analysis of loss of function mutations suggests a ro…
AT2G13540	SALK_016753	ABA HYPERSENSITIVE 1 (ABH1)	343	128_sd	metal		1.44687	-10.4478	-0.769236	2.0646			-2.74571	-2.27825		-3.40944	-2.54766		-3.01128	4	4	Reproducible	col	Encodes a nuclear cap-binding protein that forms a heterodimeric complex with CBP20 and is involved in ABA signaling and flowering. Mutants are early flowering and exhibit hypersensitive response to ABA in germination inhibition.Loss of ABH1 function results in abnormal processing of mRNAs for several important floral regulators (FLC, CO, FLM). Analysis of loss of function mutations suggests a ro…
AT2G13540	SALK_016753	ABA HYPERSENSITIVE 1 (ABH1)	343	130_sd	metal	-4.14466	4.62593	-0.274722		2.0818	-8.03076		0.223835	2.14687		-2.93125	-2.78313	-3.94889	0.739294	4	4	Reproducible	col	Encodes a nuclear cap-binding protein that forms a heterodimeric complex with CBP20 and is involved in ABA signaling and flowering. Mutants are early flowering and exhibit hypersensitive response to ABA in germination inhibition.Loss of ABH1 function results in abnormal processing of mRNAs for several important floral regulators (FLC, CO, FLM). Analysis of loss of function mutations suggests a ro…
AT2G13540	SALK_016753	ABA HYPERSENSITIVE 1 (ABH1)	343	134_sd	metal	-2.31113	9.60803	0.0498039	0.173128	-0.17416	-4.62546		1.99394	-0.459441		-21.1577	0.94161	-4.48533	-0.454115	6	4	Reproducible	col	Encodes a nuclear cap-binding protein that forms a heterodimeric complex with CBP20 and is involved in ABA signaling and flowering. Mutants are early flowering and exhibit hypersensitive response to ABA in germination inhibition.Loss of ABH1 function results in abnormal processing of mRNAs for several important floral regulators (FLC, CO, FLM). Analysis of loss of function mutations suggests a ro…
AT2G13540	SALK_016753	ABA HYPERSENSITIVE 1 (ABH1)	343	116_unr	nacl	0.0599186	12.6321			0.246498	-0.312206		7.74285	3.08303		0.299909	3.37112	-7.0251	-2.56859	2	3	Reproducible	col	Encodes a nuclear cap-binding protein that forms a heterodimeric complex with CBP20 and is involved in ABA signaling and flowering. Mutants are early flowering and exhibit hypersensitive response to ABA in germination inhibition.Loss of ABH1 function results in abnormal processing of mRNAs for several important floral regulators (FLC, CO, FLM). Analysis of loss of function mutations suggests a ro…
AT2G13540	SALK_016753	ABA HYPERSENSITIVE 1 (ABH1)	343	178_unr	nacl	1.07739	1.67967		1.02854	1.36972	0.897	0.27774	1.36182	0.821036		0.0795828	-0.339165	-3.63788	0.262076	6	3	Reproducible	col	Encodes a nuclear cap-binding protein that forms a heterodimeric complex with CBP20 and is involved in ABA signaling and flowering. Mutants are early flowering and exhibit hypersensitive response to ABA in germination inhibition.Loss of ABH1 function results in abnormal processing of mRNAs for several important floral regulators (FLC, CO, FLM). Analysis of loss of function mutations suggests a ro…
AT2G13540	SALK_016753	ABA HYPERSENSITIVE 1 (ABH1)	343	179_unr	nacl	-0.617235	3.93065		0.747495	0.753496	0.250873	1.17228	2.18477	0.904692	0.294153	1.30997	-1.85441	-9.27633	-1.46972	6	3	Reproducible	col	Encodes a nuclear cap-binding protein that forms a heterodimeric complex with CBP20 and is involved in ABA signaling and flowering. Mutants are early flowering and exhibit hypersensitive response to ABA in germination inhibition.Loss of ABH1 function results in abnormal processing of mRNAs for several important floral regulators (FLC, CO, FLM). Analysis of loss of function mutations suggests a ro…
AT2G13540	SALK_016753	ABA HYPERSENSITIVE 1 (ABH1)	343	180_unr	untreated	-3.06259	9.30117		-1.40366	4.92441	-2.71457	4.30744	4.60271	6.34896		-4.07638	0.349848	-5.20524	-2.23649	6	2	Reproducible	col	Encodes a nuclear cap-binding protein that forms a heterodimeric complex with CBP20 and is involved in ABA signaling and flowering. Mutants are early flowering and exhibit hypersensitive response to ABA in germination inhibition.Loss of ABH1 function results in abnormal processing of mRNAs for several important floral regulators (FLC, CO, FLM). Analysis of loss of function mutations suggests a ro…
AT2G13540	SALK_016753	ABA HYPERSENSITIVE 1 (ABH1)	343	181_unr	untreated	-2.6036	3.41811		-0.552426	2.53186	-4.62275	2.45538	2.93597	3.36607		-2.10205	-0.6335	-3.85554	-0.780552	6	2	Reproducible	col	Encodes a nuclear cap-binding protein that forms a heterodimeric complex with CBP20 and is involved in ABA signaling and flowering. Mutants are early flowering and exhibit hypersensitive response to ABA in germination inhibition.Loss of ABH1 function results in abnormal processing of mRNAs for several important floral regulators (FLC, CO, FLM). Analysis of loss of function mutations suggests a ro…
AT2G13540	SALK_024285	ABA HYPERSENSITIVE 1 (ABH1)	344	139_sd	metal	5.71485	0.404637	-0.1574	-0.0761203	1.21778	-0.93061		-0.426306	1.06147		-1.08505	-1.19022	-2.4983	0.0173663	3	2	Inconsistent	col	Encodes a nuclear cap-binding protein that forms a heterodimeric complex with CBP20 and is involved in ABA signaling and flowering. Mutants are early flowering and exhibit hypersensitive response to ABA in germination inhibition.Loss of ABH1 function results in abnormal processing of mRNAs for several important floral regulators (FLC, CO, FLM). Analysis of loss of function mutations suggests a ro…
AT2G13540	SALK_024285	ABA HYPERSENSITIVE 1 (ABH1)	344	140_sd	metal		3.89149	-0.187805		2.07828	-2.59546		-1.53379	0.306337		-2.0187	-0.766174	-1.25494	-0.925327	2	2	Inconsistent	col	Encodes a nuclear cap-binding protein that forms a heterodimeric complex with CBP20 and is involved in ABA signaling and flowering. Mutants are early flowering and exhibit hypersensitive response to ABA in germination inhibition.Loss of ABH1 function results in abnormal processing of mRNAs for several important floral regulators (FLC, CO, FLM). Analysis of loss of function mutations suggests a ro…
AT2G13540	SALK_024285	ABA HYPERSENSITIVE 1 (ABH1)	344	116_unr	nacl	-1.19081	6.74158			1.23971	-1.9773		4.14789	5.17196		-0.529569	-1.18381	-7.30984	-2.2685	2	3	Reproducible	col	Encodes a nuclear cap-binding protein that forms a heterodimeric complex with CBP20 and is involved in ABA signaling and flowering. Mutants are early flowering and exhibit hypersensitive response to ABA in germination inhibition.Loss of ABH1 function results in abnormal processing of mRNAs for several important floral regulators (FLC, CO, FLM). Analysis of loss of function mutations suggests a ro…
AT2G13540	SALK_024285	ABA HYPERSENSITIVE 1 (ABH1)	344	178_unr	nacl	-0.825685	0.535237		-0.984875	0.517329	0.849303	0.236556	0.633913	0.713516		0.59906	-1.6668	-4.3868	-2.62251	5	3	Reproducible	col	Encodes a nuclear cap-binding protein that forms a heterodimeric complex with CBP20 and is involved in ABA signaling and flowering. Mutants are early flowering and exhibit hypersensitive response to ABA in germination inhibition.Loss of ABH1 function results in abnormal processing of mRNAs for several important floral regulators (FLC, CO, FLM). Analysis of loss of function mutations suggests a ro…
AT2G13540	SALK_024285	ABA HYPERSENSITIVE 1 (ABH1)	344	179_unr	nacl	-2.0427	1.69785		0.0330731	0.385777	0.0353731	0.416928	1.10647	1.83655	0.259876	0.40011	-1.63777	-9.69163	-1.70447	6	3	Reproducible	col	Encodes a nuclear cap-binding protein that forms a heterodimeric complex with CBP20 and is involved in ABA signaling and flowering. Mutants are early flowering and exhibit hypersensitive response to ABA in germination inhibition.Loss of ABH1 function results in abnormal processing of mRNAs for several important floral regulators (FLC, CO, FLM). Analysis of loss of function mutations suggests a ro…
AT2G13540	SALK_024285	ABA HYPERSENSITIVE 1 (ABH1)	344	180_unr	untreated	-3.91515	6.95312		-1.23388	4.28329	-3.96529	3.74182	3.18351	1.33721		-4.37875	-1.88475	-5.44067	-3.90403	6	2	Reproducible	col	Encodes a nuclear cap-binding protein that forms a heterodimeric complex with CBP20 and is involved in ABA signaling and flowering. Mutants are early flowering and exhibit hypersensitive response to ABA in germination inhibition.Loss of ABH1 function results in abnormal processing of mRNAs for several important floral regulators (FLC, CO, FLM). Analysis of loss of function mutations suggests a ro…
AT2G13540	SALK_024285	ABA HYPERSENSITIVE 1 (ABH1)	344	181_unr	untreated	-3.69111	2.87714		-2.83249	2.67268	-3.03236	-0.0850167	4.83877	0.915554		-2.44568	-0.16174	-4.04032	-1.89289	3	2	Reproducible	col	Encodes a nuclear cap-binding protein that forms a heterodimeric complex with CBP20 and is involved in ABA signaling and flowering. Mutants are early flowering and exhibit hypersensitive response to ABA in germination inhibition.Loss of ABH1 function results in abnormal processing of mRNAs for several important floral regulators (FLC, CO, FLM). Analysis of loss of function mutations suggests a ro…
AT2G47830	SALK_055456		345	028_sd	metal		-1.49037			0.312855	1.18331		-0.303353	-1.47402		-0.37472	0.274323	0.836639	0.0671321	5	1	None	col	Cation efflux family protein; FUNCTIONS IN: cation transmembrane transporter activity, efflux transmembrane transporter activity; INVOLVED IN: cation transport, transmembrane transport; LOCATED IN: membrane; EXPRESSED IN: 22 plant structures; EXPRESSED DURING: 13 growth stages; CONTAINS InterPro DOMAIN/s: Cation efflux protein (InterPro:IPR002524); BEST Arabidopsis thaliana protein match is: Cati…
AT2G47830	SALK_055456		345	116_unr	nacl	-0.445817	-0.432268			1.44349	0.907098		1.22136	-1.35298		1.01807	-0.828728	-0.136812	-0.56193	2	1	None	col	Cation efflux family protein; FUNCTIONS IN: cation transmembrane transporter activity, efflux transmembrane transporter activity; INVOLVED IN: cation transport, transmembrane transport; LOCATED IN: membrane; EXPRESSED IN: 22 plant structures; EXPRESSED DURING: 13 growth stages; CONTAINS InterPro DOMAIN/s: Cation efflux protein (InterPro:IPR002524); BEST Arabidopsis thaliana protein match is: Cati…
AT5G11800	SALK_141501	K+ EFFLUX ANTIPORTER 6 (KEA6)	346	028_sd	metal		-1.46166			-0.117999	1.35534		0.786135	-1.23871		-0.565797	0.69204	-0.239298	0.0640837	6	1	None	col	member of Putative potassium proton antiporter family
AT5G11800	SALK_141501	K+ EFFLUX ANTIPORTER 6 (KEA6)	346	116_unr	nacl	-0.0546557	0.512916			0.746169	-0.27886		0.756983	0.0518412		-0.501593	1.21083	-0.683756	-0.934739	2	1	None	col	member of Putative potassium proton antiporter family
AT3G61940	SALK_003649	(MTPA1)	347	027_sd	metal		-0.43624			0.0825727	-0.0900631		0.317264	0.145574		2.34361	0.249047	-1.50992	2.90884	3	1	None	col	member of Zinc transporter (ZAT) family
AT3G61940	SALK_003649	(MTPA1)	347	116_unr	nacl	-1.01351	0.67139			0.765882	-0.84063		-0.828055	1.47131		-0.862556	-1.33475	-0.665861	-0.249615	2	1	None	col	member of Zinc transporter (ZAT) family
AT1G09700	SALK_064863	HYPONASTIC LEAVES 1 (HYL1)	348	116_unr	nacl	-0.0004299	18.1048			0.211667	-10.3875		1.38072	-1.43739		2.60046	2.6221	-0.120301	1.58889	2	1	Reproducible	col	Encodes a nuclear dsRNA binding protein. Involved in mRNA cleavage. The mutant is characterized by shorter stature, delayed flowering, leaf hyponasty, reduced fertility, decreased rate of root growth, and an altered root gravitropic response. It also exhibits less sensitivity to auxin and cytokinin.
AT1G09700	SALK_064863	HYPONASTIC LEAVES 1 (HYL1)	348	208_unr	untreated	2.52563	4.54857		12.7345	-0.17931	-5.65201	8.46829	0.570408	0.530273		-3.08359	-1.58633	1.54292	-1.7048	4	2	Reproducible	col	Encodes a nuclear dsRNA binding protein. Involved in mRNA cleavage. The mutant is characterized by shorter stature, delayed flowering, leaf hyponasty, reduced fertility, decreased rate of root growth, and an altered root gravitropic response. It also exhibits less sensitivity to auxin and cytokinin.
AT1G09700	SALK_064863	HYPONASTIC LEAVES 1 (HYL1)	348	209_unr	untreated	4.09012	6.60471			0.00133761	-7.30159	12.0172	-4.13086	0.027988		-6.19506	-3.33418	0.167716	0.0642898	4	2	Reproducible	col	Encodes a nuclear dsRNA binding protein. Involved in mRNA cleavage. The mutant is characterized by shorter stature, delayed flowering, leaf hyponasty, reduced fertility, decreased rate of root growth, and an altered root gravitropic response. It also exhibits less sensitivity to auxin and cytokinin.
AT3G51490	SALK_027520	TONOPLAST MONOSACCHARIDE TRANSPORTER3 (TMT3)	350	028_sd	metal		-1.64868			-0.308345	1.98703		-0.537279	-1.21726		-0.43328	0.747279	0.143507	-0.558771	6	2	None	col	tonoplast monosaccharide transporter3 (TMT3); CONTAINS InterPro DOMAIN/s: Sugar transporter, conserved site (InterPro:IPR005829), Major facilitator superfamily (InterPro:IPR020846), Sugar/inositol transporter (InterPro:IPR003663), General substrate transporter (InterPro:IPR005828), Major facilitator superfamily, general substrate transporter (InterPro:IPR016196); BEST Arabidopsis thaliana protein…
AT3G51490	SALK_027520	TONOPLAST MONOSACCHARIDE TRANSPORTER3 (TMT3)	350	068_sd	metal	-0.220447	-0.518929	-0.420902	0.830231	-0.104229	0.281669		-0.295402	-0.930262	-0.0512195	0.191287	0.977946	1.27428	-0.218248	6	2	None	col	tonoplast monosaccharide transporter3 (TMT3); CONTAINS InterPro DOMAIN/s: Sugar transporter, conserved site (InterPro:IPR005829), Major facilitator superfamily (InterPro:IPR020846), Sugar/inositol transporter (InterPro:IPR003663), General substrate transporter (InterPro:IPR005828), Major facilitator superfamily, general substrate transporter (InterPro:IPR016196); BEST Arabidopsis thaliana protein…
AT2G27160	SALK_006175		352	117_unr	nacl	-0.309187	-0.320108		-1.27588	1.81872	-0.541926	-2.36838	-0.00854244	0.0237467		-0.0527999	-1.37349	-0.480846	0.0197913	2	1	None	col	unknown protein; FUNCTIONS IN: molecular_function unknown; INVOLVED IN: biological_process unknown; LOCATED IN: endomembrane system; Has 2 Blast hits to 2 proteins in 1 species: Archae - 0; Bacteria - 0; Metazoa - 0; Fungi - 0; Plants - 2; Viruses - 0; Other Eukaryotes - 0 (source: NCBI BLink).
AT2G01410	SALK_021279		353	117_unr	nacl	-1.2847	0.448012		-0.232717	2.24199	-2.36768	2.84704	-0.501467	0.295915		-1.2046	-2.05415	-0.892464	0.010422	2	1	None	col	NHL domain-containing protein; FUNCTIONS IN: molecular_function unknown; INVOLVED IN: biological_process unknown; LOCATED IN: plasma membrane; EXPRESSED IN: 26 plant structures; EXPRESSED DURING: 15 growth stages; CONTAINS InterPro DOMAIN/s: Six-bladed beta-propeller, TolB-like (InterPro:IPR011042); BEST Arabidopsis thaliana protein match is: Calcium-dependent phosphotriesterase superfamily prote…
AT1G66110	SALK_059773		354	117_unr	nacl	0.320447	0.515716		-2.74428	-2.11093	1.94024	-1.55234	1.88653	-0.533495		0.909781	1.42082	0.445575	-1.51619	2	1	None	col	Family of unknown function (DUF577); CONTAINS InterPro DOMAIN/s: Protein of unknown function DUF577 (InterPro:IPR007598); BEST Arabidopsis thaliana protein match is: Family of unknown function (DUF577) (TAIR:AT5G37410.1); Has 76 Blast hits to 50 proteins in 3 species: Archae - 0; Bacteria - 0; Metazoa - 0; Fungi - 0; Plants - 76; Viruses - 0; Other Eukaryotes - 0 (source: NCBI BLink).
AT2G26680	SALK_071270		355	117_unr	nacl	-1.36285	0.375308		-0.883542	0.891857	-1.73068	-0.416924	-0.822877	0.969509		-1.74705	-0.918506	-1.05477	0.0204141	2	1	None	col	CONTAINS InterPro DOMAIN/s: Methyltransferase FkbM (InterPro:IPR006342); Has 1073 Blast hits to 1073 proteins in 243 species: Archae - 45; Bacteria - 509; Metazoa - 0; Fungi - 4; Plants - 60; Viruses - 4; Other Eukaryotes - 451 (source: NCBI BLink).
AT1G74880	SALK_097351	NADH DEHYDROGENASE-LIKE COMPLEX ) (NdhO)	356	064_unr	nacl	0.699427	-0.094635			-0.560158	-0.161938		-0.400463	-0.021857		6.57543	-0.148608	-0.166919	0.493469	6	1	Low Confidence	col	Encodes subunit NDH-O of NAD(P)H:plastoquinone dehydrogenase complex (Ndh complex) present in the thylakoid membrane of chloroplasts. This subunit is thought to be required for Ndh complex assembly.
AT1G78230	SALK_112683		357	117_unr	nacl	-0.706087	-1.03444		0.903955	3.47882	-1.12221	-0.863538	-2.05508	0.559425		1.30687	-3.34216	-0.71307	1.73606	2	1	Low Confidence	col	Outer arm dynein light chain 1 protein; INVOLVED IN: biological_process unknown; LOCATED IN: vacuole; CONTAINS InterPro DOMAIN/s: Leucine-rich repeat, typical subtype (InterPro:IPR003591), Leucine-rich repeat (InterPro:IPR001611); BEST Arabidopsis thaliana protein match is: Outer arm dynein light chain 1 protein (TAIR:AT4G03260.2); Has 24271 Blast hits to 14439 proteins in 747 species: Archae - 6…
AT1G78230	SALK_112683		357	206_unr	untreated	1.0702	0.80299		0.61536	0.280165	-1.06195	0.824785	-0.153727	1.21424		-0.943897	-0.780882	-1.21269	-1.17626	4	2	None	col	Outer arm dynein light chain 1 protein; INVOLVED IN: biological_process unknown; LOCATED IN: vacuole; CONTAINS InterPro DOMAIN/s: Leucine-rich repeat, typical subtype (InterPro:IPR003591), Leucine-rich repeat (InterPro:IPR001611); BEST Arabidopsis thaliana protein match is: Outer arm dynein light chain 1 protein (TAIR:AT4G03260.2); Has 24271 Blast hits to 14439 proteins in 747 species: Archae - 6…
AT1G78230	SALK_112683		357	207_unr	untreated	-0.466195	0.345558		0.201727	0.798795	-1.46879	0.583602	-0.615697	0.776059		-2.23102	0.00688921	-1.02526	0.635799	4	2	None	col	Outer arm dynein light chain 1 protein; INVOLVED IN: biological_process unknown; LOCATED IN: vacuole; CONTAINS InterPro DOMAIN/s: Leucine-rich repeat, typical subtype (InterPro:IPR003591), Leucine-rich repeat (InterPro:IPR001611); BEST Arabidopsis thaliana protein match is: Outer arm dynein light chain 1 protein (TAIR:AT4G03260.2); Has 24271 Blast hits to 14439 proteins in 747 species: Archae - 6…
AT2G30350	SALK_140844		358	117_unr	nacl	0.00198261	-0.552319		-1.27513	-0.565685	1.41464	-1.41227	0.461434	0.783446		1.96323	0.626863	-0.511007	-0.714415	2	1	None	col	Excinuclease ABC, C subunit, N-terminal; FUNCTIONS IN: nuclease activity; INVOLVED IN: DNA repair; LOCATED IN: intracellular; EXPRESSED IN: 24 plant structures; EXPRESSED DURING: 15 growth stages; CONTAINS InterPro DOMAIN/s: Excinuclease ABC, C subunit, N-terminal (InterPro:IPR000305); Has 35333 Blast hits to 34131 proteins in 2444 species: Archae - 798; Bacteria - 22429; Metazoa - 974; Fungi - 9…
AT2G02795	SALK_038837		359	117_unr	nacl	-0.411822	0.235128		0.692646	2.33615	-2.42257	0.623946	-0.935814	0.98183		-0.743546	-2.29355	-1.48537	0.355194	2	1	None	col	unknown protein; Has 30201 Blast hits to 17322 proteins in 780 species: Archae - 12; Bacteria - 1396; Metazoa - 17338; Fungi - 3422; Plants - 5037; Viruses - 0; Other Eukaryotes - 2996 (source: NCBI BLink).
AT1G67060	SALK_145517		360	117_unr	nacl	-0.764172	0.205991		1.50798	1.47294	0.199047	1.46322	0.186237	-0.518085		0.00810128	-0.768914	-0.145199	-1.10369	2	1	None	col	unknown protein; FUNCTIONS IN: molecular_function unknown; INVOLVED IN: biological_process unknown; LOCATED IN: plasma membrane; EXPRESSED IN: 22 plant structures; EXPRESSED DURING: 13 growth stages; Has 283 Blast hits to 281 proteins in 136 species: Archae - 0; Bacteria - 145; Metazoa - 0; Fungi - 65; Plants - 41; Viruses - 0; Other Eukaryotes - 32 (source: NCBI BLink).
AT1G71780	SALK_114289		361	059_unr	nacl	-0.0901479	0.161663			-0.485307	0.337374		-0.0351302	-0.943877		-1.64953	0.745283	0.48701	-0.241742	6	2	Inconsistent	col	unknown protein; FUNCTIONS IN: molecular_function unknown; INVOLVED IN: biological_process unknown; LOCATED IN: endoplasmic reticulum; EXPRESSED IN: 25 plant structures; EXPRESSED DURING: 15 growth stages; Has 34 Blast hits to 34 proteins in 11 species: Archae - 0; Bacteria - 0; Metazoa - 0; Fungi - 0; Plants - 34; Viruses - 0; Other Eukaryotes - 0 (source: NCBI BLink).
AT1G71780	SALK_114289		361	064_unr	nacl	0.0685511	-1.25483			-0.639808	1.91899		0.489527	-1.45664		7.35721	1.37509	2.38915	0.254003	6	2	Inconsistent	col	unknown protein; FUNCTIONS IN: molecular_function unknown; INVOLVED IN: biological_process unknown; LOCATED IN: endoplasmic reticulum; EXPRESSED IN: 25 plant structures; EXPRESSED DURING: 15 growth stages; Has 34 Blast hits to 34 proteins in 11 species: Archae - 0; Bacteria - 0; Metazoa - 0; Fungi - 0; Plants - 34; Viruses - 0; Other Eukaryotes - 0 (source: NCBI BLink).
AT1G67540	SALK_142156		362	117_unr	nacl	-0.127429	0.0976874		0.485785	1.69888	-1.66629	0.692776	-0.645806	1.02294		-0.0757483	-1.88322	-1.32128	0.163957	2	1	None	col	unknown protein; FUNCTIONS IN: molecular_function unknown; INVOLVED IN: biological_process unknown; LOCATED IN: cellular_component unknown; EXPRESSED IN: petal, leaf whorl, male gametophyte, flower, pollen tube; EXPRESSED DURING: L mature pollen stage, M germinated pollen stage, 4 anthesis, petal differentiation and expansion stage; Has 30201 Blast hits to 17322 proteins in 780 species: Archae - …
AT2G27900	SALK_113195		363	117_unr	nacl	-0.168025	-0.377379		-0.934581	2.10645	-0.290426	-2.35238	-0.513646	0.268217		1.30785	-0.615275	-0.412309	-1.21551	2	1	None	col	CONTAINS InterPro DOMAIN/s: Protein of unknown function DUF2451, C-terminal (InterPro:IPR019514), Vacuolar protein sorting-associated protein 54 (InterPro:IPR019515); Has 316 Blast hits to 252 proteins in 92 species: Archae - 0; Bacteria - 2; Metazoa - 200; Fungi - 2; Plants - 68; Viruses - 0; Other Eukaryotes - 44 (source: NCBI BLink).
AT1G72290	SALK_009681		364	117_unr	nacl	-0.857135	0.474965		-0.789347	1.44222	-2.31706	-0.0662774	0.189355	-0.230434		-0.977926	-1.35571	-0.578754	0.75347	2	1	None	col	Kunitz family trypsin and protease inhibitor protein; FUNCTIONS IN: endopeptidase inhibitor activity; INVOLVED IN: biological_process unknown; LOCATED IN: endomembrane system; EXPRESSED IN: 7 plant structures; EXPRESSED DURING: 4 anthesis, C globular stage, petal differentiation and expansion stage; CONTAINS InterPro DOMAIN/s: Proteinase inhibitor I3, Kunitz legume (InterPro:IPR002160), Kunitz in…
AT1G77370	SALK_062448		365	085_unr	nacl	-3.62872	-0.595227			-0.700018	4.98912	2.2308	2.95281	-3.10541		0.230041	1.61592	-0.915197	0.447706	2	1	Low Confidence	col	Glutaredoxin family protein; FUNCTIONS IN: electron carrier activity, arsenate reductase (glutaredoxin) activity, protein disulfide oxidoreductase activity; INVOLVED IN: cell redox homeostasis; LOCATED IN: endomembrane system; EXPRESSED IN: 22 plant structures; EXPRESSED DURING: 13 growth stages; CONTAINS InterPro DOMAIN/s: Thioredoxin fold (InterPro:IPR012335), Glutaredoxin (InterPro:IPR002109),…
AT2G02060	SALK_099488		366	118_unr	nacl	-0.503737	1.80845			-1.61811	1.19798		2.08	-1.15079		0.481748	1.00471	0.399096	-0.797746	2	1	None	col	Homeodomain-like superfamily protein; CONTAINS InterPro DOMAIN/s: Homeodomain-like (InterPro:IPR009057), Myb, DNA-binding (InterPro:IPR014778), HTH transcriptional regulator, Myb-type, DNA-binding (InterPro:IPR017930), Myb-like DNA-binding domain, SHAQKYF class (InterPro:IPR006447), Homeodomain-related (InterPro:IPR012287); BEST Arabidopsis thaliana protein match is: Homeodomain-like superfamily …
AT2G19950	SALK_098515	GOLGIN CANDIDATE 1 (GC1)	367	118_unr	nacl	-0.0464583	1.19372			0.422525	-1.21407		0.769486	0.359364		-0.086477	-0.421838	-1.07191	-0.150772	2	1	None	col	This gene is predicted to encode a protein that functions as a Golgi apparatus structural component known as a golgin in mammals and yeast. A fluorescently-tagged version of GC1 co-localizes with Golgi markers, and this localization appears to be replicated using the C-terminal (558-715 aa) portion of the protein.
AT1G75010	SALK_062123	ACCUMULATION AND REPLICATION OF CHLOROPLASTS 3 (ARC3)	368	118_unr	nacl	-0.686942	-0.538101		0.648877	0.296528	-0.056775		0.133438	-1.26353		0.714607	-0.151616	0.430832	-0.169489	2	1	None	col	Encodes ARC3 (Accumulation and Replication of Chloroplast 3), a chloroplast division factor functioning in the initiation of chloroplast division. ARC3 is a chimera of the prokaryotic FtsZ and part of the eukaryotic phosphatidylinositol-4-phosphate 5-kinase (PIP5K). Located on the outer surface of the chloroplast in a ring-like structure at the early stage of chloroplast division. The arc3 mutant…
AT2G18080	SALK_020628	EMBRYO SAC DEVELOPMENT ARREST 2 (EDA2)	370	118_unr	nacl	-0.00132677	0.640068			-0.170627	0.60963		1.19571	-1.65253		-0.132029	0.389934	-0.31533	0.331293	2	1	None	col	embryo sac development arrest 2 (EDA2); FUNCTIONS IN: serine-type peptidase activity; INVOLVED IN: proteolysis, megagametogenesis; LOCATED IN: endomembrane system; EXPRESSED IN: male gametophyte, flower, pollen tube; EXPRESSED DURING: L mature pollen stage, M germinated pollen stage, 4 anthesis; CONTAINS InterPro DOMAIN/s: Peptidase S28 (InterPro:IPR008758); BEST Arabidopsis thaliana protein matc…
AT1G64385	SALK_018619		371	118_unr	nacl	-0.65175	0.821212		0.755667	0.0320259	0.000611474		1.24296	-1.27921		0.0905731	0.509052	0.479666	-0.473286	2	1	None	col	unknown protein; FUNCTIONS IN: molecular_function unknown; INVOLVED IN: biological_process unknown; LOCATED IN: endomembrane system; Has 66 Blast hits to 66 proteins in 21 species: Archae - 0; Bacteria - 0; Metazoa - 6; Fungi - 4; Plants - 51; Viruses - 0; Other Eukaryotes - 5 (source: NCBI BLink).
AT2G05645	SALK_125421		372	118_unr	nacl	2.10201	2.18586			-0.756627	0.32297		1.59223	-0.0635657		-0.880349	0.482951	0.226158	-0.249061	2	1	None	col	unknown protein; Has 30201 Blast hits to 17322 proteins in 780 species: Archae - 12; Bacteria - 1396; Metazoa - 17338; Fungi - 3422; Plants - 5037; Viruses - 0; Other Eukaryotes - 2996 (source: NCBI BLink).
AT2G22530	SALK_063949		373	053_sd	metal	-1.51286	0.061917	-2.22397	0.760851	-0.391339	0.439915		0.0251856	-1.26717		0.643294	-0.12242	0.602505	-0.154121	6	1	None	col	Alkaline-phosphatase-like family protein; FUNCTIONS IN: transferase activity, catalytic activity; INVOLVED IN: metabolic process, phospholipid biosynthetic process; LOCATED IN: endomembrane system; EXPRESSED IN: 21 plant structures; EXPRESSED DURING: 8 growth stages; CONTAINS InterPro DOMAIN/s: Alkaline phosphatase-like, alpha/beta/alpha (InterPro:IPR017849), Type I phosphodiesterase/nucleotide p…
AT2G22530	SALK_063949		373	118_unr	nacl	-1.67032	2.50971			-0.282635	0.0336583		0.472305	0.318764		-1.814	0.889788	-0.408559	0.550865	2	1	None	col	Alkaline-phosphatase-like family protein; FUNCTIONS IN: transferase activity, catalytic activity; INVOLVED IN: metabolic process, phospholipid biosynthetic process; LOCATED IN: endomembrane system; EXPRESSED IN: 21 plant structures; EXPRESSED DURING: 8 growth stages; CONTAINS InterPro DOMAIN/s: Alkaline phosphatase-like, alpha/beta/alpha (InterPro:IPR017849), Type I phosphodiesterase/nucleotide p…
AT2G17790	SALK_039689	VPS35 HOMOLOG A (VPS35A)	374	053_sd	metal	-0.36457	-0.374991	-0.110305	-0.0561764	0.00618483	-0.960879		-0.940114	0.847169	0.78588	1.43989	-1.385	-0.488668	-0.405429	6	1	None	col	Encodes a protein with similarity to yeast VPS35 which encodes a component of the retromer involved in retrograde endosomal transport. Mutants partially suppress the loss of VTI11 function in Arabidopsis and restores gravitropism in the double mutant.
AT2G17790	SALK_039689	VPS35 HOMOLOG A (VPS35A)	374	118_unr	nacl	-0.383408	2.62011		0.99865	-0.247024	0.155503		2.16715	-1.5707		-1.16585	1.74342	1.1017	-0.583156	2	1	None	col	Encodes a protein with similarity to yeast VPS35 which encodes a component of the retromer involved in retrograde endosomal transport. Mutants partially suppress the loss of VTI11 function in Arabidopsis and restores gravitropism in the double mutant.
AT2G20142	SALK_009983		375	069_sd	metal	-0.0907865	-1.22518	-0.588167	-1.78968	-0.0573992	-0.365997		-1.30641	-0.777067	-3.69501	1.67714	-0.676164	1.38836	-0.658949	6	1	Low Confidence	col	Toll-Interleukin-Resistance (TIR) domain family protein; FUNCTIONS IN: transmembrane receptor activity; INVOLVED IN: signal transduction, innate immune response; LOCATED IN: intrinsic to membrane; EXPRESSED IN: 13 plant structures; EXPRESSED DURING: 9 growth stages; CONTAINS InterPro DOMAIN/s: Toll-Interleukin receptor (InterPro:IPR000157); BEST Arabidopsis thaliana protein match is: Disease resi…
AT2G20142	SALK_009983		375	118_unr	nacl	0.0830702	2.65931		0.353866	0.052596	0.195568		1.94719	0.861973		-1.63711	1.06482	-0.527236	-0.680648	2	1	None	col	Toll-Interleukin-Resistance (TIR) domain family protein; FUNCTIONS IN: transmembrane receptor activity; INVOLVED IN: signal transduction, innate immune response; LOCATED IN: intrinsic to membrane; EXPRESSED IN: 13 plant structures; EXPRESSED DURING: 9 growth stages; CONTAINS InterPro DOMAIN/s: Toll-Interleukin receptor (InterPro:IPR000157); BEST Arabidopsis thaliana protein match is: Disease resi…
AT2G01810	SALK_124249		376	069_sd	metal	0.829908	-1.02594	-0.781425	-2.46481	-0.388003	0.0602985		-1.29601	-1.62039	-1.27109	2.06348	0.19944	1.34676	-0.863504	6	1	None	col	RING/FYVE/PHD zinc finger superfamily protein; FUNCTIONS IN: DNA binding, zinc ion binding; INVOLVED IN: regulation of transcription, DNA-dependent; LOCATED IN: cellular_component unknown; EXPRESSED IN: sperm cell, male gametophyte, flower, pollen tube; EXPRESSED DURING: M germinated pollen stage, 4 anthesis, petal differentiation and expansion stage; CONTAINS InterPro DOMAIN/s: Zinc finger, PHD-…
AT2G01810	SALK_124249		376	118_unr	nacl	0.148931	2.92677			-0.0547074	-0.273574		2.94767	-1.08446		-1.24172	1.79071	0.35303	-0.839417	2	1	None	col	RING/FYVE/PHD zinc finger superfamily protein; FUNCTIONS IN: DNA binding, zinc ion binding; INVOLVED IN: regulation of transcription, DNA-dependent; LOCATED IN: cellular_component unknown; EXPRESSED IN: sperm cell, male gametophyte, flower, pollen tube; EXPRESSED DURING: M germinated pollen stage, 4 anthesis, petal differentiation and expansion stage; CONTAINS InterPro DOMAIN/s: Zinc finger, PHD-…
AT2G31260	SALK_145980	AUTOPHAGY 9 (APG9)	377	072_sd	metal	-2.03513	-15.2413	-0.925976	4.13799	1.90737	3.86592		-2.1673	2.00798		0.314184	-0.782667	0.559856	0.844203	6	1	Low Confidence	col	Involved in autophagy, the process of vacuolar bulk degradation of cytoplasmic components. Mutant shows accelerated bolting and senescence.
AT2G31260	SALK_145980	AUTOPHAGY 9 (APG9)	377	118_unr	nacl	-1.33403	-1.37758			1.08515	1.11754		1.39177	-0.630265		0.66146	-0.744152	-0.355158	-1.85433	2	1	None	col	Involved in autophagy, the process of vacuolar bulk degradation of cytoplasmic components. Mutant shows accelerated bolting and senescence.
AT2G29040	SALK_108349		378	069_sd	metal	0.235551	-0.959986	-0.826262	20.919	-0.0911862	0.306193		-1.36742	-0.941809	-1.23318	0.533301	-0.488289	2.60152	-0.025563	6	2	Reproducible	col	Exostosin family protein; FUNCTIONS IN: catalytic activity; INVOLVED IN: biological_process unknown; LOCATED IN: endomembrane system, membrane; EXPRESSED IN: male gametophyte, flower, pollen tube; EXPRESSED DURING: L mature pollen stage, M germinated pollen stage, 4 anthesis; CONTAINS InterPro DOMAIN/s: Exostosin-like (InterPro:IPR004263); BEST Arabidopsis thaliana protein match is: Exostosin fam…
AT2G29040	SALK_108349		378	115_sd	metal	1.43701	-0.562515	-0.650173	140.986	0.113929	-3.42427		-2.07888	0.671403		-0.343484	0.655721	-0.481871	0.381332	1	2	Reproducible	col	Exostosin family protein; FUNCTIONS IN: catalytic activity; INVOLVED IN: biological_process unknown; LOCATED IN: endomembrane system, membrane; EXPRESSED IN: male gametophyte, flower, pollen tube; EXPRESSED DURING: L mature pollen stage, M germinated pollen stage, 4 anthesis; CONTAINS InterPro DOMAIN/s: Exostosin-like (InterPro:IPR004263); BEST Arabidopsis thaliana protein match is: Exostosin fam…
AT2G29040	SALK_108349		378	119_unr	nacl	-0.0932424	-1.40858			2.23019	-1.36518		-2.21961	1.75234		-0.214808	-3.85743	-3.24746	-0.0310683	2	1	Low Confidence	col	Exostosin family protein; FUNCTIONS IN: catalytic activity; INVOLVED IN: biological_process unknown; LOCATED IN: endomembrane system, membrane; EXPRESSED IN: male gametophyte, flower, pollen tube; EXPRESSED DURING: L mature pollen stage, M germinated pollen stage, 4 anthesis; CONTAINS InterPro DOMAIN/s: Exostosin-like (InterPro:IPR004263); BEST Arabidopsis thaliana protein match is: Exostosin fam…
AT2G29040	SALK_108349		378	200_unr	untreated	0.847305	0.401808		2.60024	0.244688	-1.22734	0.499947	0.258051	0.549086		-0.480882	-0.0235719	0.13164	-0.638893	4	2	Reproducible	col	Exostosin family protein; FUNCTIONS IN: catalytic activity; INVOLVED IN: biological_process unknown; LOCATED IN: endomembrane system, membrane; EXPRESSED IN: male gametophyte, flower, pollen tube; EXPRESSED DURING: L mature pollen stage, M germinated pollen stage, 4 anthesis; CONTAINS InterPro DOMAIN/s: Exostosin-like (InterPro:IPR004263); BEST Arabidopsis thaliana protein match is: Exostosin fam…
AT2G29040	SALK_108349		378	201_unr	untreated	-0.241628	1.15566			0.608818	-0.624646	4.42998	-0.58053	-1.34267		0.179543	0.785281	0.29772	1.11002	4	2	Reproducible	col	Exostosin family protein; FUNCTIONS IN: catalytic activity; INVOLVED IN: biological_process unknown; LOCATED IN: endomembrane system, membrane; EXPRESSED IN: male gametophyte, flower, pollen tube; EXPRESSED DURING: L mature pollen stage, M germinated pollen stage, 4 anthesis; CONTAINS InterPro DOMAIN/s: Exostosin-like (InterPro:IPR004263); BEST Arabidopsis thaliana protein match is: Exostosin fam…
AT2G24820	SALK_137948	TRANSLOCON AT THE INNER ENVELOPE MEMBRANE OF CHLOROPLASTS 55-II (TIC55-II)	379	055_sd	metal		-1.47126			-1.78371	1.97925		1.60766	2.2318		10.07	1.04136	-1.39804	-0.802804	3	2	Inconsistent	col	translocon at the inner envelope membrane of chloroplasts 55-II (TIC55-II); FUNCTIONS IN: oxidoreductase activity, 2 iron, 2 sulfur cluster binding, chlorophyllide a oxygenase [overall] activity; INVOLVED IN: protein targeting to chloroplast; LOCATED IN: chloroplast, chloroplast envelope; EXPRESSED IN: 23 plant structures; EXPRESSED DURING: 13 growth stages; CONTAINS InterPro DOMAIN/s: Rieske [2F…
AT2G24820	SALK_137948	TRANSLOCON AT THE INNER ENVELOPE MEMBRANE OF CHLOROPLASTS 55-II (TIC55-II)	379	081_sd	metal	1.5533	-0.79735	1.24874	-0.0441441	-0.155283	0.366215		1.15366	0.164897		-0.391992	0.319531	-0.540479	0.421158	6	2	Inconsistent	col	translocon at the inner envelope membrane of chloroplasts 55-II (TIC55-II); FUNCTIONS IN: oxidoreductase activity, 2 iron, 2 sulfur cluster binding, chlorophyllide a oxygenase [overall] activity; INVOLVED IN: protein targeting to chloroplast; LOCATED IN: chloroplast, chloroplast envelope; EXPRESSED IN: 23 plant structures; EXPRESSED DURING: 13 growth stages; CONTAINS InterPro DOMAIN/s: Rieske [2F…
AT2G24820	SALK_137948	TRANSLOCON AT THE INNER ENVELOPE MEMBRANE OF CHLOROPLASTS 55-II (TIC55-II)	379	119_unr	nacl	-0.831568	1.86756			1.51781	-1.66807		0.357708	0.450999		-0.589425	-1.87088	-1.8923	-0.743919	2	1	None	col	translocon at the inner envelope membrane of chloroplasts 55-II (TIC55-II); FUNCTIONS IN: oxidoreductase activity, 2 iron, 2 sulfur cluster binding, chlorophyllide a oxygenase [overall] activity; INVOLVED IN: protein targeting to chloroplast; LOCATED IN: chloroplast, chloroplast envelope; EXPRESSED IN: 23 plant structures; EXPRESSED DURING: 13 growth stages; CONTAINS InterPro DOMAIN/s: Rieske [2F…
AT1G77655	SALK_034531		380	053_sd	metal	0.53474	-0.576496	0.351861	0.427534	-0.858746	0.443701		0.84624	-0.0189625	-0.139749	1.53037	0.260811	-0.000920032	0.000399656	6	2	Inconsistent	col	unknown protein; Has 3 Blast hits to 3 proteins in 1 species: Archae - 0; Bacteria - 0; Metazoa - 0; Fungi - 0; Plants - 3; Viruses - 0; Other Eukaryotes - 0 (source: NCBI BLink).
AT1G77655	SALK_034531		380	063_sd	metal	-4.73584	-0.69322	0.493572		-0.377946	1.09768		-1.48766	-0.0154911		0.088954	-1.45992	-0.252276	-0.153442	4	2	Inconsistent	col	unknown protein; Has 3 Blast hits to 3 proteins in 1 species: Archae - 0; Bacteria - 0; Metazoa - 0; Fungi - 0; Plants - 3; Viruses - 0; Other Eukaryotes - 0 (source: NCBI BLink).
AT1G77655	SALK_034531		380	119_unr	nacl	-0.714625	0.547602			0.904922	-0.457981		0.218573	0.413474		-0.543743	-0.446876	-1.06287	-0.631791	2	1	None	col	unknown protein; Has 3 Blast hits to 3 proteins in 1 species: Archae - 0; Bacteria - 0; Metazoa - 0; Fungi - 0; Plants - 3; Viruses - 0; Other Eukaryotes - 0 (source: NCBI BLink).
AT2G20030	SALK_066923		381	053_sd	metal	0.610941	-0.337312	-0.101998	-0.195867	-1.14424	-0.391832		-0.151023	0.160216	-0.129027	1.56359	1.15785	-0.312155	-0.369023	6	1	None	col	RING/U-box superfamily protein; FUNCTIONS IN: zinc ion binding; LOCATED IN: endomembrane system; EXPRESSED IN: stem, root, flower, stamen; EXPRESSED DURING: 4 anthesis; CONTAINS InterPro DOMAIN/s: Zinc finger, RING-type (InterPro:IPR001841), Zinc finger, C3HC4 RING-type (InterPro:IPR018957); BEST Arabidopsis thaliana protein match is: RING/U-box superfamily protein (TAIR:AT4G28890.1); Has 9596 Bl…
AT1G67020	SALK_099701		382	055_sd	metal		-1.45263			0.718712	1.40937		0.255816	1.47198		9.37259	0.392378	-1.5882	-0.565724	6	1	Low Confidence	col	unknown protein; FUNCTIONS IN: molecular_function unknown; INVOLVED IN: biological_process unknown; LOCATED IN: cellular_component unknown; EXPRESSED IN: leaf; Has 72 Blast hits to 72 proteins in 9 species: Archae - 0; Bacteria - 0; Metazoa - 0; Fungi - 0; Plants - 72; Viruses - 0; Other Eukaryotes - 0 (source: NCBI BLink).
AT1G67020	SALK_099701		382	119_unr	nacl	1.33797	-0.778595			-0.537757	1.37037		0.95528	0.19219		0.188759	-0.368364	-0.0973094	0.020758	2	1	None	col	unknown protein; FUNCTIONS IN: molecular_function unknown; INVOLVED IN: biological_process unknown; LOCATED IN: cellular_component unknown; EXPRESSED IN: leaf; Has 72 Blast hits to 72 proteins in 9 species: Archae - 0; Bacteria - 0; Metazoa - 0; Fungi - 0; Plants - 72; Viruses - 0; Other Eukaryotes - 0 (source: NCBI BLink).
AT2G01430	SALK_095524	HOMEOBOX-LEUCINE ZIPPER PROTEIN 17 (HB17)	383	055_sd	metal		-0.870406			-0.572991	1.89368		1.03024	-0.0872565		5.48283	0.624693	-0.0736251	-1.48765	4	1	Low Confidence	col	homeobox-leucine zipper protein 17 (HB17); FUNCTIONS IN: sequence-specific DNA binding transcription factor activity; INVOLVED IN: regulation of transcription, DNA-dependent, regulation of transcription; LOCATED IN: nucleus; CONTAINS InterPro DOMAIN/s: Homeobox, conserved site (InterPro:IPR017970), Homeobox (InterPro:IPR001356), Homeodomain-like (InterPro:IPR009057), Leucine zipper, homeobox-asso…
AT2G01430	SALK_095524	HOMEOBOX-LEUCINE ZIPPER PROTEIN 17 (HB17)	383	119_unr	nacl	-0.27293	2.88452			0.734676	-2.66926		0.773768	0.571675		-0.412206	-0.755963	-1.70639	-0.763487	2	1	None	col	homeobox-leucine zipper protein 17 (HB17); FUNCTIONS IN: sequence-specific DNA binding transcription factor activity; INVOLVED IN: regulation of transcription, DNA-dependent, regulation of transcription; LOCATED IN: nucleus; CONTAINS InterPro DOMAIN/s: Homeobox, conserved site (InterPro:IPR017970), Homeobox (InterPro:IPR001356), Homeodomain-like (InterPro:IPR009057), Leucine zipper, homeobox-asso…
AT1G73480	SALK_025681		384	055_sd	metal		-0.568393			-1.70067	0.812823		0.780626	0.0161647		8.53726	0.859801	-2.07447	-1.31969	5	1	Low Confidence	col	alpha/beta-Hydrolases superfamily protein; FUNCTIONS IN: hydrolase activity; EXPRESSED IN: 25 plant structures; EXPRESSED DURING: 15 growth stages; BEST Arabidopsis thaliana protein match is: alpha/beta-Hydrolases superfamily protein (TAIR:AT1G18360.1); Has 6390 Blast hits to 6380 proteins in 1730 species: Archae - 36; Bacteria - 4672; Metazoa - 140; Fungi - 153; Plants - 452; Viruses - 63; Other…
AT1G73480	SALK_025681		384	119_unr	nacl	0.0761403	-0.106256			-0.17587	1.57795		2.03478	-0.255286		0.164976	0.319668	0.475711	-0.584763	2	1	None	col	alpha/beta-Hydrolases superfamily protein; FUNCTIONS IN: hydrolase activity; EXPRESSED IN: 25 plant structures; EXPRESSED DURING: 15 growth stages; BEST Arabidopsis thaliana protein match is: alpha/beta-Hydrolases superfamily protein (TAIR:AT1G18360.1); Has 6390 Blast hits to 6380 proteins in 1730 species: Archae - 36; Bacteria - 4672; Metazoa - 140; Fungi - 153; Plants - 452; Viruses - 63; Other…
AT1G78915	SALK_022668		385	060_sd	metal		1.7456			-0.162883	-1.84464		-1.20225	-1.47251		-2.88913	-0.867438	1.50403	-0.549604	2	1	None	col	Tetratricopeptide repeat (TPR)-like superfamily protein; FUNCTIONS IN: binding; INVOLVED IN: biological_process unknown; LOCATED IN: chloroplast thylakoid membrane; CONTAINS InterPro DOMAIN/s: Tetratricopeptide-like helical (InterPro:IPR011990), Tetratricopeptide repeat-containing (InterPro:IPR013026), Tetratricopeptide repeat (InterPro:IPR019734).
AT1G78915	SALK_022668		385	119_unr	nacl	2.83367	-1.4271			0.227192	1.67161		0.139419	-0.10775		-0.153374	0.332004	0.415631	-0.180473	1	1	None	col	Tetratricopeptide repeat (TPR)-like superfamily protein; FUNCTIONS IN: binding; INVOLVED IN: biological_process unknown; LOCATED IN: chloroplast thylakoid membrane; CONTAINS InterPro DOMAIN/s: Tetratricopeptide-like helical (InterPro:IPR011990), Tetratricopeptide repeat-containing (InterPro:IPR013026), Tetratricopeptide repeat (InterPro:IPR019734).
AT2G30700	SALK_024519		386	056_sd	metal		-0.593857			-0.765047	0.202284		-0.244086	-1.11962		0.0265653	0.302893	1.6149	-1.21427	6	1	None	col	unknown protein; BEST Arabidopsis thaliana protein match is: unknown protein (TAIR:AT1G61900.1); Has 68 Blast hits to 67 proteins in 13 species: Archae - 0; Bacteria - 2; Metazoa - 0; Fungi - 0; Plants - 66; Viruses - 0; Other Eukaryotes - 0 (source: NCBI BLink).
AT2G30700	SALK_024519		386	119_unr	nacl	0.0889537	0.689379			0.0700749	2.28253		2.31264	-1.09767		0.227725	1.71446	0.908189	-0.910835	2	1	None	col	unknown protein; BEST Arabidopsis thaliana protein match is: unknown protein (TAIR:AT1G61900.1); Has 68 Blast hits to 67 proteins in 13 species: Archae - 0; Bacteria - 2; Metazoa - 0; Fungi - 0; Plants - 66; Viruses - 0; Other Eukaryotes - 0 (source: NCBI BLink).
AT2G20360	SALK_019040		387	125_da	alkali	-0.356908	-0.506026		1.45624	-3.11394	0.370218	-0.507147	1.29353	0.594872	-2.09225	0.410056	0.655546	0.187152	0.593321	6	2	Inconsistent	col	NAD(P)-binding Rossmann-fold superfamily protein; FUNCTIONS IN: coenzyme binding, binding, catalytic activity; INVOLVED IN: response to salt stress; LOCATED IN: mitochondrion, respiratory chain complex I, membrane; EXPRESSED IN: 27 plant structures; EXPRESSED DURING: 16 growth stages; CONTAINS InterPro DOMAIN/s: NAD-dependent epimerase/dehydratase (InterPro:IPR001509), NAD(P)-binding domain (Inte…
AT2G20360	SALK_019040		387	134_da	alkali		0.979279		0.157353	-1.94113	0.995601	4.00899	-0.176229	0.364529		0.0812151	0.664508	-0.263457	-0.254203	5	2	Inconsistent	col	NAD(P)-binding Rossmann-fold superfamily protein; FUNCTIONS IN: coenzyme binding, binding, catalytic activity; INVOLVED IN: response to salt stress; LOCATED IN: mitochondrion, respiratory chain complex I, membrane; EXPRESSED IN: 27 plant structures; EXPRESSED DURING: 16 growth stages; CONTAINS InterPro DOMAIN/s: NAD-dependent epimerase/dehydratase (InterPro:IPR001509), NAD(P)-binding domain (Inte…
AT2G20360	SALK_019040		387	056_sd	metal		-0.363736			1.5021	0.528761		-1.10421	-0.926181		-0.640471	-0.562565	-1.27345	0.291901	3	5	Inconsistent	col	NAD(P)-binding Rossmann-fold superfamily protein; FUNCTIONS IN: coenzyme binding, binding, catalytic activity; INVOLVED IN: response to salt stress; LOCATED IN: mitochondrion, respiratory chain complex I, membrane; EXPRESSED IN: 27 plant structures; EXPRESSED DURING: 16 growth stages; CONTAINS InterPro DOMAIN/s: NAD-dependent epimerase/dehydratase (InterPro:IPR001509), NAD(P)-binding domain (Inte…
AT2G20360	SALK_019040		387	113_sd	metal	-12.9959	-1.56461	1.28719		-0.411397	-0.227758		-0.83946	-0.306276		0.114004	0.574537	-1.09964	2.7346	2	5	Inconsistent	col	NAD(P)-binding Rossmann-fold superfamily protein; FUNCTIONS IN: coenzyme binding, binding, catalytic activity; INVOLVED IN: response to salt stress; LOCATED IN: mitochondrion, respiratory chain complex I, membrane; EXPRESSED IN: 27 plant structures; EXPRESSED DURING: 16 growth stages; CONTAINS InterPro DOMAIN/s: NAD-dependent epimerase/dehydratase (InterPro:IPR001509), NAD(P)-binding domain (Inte…
AT2G20360	SALK_019040		387	125_sd	metal	-0.60929	-0.237675	0.680133	0.936582	-1.22836	0.602552		-1.87311	0.245957		-0.0438772	0.947332	0.932655	-0.277686	6	5	Inconsistent	col	NAD(P)-binding Rossmann-fold superfamily protein; FUNCTIONS IN: coenzyme binding, binding, catalytic activity; INVOLVED IN: response to salt stress; LOCATED IN: mitochondrion, respiratory chain complex I, membrane; EXPRESSED IN: 27 plant structures; EXPRESSED DURING: 16 growth stages; CONTAINS InterPro DOMAIN/s: NAD-dependent epimerase/dehydratase (InterPro:IPR001509), NAD(P)-binding domain (Inte…
AT2G20360	SALK_019040		387	134_sd	metal	-1.10845	0.267167	1.09946	-0.0538005	0.0152426	-2.09507		-1.55602	-0.305308		4.32459	-1.09537	-4.21021	0.197986	6	5	Inconsistent	col	NAD(P)-binding Rossmann-fold superfamily protein; FUNCTIONS IN: coenzyme binding, binding, catalytic activity; INVOLVED IN: response to salt stress; LOCATED IN: mitochondrion, respiratory chain complex I, membrane; EXPRESSED IN: 27 plant structures; EXPRESSED DURING: 16 growth stages; CONTAINS InterPro DOMAIN/s: NAD-dependent epimerase/dehydratase (InterPro:IPR001509), NAD(P)-binding domain (Inte…
AT2G20360	SALK_019040		387	135_sd	metal	-0.753259	-0.997717	0.13762	-0.747869	1.78895	-0.697406		-0.298905	-1.27959		-0.373011	1.43369	0.284996	1.89242	6	5	Inconsistent	col	NAD(P)-binding Rossmann-fold superfamily protein; FUNCTIONS IN: coenzyme binding, binding, catalytic activity; INVOLVED IN: response to salt stress; LOCATED IN: mitochondrion, respiratory chain complex I, membrane; EXPRESSED IN: 27 plant structures; EXPRESSED DURING: 16 growth stages; CONTAINS InterPro DOMAIN/s: NAD-dependent epimerase/dehydratase (InterPro:IPR001509), NAD(P)-binding domain (Inte…
AT2G20360	SALK_019040		387	059_unr	nacl	-0.468831	1.85298			-0.884273	-1.27932		0.847257	-0.105841		3.22041	0.114551	-0.206494	0.0903321	6	11	Inconsistent	col	NAD(P)-binding Rossmann-fold superfamily protein; FUNCTIONS IN: coenzyme binding, binding, catalytic activity; INVOLVED IN: response to salt stress; LOCATED IN: mitochondrion, respiratory chain complex I, membrane; EXPRESSED IN: 27 plant structures; EXPRESSED DURING: 16 growth stages; CONTAINS InterPro DOMAIN/s: NAD-dependent epimerase/dehydratase (InterPro:IPR001509), NAD(P)-binding domain (Inte…
AT2G20360	SALK_019040		387	065_unr	nacl	1.43005	-0.954596			1.46989	-0.736815		-1.55822	-0.515985		6.76085	-0.659188	-1.75309	11.6121	6	11	Inconsistent	col	NAD(P)-binding Rossmann-fold superfamily protein; FUNCTIONS IN: coenzyme binding, binding, catalytic activity; INVOLVED IN: response to salt stress; LOCATED IN: mitochondrion, respiratory chain complex I, membrane; EXPRESSED IN: 27 plant structures; EXPRESSED DURING: 16 growth stages; CONTAINS InterPro DOMAIN/s: NAD-dependent epimerase/dehydratase (InterPro:IPR001509), NAD(P)-binding domain (Inte…
AT2G20360	SALK_019040		387	129_unr	nacl	-0.401428	1.03164		-0.12856	-0.604328	-0.0718249		-0.378538	0.2493		0.616652	0.728698	-1.42531	-0.312025	8	11	Inconsistent	col	NAD(P)-binding Rossmann-fold superfamily protein; FUNCTIONS IN: coenzyme binding, binding, catalytic activity; INVOLVED IN: response to salt stress; LOCATED IN: mitochondrion, respiratory chain complex I, membrane; EXPRESSED IN: 27 plant structures; EXPRESSED DURING: 16 growth stages; CONTAINS InterPro DOMAIN/s: NAD-dependent epimerase/dehydratase (InterPro:IPR001509), NAD(P)-binding domain (Inte…
AT2G20360	SALK_019040		387	130_unr	nacl	-0.298193	0.251061		-0.580692	-0.78088	0.588911	1.21236	-0.820018	-0.226879	0.939931	-0.150543	2.13657	-0.180267	0.226422	8	11	Inconsistent	col	NAD(P)-binding Rossmann-fold superfamily protein; FUNCTIONS IN: coenzyme binding, binding, catalytic activity; INVOLVED IN: response to salt stress; LOCATED IN: mitochondrion, respiratory chain complex I, membrane; EXPRESSED IN: 27 plant structures; EXPRESSED DURING: 16 growth stages; CONTAINS InterPro DOMAIN/s: NAD-dependent epimerase/dehydratase (InterPro:IPR001509), NAD(P)-binding domain (Inte…
AT2G20360	SALK_019040		387	131_unr	nacl	-0.328116	1.53707		-0.859125	-1.0578	-0.102929	3.21168	-0.392962	0.418114		1.6121	2.18504	-1.28919	-0.589941	8	11	Inconsistent	col	NAD(P)-binding Rossmann-fold superfamily protein; FUNCTIONS IN: coenzyme binding, binding, catalytic activity; INVOLVED IN: response to salt stress; LOCATED IN: mitochondrion, respiratory chain complex I, membrane; EXPRESSED IN: 27 plant structures; EXPRESSED DURING: 16 growth stages; CONTAINS InterPro DOMAIN/s: NAD-dependent epimerase/dehydratase (InterPro:IPR001509), NAD(P)-binding domain (Inte…
AT2G20360	SALK_019040		387	132_unr	nacl	-0.97556	2.40411		-1.04657	-1.22145	1.21616		0.556129	-0.837665	-0.440688	1.78508	2.98661	-1.3774	-3.49718	8	11	Inconsistent	col	NAD(P)-binding Rossmann-fold superfamily protein; FUNCTIONS IN: coenzyme binding, binding, catalytic activity; INVOLVED IN: response to salt stress; LOCATED IN: mitochondrion, respiratory chain complex I, membrane; EXPRESSED IN: 27 plant structures; EXPRESSED DURING: 16 growth stages; CONTAINS InterPro DOMAIN/s: NAD-dependent epimerase/dehydratase (InterPro:IPR001509), NAD(P)-binding domain (Inte…
AT2G20360	SALK_019040		387	133_unr	nacl	-1.44962	-0.15868		1.00077	0.300783	-0.561036	-1.36767	-0.757584	-1.58688		-0.909509	2.57412	0.0753447	0.0564139	8	11	Inconsistent	col	NAD(P)-binding Rossmann-fold superfamily protein; FUNCTIONS IN: coenzyme binding, binding, catalytic activity; INVOLVED IN: response to salt stress; LOCATED IN: mitochondrion, respiratory chain complex I, membrane; EXPRESSED IN: 27 plant structures; EXPRESSED DURING: 16 growth stages; CONTAINS InterPro DOMAIN/s: NAD-dependent epimerase/dehydratase (InterPro:IPR001509), NAD(P)-binding domain (Inte…
AT2G20360	SALK_019040		387	134_unr	nacl	0.0348711	0.239473		1.53837	1.00941	-0.866234	6.64773	-0.508654	-1.1764		-0.0455573	0.34967	-0.338285	0.228434	8	11	Inconsistent	col	NAD(P)-binding Rossmann-fold superfamily protein; FUNCTIONS IN: coenzyme binding, binding, catalytic activity; INVOLVED IN: response to salt stress; LOCATED IN: mitochondrion, respiratory chain complex I, membrane; EXPRESSED IN: 27 plant structures; EXPRESSED DURING: 16 growth stages; CONTAINS InterPro DOMAIN/s: NAD-dependent epimerase/dehydratase (InterPro:IPR001509), NAD(P)-binding domain (Inte…
AT2G20360	SALK_019040		387	135_unr	nacl	-0.403999	0.92247		-0.330419	-0.340752	0.194802		-0.795658	-1.46574		-0.975343	1.9657	-0.0106681	-0.833441	8	11	Inconsistent	col	NAD(P)-binding Rossmann-fold superfamily protein; FUNCTIONS IN: coenzyme binding, binding, catalytic activity; INVOLVED IN: response to salt stress; LOCATED IN: mitochondrion, respiratory chain complex I, membrane; EXPRESSED IN: 27 plant structures; EXPRESSED DURING: 16 growth stages; CONTAINS InterPro DOMAIN/s: NAD-dependent epimerase/dehydratase (InterPro:IPR001509), NAD(P)-binding domain (Inte…
AT2G20360	SALK_019040		387	136_unr	nacl	-0.832729	1.52139		0.826843	-0.367853	-1.04797		-0.646299	-3.61364		-0.288564	2.20684	-0.193872	-0.271357	8	11	Inconsistent	col	NAD(P)-binding Rossmann-fold superfamily protein; FUNCTIONS IN: coenzyme binding, binding, catalytic activity; INVOLVED IN: response to salt stress; LOCATED IN: mitochondrion, respiratory chain complex I, membrane; EXPRESSED IN: 27 plant structures; EXPRESSED DURING: 16 growth stages; CONTAINS InterPro DOMAIN/s: NAD-dependent epimerase/dehydratase (InterPro:IPR001509), NAD(P)-binding domain (Inte…
AT2G20360	SALK_019040		387	138_unr	nacl	-1.1845	-0.125295			-1.161	2.55948		-0.407746	-0.555467		2.55164	5.33018	-0.632278	-0.824711	8	11	Inconsistent	col	NAD(P)-binding Rossmann-fold superfamily protein; FUNCTIONS IN: coenzyme binding, binding, catalytic activity; INVOLVED IN: response to salt stress; LOCATED IN: mitochondrion, respiratory chain complex I, membrane; EXPRESSED IN: 27 plant structures; EXPRESSED DURING: 16 growth stages; CONTAINS InterPro DOMAIN/s: NAD-dependent epimerase/dehydratase (InterPro:IPR001509), NAD(P)-binding domain (Inte…
AT2G20360	SALK_019040		387	137_unr	untreated	-1.07284	1.49226		-0.0790232	0.539975	-1.62985	0.138226	-1.91489	-0.256481		1.47168	0.799051	-1.1057	-1.18118	8	1	None	col	NAD(P)-binding Rossmann-fold superfamily protein; FUNCTIONS IN: coenzyme binding, binding, catalytic activity; INVOLVED IN: response to salt stress; LOCATED IN: mitochondrion, respiratory chain complex I, membrane; EXPRESSED IN: 27 plant structures; EXPRESSED DURING: 16 growth stages; CONTAINS InterPro DOMAIN/s: NAD-dependent epimerase/dehydratase (InterPro:IPR001509), NAD(P)-binding domain (Inte…
AT2G31090	SALK_016616		388	056_sd	metal		-0.676136			1.32788	0.936852		-0.659285	-1.46117		-0.243254	-1.20692	-1.87727	-0.341099	3	1	None	col	unknown protein; FUNCTIONS IN: molecular_function unknown; INVOLVED IN: biological_process unknown; LOCATED IN: endomembrane system; EXPRESSED IN: 24 plant structures; EXPRESSED DURING: 13 growth stages; BEST Arabidopsis thaliana protein match is: unknown protein (TAIR:AT2G20562.1); Has 70 Blast hits to 70 proteins in 13 species: Archae - 0; Bacteria - 0; Metazoa - 0; Fungi - 0; Plants - 70; Viru…
AT2G31090	SALK_016616		388	059_unr	nacl	0.413471	1.83254			-0.263064	-1.54194		0.579076	-0.154769		-1.02916	-0.844262	-0.261056	-0.118707	6	2	Inconsistent	col	unknown protein; FUNCTIONS IN: molecular_function unknown; INVOLVED IN: biological_process unknown; LOCATED IN: endomembrane system; EXPRESSED IN: 24 plant structures; EXPRESSED DURING: 13 growth stages; BEST Arabidopsis thaliana protein match is: unknown protein (TAIR:AT2G20562.1); Has 70 Blast hits to 70 proteins in 13 species: Archae - 0; Bacteria - 0; Metazoa - 0; Fungi - 0; Plants - 70; Viru…
AT2G31090	SALK_016616		388	065_unr	nacl	1.56014	0.111887			-0.582131	-0.218085		1.32627	-0.137941		6.74186	-0.247284	-1.35764	1.52049	6	2	Inconsistent	col	unknown protein; FUNCTIONS IN: molecular_function unknown; INVOLVED IN: biological_process unknown; LOCATED IN: endomembrane system; EXPRESSED IN: 24 plant structures; EXPRESSED DURING: 13 growth stages; BEST Arabidopsis thaliana protein match is: unknown protein (TAIR:AT2G20562.1); Has 70 Blast hits to 70 proteins in 13 species: Archae - 0; Bacteria - 0; Metazoa - 0; Fungi - 0; Plants - 70; Viru…
AT1G74250	SALK_013739		389	060_sd	metal		-0.0791488			-0.556807	-0.0974075		0.218264	0.501755		-1.42366	0.278518	0.706229	-0.861607	3	1	None	col	DNAJ heat shock N-terminal domain-containing protein; FUNCTIONS IN: heat shock protein binding, zinc ion binding, nucleic acid binding; INVOLVED IN: protein folding; LOCATED IN: intracellular; EXPRESSED IN: 22 plant structures; EXPRESSED DURING: 13 growth stages; CONTAINS InterPro DOMAIN/s: Zinc finger, C2H2-like (InterPro:IPR015880), Molecular chaperone, heat shock protein, Hsp40, DnaJ (InterPro…
AT1G74250	SALK_013739		389	119_unr	nacl	0.16776	0.157974			-0.499678	2.9838		2.20527	-0.539367		0.547607	0.790605	-0.232403	-0.516671	2	1	Low Confidence	col	DNAJ heat shock N-terminal domain-containing protein; FUNCTIONS IN: heat shock protein binding, zinc ion binding, nucleic acid binding; INVOLVED IN: protein folding; LOCATED IN: intracellular; EXPRESSED IN: 22 plant structures; EXPRESSED DURING: 13 growth stages; CONTAINS InterPro DOMAIN/s: Zinc finger, C2H2-like (InterPro:IPR015880), Molecular chaperone, heat shock protein, Hsp40, DnaJ (InterPro…
AT1G67560	SALK_047440	LIPOXYGENASE 6 (LOX6)	390	060_sd	metal	-1.70115	-0.325922			-0.536395	0.308719		0.999248	-0.215947		-0.676836	1.03992	0.996075	-0.535518	4	1	None	col	PLAT/LH2 domain-containing lipoxygenase family protein; FUNCTIONS IN: oxidoreductase activity, acting on single donors with incorporation of molecular oxygen, incorporation of two atoms of oxygen, lipoxygenase activity, iron ion binding, metal ion binding; INVOLVED IN: oxidation reduction, growth; LOCATED IN: chloroplast; EXPRESSED IN: 22 plant structures; EXPRESSED DURING: 13 growth stages; CONT…
AT1G67560	SALK_047440	LIPOXYGENASE 6 (LOX6)	390	119_unr	nacl	0.579253	3.04475			-0.502552	-1.0854		2.23261	0.125738		-0.657749	-0.0956241	1.19581	-1.2579	2	1	Low Confidence	col	PLAT/LH2 domain-containing lipoxygenase family protein; FUNCTIONS IN: oxidoreductase activity, acting on single donors with incorporation of molecular oxygen, incorporation of two atoms of oxygen, lipoxygenase activity, iron ion binding, metal ion binding; INVOLVED IN: oxidation reduction, growth; LOCATED IN: chloroplast; EXPRESSED IN: 22 plant structures; EXPRESSED DURING: 13 growth stages; CONT…
AT2G02970	SALK_073618		391	057_sd	metal	6.36169	-0.859466	1.5875	0.240594	-0.640273	-0.607495		0.0511397	2.32218		1.03974	1.20797	-0.271516	0.33046	6	1	Low Confidence	col	GDA1/CD39 nucleoside phosphatase family protein; FUNCTIONS IN: hydrolase activity; INVOLVED IN: biological_process unknown; EXPRESSED IN: 24 plant structures; EXPRESSED DURING: 15 growth stages; CONTAINS InterPro DOMAIN/s: Nucleoside phosphatase GDA1/CD39 (InterPro:IPR000407); BEST Arabidopsis thaliana protein match is: GDA1/CD39 nucleoside phosphatase family protein (TAIR:AT1G14230.1); Has 1462 …
AT2G02970	SALK_073618		391	119_unr	nacl	-0.867187	-0.130639			1.86693	-0.780519		-0.806128	0.841042		-0.63567	-1.87638	-0.560155	-0.974888	2	1	None	col	GDA1/CD39 nucleoside phosphatase family protein; FUNCTIONS IN: hydrolase activity; INVOLVED IN: biological_process unknown; EXPRESSED IN: 24 plant structures; EXPRESSED DURING: 15 growth stages; CONTAINS InterPro DOMAIN/s: Nucleoside phosphatase GDA1/CD39 (InterPro:IPR000407); BEST Arabidopsis thaliana protein match is: GDA1/CD39 nucleoside phosphatase family protein (TAIR:AT1G14230.1); Has 1462 …
AT2G25730	SALK_088300		392	057_sd	metal	4.99785	-0.347	2.16655		-0.62571	-0.830749		1.94786	-0.214527		-0.463064	0.710856	-0.887025	-1.54737	5	1	Low Confidence	col	unknown protein; LOCATED IN: cellular_component unknown; EXPRESSED IN: 23 plant structures; EXPRESSED DURING: 14 growth stages.
AT2G25730	SALK_088300		392	119_unr	nacl	0.1189	3.27063			-0.470227	0.695466		2.83346	-1.06375		0.168639	-0.165699	0.337606	-0.70749	2	1	Low Confidence	col	unknown protein; LOCATED IN: cellular_component unknown; EXPRESSED IN: 23 plant structures; EXPRESSED DURING: 14 growth stages.
AT1G70360	SALK_131183		393	057_sd	metal	0.065146	-0.241378	0.940851	-0.328848	-1.81764	-0.158057		0.92723	3.38511		1.8573	-0.0948203	-1.4471	-0.699702	6	1	Low Confidence	col	F-box family protein; CONTAINS InterPro DOMAIN/s: F-box domain, cyclin-like (InterPro:IPR001810); BEST Arabidopsis thaliana protein match is: F-box family protein (TAIR:AT1G23780.1); Has 112 Blast hits to 112 proteins in 13 species: Archae - 0; Bacteria - 0; Metazoa - 0; Fungi - 0; Plants - 112; Viruses - 0; Other Eukaryotes - 0 (source: NCBI BLink).
AT1G70360	SALK_131183		393	086_unr	nacl	4.08889	1.60233			-1.31163	0.0217002	0.569415	1.88564	-2.5917		0.117237	2.19046	1.83965	-0.947987	2	1	Low Confidence	col	F-box family protein; CONTAINS InterPro DOMAIN/s: F-box domain, cyclin-like (InterPro:IPR001810); BEST Arabidopsis thaliana protein match is: F-box family protein (TAIR:AT1G23780.1); Has 112 Blast hits to 112 proteins in 13 species: Archae - 0; Bacteria - 0; Metazoa - 0; Fungi - 0; Plants - 112; Viruses - 0; Other Eukaryotes - 0 (source: NCBI BLink).
AT2G26890	SALK_067162	GRAVITROPISM DEFECTIVE 2 (GRV2)	394	086_unr	nacl	3.13436	1.76097			-0.843283	-0.456358	1.25948	1.57454	3.53144		0.322379	0.348593	2.22976	-6.20774	2	1	Low Confidence	col	GRV2 has sequence similarity to the C. elegans protein RME-8 which is involved in endocytosis. grv2 mutants result in a reduction in gravitropic response in hypocotyls and shoots but do not affect root gravitropism. The mutants are defective in amyloplast sedimentation.
AT2G31040	SALK_057229		396	057_sd	metal	0.316539	-1.06741	0.7399		-0.80344	-0.645941		0.142898	4.16872		0.483216	-0.034655	-0.605057	-0.369364	6	1	Low Confidence	col	ATP synthase protein I -related; LOCATED IN: chloroplast; EXPRESSED IN: 22 plant structures; EXPRESSED DURING: 13 growth stages; Has 182 Blast hits to 182 proteins in 74 species: Archae - 0; Bacteria - 104; Metazoa - 0; Fungi - 0; Plants - 50; Viruses - 2; Other Eukaryotes - 26 (source: NCBI BLink).
AT2G31040	SALK_057229		396	085_unr	nacl	1.61464	0.223338			-0.90275	-0.354081		0.00765219	0.568121		-0.643303	1.51375	2.2457	-0.913348	2	1	None	col	ATP synthase protein I -related; LOCATED IN: chloroplast; EXPRESSED IN: 22 plant structures; EXPRESSED DURING: 13 growth stages; Has 182 Blast hits to 182 proteins in 74 species: Archae - 0; Bacteria - 104; Metazoa - 0; Fungi - 0; Plants - 50; Viruses - 2; Other Eukaryotes - 26 (source: NCBI BLink).
AT1G67960	SALK_070596	POLLEN DEFECTIVE IN GUIDANCE 1 (POD1)	397	058_sd	metal	-1.19278	-0.320168	0.710874	-0.461585	-0.674886	0.16416		1.56236	0.341519		1.35515	0.380844	0.196977	-0.954726	5	1	None	col	POD1 is involved in pollen tube guidence and early embryo patterning.
AT1G67960	SALK_070596	POLLEN DEFECTIVE IN GUIDANCE 1 (POD1)	397	086_unr	nacl	-1.51595	0.886824			-1.3854	1.34809		2.36431	-3.03782		0.0225038	2.77884	0.919612	-2.78908	2	1	Low Confidence	col	POD1 is involved in pollen tube guidence and early embryo patterning.
AT2G22100	SALK_095280		398	058_sd	metal	-0.405365	-1.80049	0.646688	0.199704	-0.0474971	0.419848		0.194982	0.891829		1.09077	-0.673159	-1.64819	0.679962	6	1	None	col	RNA-binding (RRM/RBD/RNP motifs) family protein; FUNCTIONS IN: RNA binding, nucleotide binding, nucleic acid binding; INVOLVED IN: biological_process unknown; LOCATED IN: cellular_component unknown; EXPRESSED IN: 21 plant structures; EXPRESSED DURING: 12 growth stages; CONTAINS InterPro DOMAIN/s: RNA recognition motif, RNP-1 (InterPro:IPR000504), Nucleotide-binding, alpha-beta plait (InterPro:IPR…
AT1G70020	SALK_010623		399	060_sd	metal		-0.166467			0.0254983	-0.733087		-1.89353	-0.176099		-2.13369	-0.41655	1.1702	-0.580271	2	1	None	col	Protein of unknown function (DUF1163); CONTAINS InterPro DOMAIN/s: Protein of unknown function DUF1163 (InterPro:IPR009544); BEST Arabidopsis thaliana protein match is: Protein of unknown function (DUF1163) (TAIR:AT5G39330.1); Has 42 Blast hits to 42 proteins in 2 species: Archae - 0; Bacteria - 0; Metazoa - 0; Fungi - 0; Plants - 42; Viruses - 0; Other Eukaryotes - 0 (source: NCBI BLink).
AT1G70020	SALK_010623		399	086_unr	nacl	0.386076	0.0721836			0.139992	-0.00122744		1.24574	-0.929525		-0.79806	1.22	-0.271766	-1.82983	2	1	None	col	Protein of unknown function (DUF1163); CONTAINS InterPro DOMAIN/s: Protein of unknown function DUF1163 (InterPro:IPR009544); BEST Arabidopsis thaliana protein match is: Protein of unknown function (DUF1163) (TAIR:AT5G39330.1); Has 42 Blast hits to 42 proteins in 2 species: Archae - 0; Bacteria - 0; Metazoa - 0; Fungi - 0; Plants - 42; Viruses - 0; Other Eukaryotes - 0 (source: NCBI BLink).
AT2G23640	SALK_097293	RETICULAN LIKE PROTEIN B13 (RTNLB13)	400	058_sd	metal	-0.684544	-0.734568	1.49506	-0.181836	-0.0238567	-1.60063		0.311941	0.579801		-0.164747	-0.068595	-0.21892	0.747491	6	1	None	col	Encodes RTNLB13, a reticulon protein integral to the endoplasmic reticulum (ER) membrane that have the ability to shape the ER into tubules.
AT2G23640	SALK_097293	RETICULAN LIKE PROTEIN B13 (RTNLB13)	400	086_unr	nacl	0.846191	0.029618			-0.260383	-0.0614397	-0.132296	1.61906	-0.874557		-0.340618	1.26783	0.335172	-1.15918	2	1	None	col	Encodes RTNLB13, a reticulon protein integral to the endoplasmic reticulum (ER) membrane that have the ability to shape the ER into tubules.
AT1G63900	SALK_063571	DIAP1-LIKE PROTEIN 1 (DAL1)	401	058_sd	metal	-0.701053	-1.32678	1.08391	-0.111285	-0.119493	1.69966		-0.541936	0.33503		0.690319	-0.649318	-1.32652	1.16592	6	1	None	col	E3 Ubiquitin ligase family protein; FUNCTIONS IN: zinc ion binding; EXPRESSED IN: 22 plant structures; EXPRESSED DURING: 13 growth stages; CONTAINS InterPro DOMAIN/s: Zinc finger, RING-type (InterPro:IPR001841), E3 Ubiquitin ligase (InterPro:IPR022170); BEST Arabidopsis thaliana protein match is: E3 Ubiquitin ligase family protein (TAIR:AT1G59560.1).
AT1G63900	SALK_063571	DIAP1-LIKE PROTEIN 1 (DAL1)	401	086_unr	nacl	-0.0747712	-0.0278804			-1.78874	1.86479		1.54078	-1.98377		-0.44483	2.97581	1.38604	-1.84072	2	1	Low Confidence	col	E3 Ubiquitin ligase family protein; FUNCTIONS IN: zinc ion binding; EXPRESSED IN: 22 plant structures; EXPRESSED DURING: 13 growth stages; CONTAINS InterPro DOMAIN/s: Zinc finger, RING-type (InterPro:IPR001841), E3 Ubiquitin ligase (InterPro:IPR022170); BEST Arabidopsis thaliana protein match is: E3 Ubiquitin ligase family protein (TAIR:AT1G59560.1).
AT1G24610	SALK_063840		402	059_sd	metal	-0.297014	-0.463617	0.299813	-0.261348	0.936153	-1.03918		0.658416	1.61713		-0.102687	0.41715	-1.68461	0.712512	6	1	None	col	Rubisco methyltransferase family protein; FUNCTIONS IN: molecular_function unknown; INVOLVED IN: biological_process unknown; LOCATED IN: chloroplast; EXPRESSED IN: 23 plant structures; EXPRESSED DURING: 15 growth stages; CONTAINS InterPro DOMAIN/s: SET domain (InterPro:IPR001214), Rubisco LSMT substrate-binding (InterPro:IPR015353); BEST Arabidopsis thaliana protein match is: plastid transcriptio…
AT1G24610	SALK_063840		402	086_unr	nacl	-0.372098	1.88352			-0.0438668	-1.12781	0.724314	0.449513	-0.861169		-0.851362	0.310834	-0.627817	0.577202	2	1	None	col	Rubisco methyltransferase family protein; FUNCTIONS IN: molecular_function unknown; INVOLVED IN: biological_process unknown; LOCATED IN: chloroplast; EXPRESSED IN: 23 plant structures; EXPRESSED DURING: 15 growth stages; CONTAINS InterPro DOMAIN/s: SET domain (InterPro:IPR001214), Rubisco LSMT substrate-binding (InterPro:IPR015353); BEST Arabidopsis thaliana protein match is: plastid transcriptio…
AT1G43580	SALK_064909		403	059_sd	metal	-1.67341	-0.471451	0.0712638	-1.4447	-0.551804	3.48466		1.51428	2.24006		-0.0549856	1.17397	-0.387138	-0.461804	6	1	Low Confidence	col	Sphingomyelin synthetase family protein; Has 50 Blast hits to 47 proteins in 19 species: Archae - 0; Bacteria - 0; Metazoa - 0; Fungi - 0; Plants - 42; Viruses - 0; Other Eukaryotes - 8 (source: NCBI BLink).
AT1G43580	SALK_064909		403	060_unr	nacl	-0.0292294	0.663626			-0.301565	0.403501		0.630879	-0.299085		0.172485	0.610059	0.821501	-0.804967	6	2	Inconsistent	col	Sphingomyelin synthetase family protein; Has 50 Blast hits to 47 proteins in 19 species: Archae - 0; Bacteria - 0; Metazoa - 0; Fungi - 0; Plants - 42; Viruses - 0; Other Eukaryotes - 8 (source: NCBI BLink).
AT1G43580	SALK_064909		403	065_unr	nacl	1.42007	0.627643			0.449882	0.840109		0.280834	-0.600814		4.45155	0.848225	-1.52585	-0.136299	6	2	Inconsistent	col	Sphingomyelin synthetase family protein; Has 50 Blast hits to 47 proteins in 19 species: Archae - 0; Bacteria - 0; Metazoa - 0; Fungi - 0; Plants - 42; Viruses - 0; Other Eukaryotes - 8 (source: NCBI BLink).
AT1G18190	SALK_069616	GOLGIN CANDIDATE 2 (GC2)	404	059_sd	metal	-0.378193	-0.174827	0.437132	-1.41677	-0.990046	1.06148		1.97386	2.78048		0.347143	1.20014	-2.03214	-0.870744	6	2	None	col	This gene is predicted to encode a protein that functions as a Golgi apparatus structural component known as a golgin in mammals and yeast. A fluorescently-tagged version of GC2 co-localizes with Golgi markers, and this localization appears to be replicated using the C-terminal (508?668 aa) portion of the protein.
AT1G18190	SALK_069616	GOLGIN CANDIDATE 2 (GC2)	404	091_sd	metal	-0.133891	-0.0308406	-0.675899		-0.522303	-0.393243		-0.264134	0.510087		0.397941	-0.289514	-0.89318	-1.67813	3	2	None	col	This gene is predicted to encode a protein that functions as a Golgi apparatus structural component known as a golgin in mammals and yeast. A fluorescently-tagged version of GC2 co-localizes with Golgi markers, and this localization appears to be replicated using the C-terminal (508?668 aa) portion of the protein.
AT1G18190	SALK_069616	GOLGIN CANDIDATE 2 (GC2)	404	086_unr	nacl	-0.208139	0.257039			-0.232566	0.152312	-0.773454	1.77495	-0.0805914		0.263317	0.642647	-0.107842	-2.29986	2	1	None	col	This gene is predicted to encode a protein that functions as a Golgi apparatus structural component known as a golgin in mammals and yeast. A fluorescently-tagged version of GC2 co-localizes with Golgi markers, and this localization appears to be replicated using the C-terminal (508?668 aa) portion of the protein.
AT1G51990	SALK_070655		405	059_sd	metal	-0.345822	0.0234399	0.0328303	-0.626906	-0.690931	-1.05544		1.554	1.94873		-0.188516	1.36715	-1.06602	-0.619033	6	2	Inconsistent	col	O-methyltransferase family protein; CONTAINS InterPro DOMAIN/s: Winged helix-turn-helix transcription repressor DNA-binding (InterPro:IPR011991), Plant methyltransferase dimerisation (InterPro:IPR012967), O-methyltransferase, family 2 (InterPro:IPR001077), O-methyltransferase, COMT, eukaryota (InterPro:IPR016461); BEST Arabidopsis thaliana protein match is: O-methyltransferase 1 (TAIR:AT5G54160.1…
AT1G51990	SALK_070655		405	116-117_sd	metal	1.27172	0.296078	-0.469226	-6.19119	7.82351	7.04766		-0.40746	-1.26223		0.328522	0.98116	1.54302	-1.11674	1	2	Inconsistent	col	O-methyltransferase family protein; CONTAINS InterPro DOMAIN/s: Winged helix-turn-helix transcription repressor DNA-binding (InterPro:IPR011991), Plant methyltransferase dimerisation (InterPro:IPR012967), O-methyltransferase, family 2 (InterPro:IPR001077), O-methyltransferase, COMT, eukaryota (InterPro:IPR016461); BEST Arabidopsis thaliana protein match is: O-methyltransferase 1 (TAIR:AT5G54160.1…
AT1G51990	SALK_070655		405	086_unr	nacl	0.711462	0.797775			-1.3952	1.20132	2.06544	1.17039	-2.48435		0.717165	1.64053	-1.98024	1.98492	2	1	None	col	O-methyltransferase family protein; CONTAINS InterPro DOMAIN/s: Winged helix-turn-helix transcription repressor DNA-binding (InterPro:IPR011991), Plant methyltransferase dimerisation (InterPro:IPR012967), O-methyltransferase, family 2 (InterPro:IPR001077), O-methyltransferase, COMT, eukaryota (InterPro:IPR016461); BEST Arabidopsis thaliana protein match is: O-methyltransferase 1 (TAIR:AT5G54160.1…
AT1G10990	SALK_073189		406	139_da	alkali	1.71189	0.00524133		-0.0126307	0.31695	-0.395372	0.968609	0.799315	0.181481		-0.0109433	0.571398	-0.491286	-0.453477	6	1	None	col	unknown protein; Has 6 Blast hits to 6 proteins in 2 species: Archae - 0; Bacteria - 0; Metazoa - 0; Fungi - 0; Plants - 6; Viruses - 0; Other Eukaryotes - 0 (source: NCBI BLink).
AT1G10990	SALK_073189		406	061_sd	metal		-0.0816715			0.480597	-0.139027		1.11675	-1.99876		-0.341459	-0.695073	0.959112	-1.53451	4	1	None	col	unknown protein; Has 6 Blast hits to 6 proteins in 2 species: Archae - 0; Bacteria - 0; Metazoa - 0; Fungi - 0; Plants - 6; Viruses - 0; Other Eukaryotes - 0 (source: NCBI BLink).
AT1G10990	SALK_073189		406	086_unr	nacl	-1.35624	-1.04902			-0.638836	0.895869		2.12059	-3.01657		0.0710656	2.8014	-0.783529	0.799069	2	1	Low Confidence	col	unknown protein; Has 6 Blast hits to 6 proteins in 2 species: Archae - 0; Bacteria - 0; Metazoa - 0; Fungi - 0; Plants - 6; Viruses - 0; Other Eukaryotes - 0 (source: NCBI BLink).
AT1G02670	SALK_075484		407	061_sd	metal	4.11532	0.297893			7.99665	0.264487		0.876953	-1.22978		0.333341	-0.0801239	1.84085	-3.19556	3	1	Low Confidence	col	P-loop containing nucleoside triphosphate hydrolases superfamily protein; FUNCTIONS IN: helicase activity, DNA binding, ATP binding, nucleic acid binding; INVOLVED IN: DNA repair; LOCATED IN: cellular_component unknown; EXPRESSED IN: 7 plant structures; EXPRESSED DURING: F mature embryo stage, petal differentiation and expansion stage, E expanded cotyledon stage, D bilateral stage; CONTAINS Inter…
AT1G02670	SALK_075484		407	086_unr	nacl	0.770567	-0.242309			0.282139	-0.213948		1.37822	-0.483003		-0.830878	0.779007	-1.73204	-0.186256	2	1	None	col	P-loop containing nucleoside triphosphate hydrolases superfamily protein; FUNCTIONS IN: helicase activity, DNA binding, ATP binding, nucleic acid binding; INVOLVED IN: DNA repair; LOCATED IN: cellular_component unknown; EXPRESSED IN: 7 plant structures; EXPRESSED DURING: F mature embryo stage, petal differentiation and expansion stage, E expanded cotyledon stage, D bilateral stage; CONTAINS Inter…
AT1G10830	SALK_076063	15-CIS-ZETA-CAROTENE ISOMERASE (Z-ISO)	408	061_sd	metal		0.769971			-0.345487	-0.951165		0.900559	-1.93464		0.912636	0.00388276	2.37133	-3.78929	2	1	Low Confidence	col	Encodes a functional 15-cis-zeta-carotene isomerase (Z-ISO).
AT1G10830	SALK_076063	15-CIS-ZETA-CAROTENE ISOMERASE (Z-ISO)	408	087_unr	nacl	-0.276889	-0.111518			-0.718442	0.312013	1.7313	0.550772	3.30791		-0.177049	-0.222098	-0.786728	-0.65435	2	1	Low Confidence	col	Encodes a functional 15-cis-zeta-carotene isomerase (Z-ISO).
AT1G26090	SALK_076216		409	072_sd	metal	0.183905	0.00784456	-2.56065		-0.598013	0.51209		0.154372	-1.84237		0.853896	0.620957	4.94557	-1.83393	5	1	Low Confidence	col	P-loop containing nucleoside triphosphate hydrolases superfamily protein; LOCATED IN: chloroplast, plastoglobule; EXPRESSED IN: 22 plant structures; EXPRESSED DURING: 13 growth stages; Has 1161 Blast hits to 1150 proteins in 416 species: Archae - 94; Bacteria - 665; Metazoa - 113; Fungi - 156; Plants - 46; Viruses - 0; Other Eukaryotes - 87 (source: NCBI BLink).
AT1G26090	SALK_076216		409	087_unr	nacl	-2.66143	0.954301			-0.662861	0.394988	1.73122	1.72128	-3.17424		0.174512	2.70874	1.62093	-0.814159	2	1	Low Confidence	col	P-loop containing nucleoside triphosphate hydrolases superfamily protein; LOCATED IN: chloroplast, plastoglobule; EXPRESSED IN: 22 plant structures; EXPRESSED DURING: 13 growth stages; Has 1161 Blast hits to 1150 proteins in 416 species: Archae - 94; Bacteria - 665; Metazoa - 113; Fungi - 156; Plants - 46; Viruses - 0; Other Eukaryotes - 87 (source: NCBI BLink).
AT1G52615	SALK_082276		410	061_sd	metal		-0.736823			1.04366	0.656067		1.12138	1.14116		0.201484	0.113654	0.407467	0.515722	3	1	None	col	unknown gene
AT1G52615	SALK_082276		410	087_unr	nacl	-2.5606	0.896257			-1.0143	0.106015		1.65514	-1.20134		-0.107883	2.16119	2.68395	-1.02979	2	1	None	col	unknown gene
AT1G49350	SALK_006361		411	070_sd	metal	-0.556325	-0.53016	-1.75158	-0.272768	0.0743007	0.685951		-0.801035	-2.72328	-4.2972	-1.04599	-0.351007	3.63342	-1.28306	6	3	Inconsistent	col	pfkB-like carbohydrate kinase family protein; FUNCTIONS IN: kinase activity, ribokinase activity; INVOLVED IN: D-ribose metabolic process; LOCATED IN: cellular_component unknown; EXPRESSED IN: 22 plant structures; EXPRESSED DURING: 13 growth stages; CONTAINS InterPro DOMAIN/s: Carbohydrate/purine kinase (InterPro:IPR011611), Ribokinase (InterPro:IPR002139), Carbohydrate/puine kinase, PfkB, conser…
AT1G49350	SALK_006361		411	121-122_sd	metal	-0.0384384	-1.43342	1.00199		0.335099	5.42394		-0.0571126	0.0606553		-0.766012	0.156301	0.419094	-0.0576321	4	3	Inconsistent	col	pfkB-like carbohydrate kinase family protein; FUNCTIONS IN: kinase activity, ribokinase activity; INVOLVED IN: D-ribose metabolic process; LOCATED IN: cellular_component unknown; EXPRESSED IN: 22 plant structures; EXPRESSED DURING: 13 growth stages; CONTAINS InterPro DOMAIN/s: Carbohydrate/purine kinase (InterPro:IPR011611), Ribokinase (InterPro:IPR002139), Carbohydrate/puine kinase, PfkB, conser…
AT1G49350	SALK_006361		411	130_sd	metal	-2.54374	-0.133123	0.0352146		0.223728	-0.723498		0.390933	-9.52804		0.0471078	-0.608458	0.323095	-0.0399843	6	3	Inconsistent	col	pfkB-like carbohydrate kinase family protein; FUNCTIONS IN: kinase activity, ribokinase activity; INVOLVED IN: D-ribose metabolic process; LOCATED IN: cellular_component unknown; EXPRESSED IN: 22 plant structures; EXPRESSED DURING: 13 growth stages; CONTAINS InterPro DOMAIN/s: Carbohydrate/purine kinase (InterPro:IPR011611), Ribokinase (InterPro:IPR002139), Carbohydrate/puine kinase, PfkB, conser…
AT1G49350	SALK_006361		411	087_unr	nacl	-1.93448	2.37363			-1.84664	-0.044682	2.79288	3.21024	-3.82422		1.08543	2.76287	5.71945	-1.58095	2	1	Low Confidence	col	pfkB-like carbohydrate kinase family protein; FUNCTIONS IN: kinase activity, ribokinase activity; INVOLVED IN: D-ribose metabolic process; LOCATED IN: cellular_component unknown; EXPRESSED IN: 22 plant structures; EXPRESSED DURING: 13 growth stages; CONTAINS InterPro DOMAIN/s: Carbohydrate/purine kinase (InterPro:IPR011611), Ribokinase (InterPro:IPR002139), Carbohydrate/puine kinase, PfkB, conser…
AT1G18260	SALK_006503	EMS-MUTAGENIZED BRI1 SUPPRESSOR 5 (EBS5)	412	070_sd	metal	-1.98973	0.386367	0.12148		-0.278095	-1.03281		1.58552	0.61685		-1.83086	0.781712	1.41183	-0.877577	6	1	None	col	Encodes an Arabidopsis homolog of the yeast Hrd3/mammlian Sel1L protein. Involved in ERAD (Endoplasmic reticulum-associated degradation).
AT1G18260	SALK_006503	EMS-MUTAGENIZED BRI1 SUPPRESSOR 5 (EBS5)	412	087_unr	nacl	-0.560413	4.06478			0.0391975	-4.39852	1.91556	0.328364	1.83346		0.0608142	-1.20203	-2.37771	-0.0740066	2	1	Low Confidence	col	Encodes an Arabidopsis homolog of the yeast Hrd3/mammlian Sel1L protein. Involved in ERAD (Endoplasmic reticulum-associated degradation).
AT1G28320	SALK_007184	(DEG15)	413	070_sd	metal	-1.21531	-0.168472	-1.0353	-0.437594	-0.486725	0.0949006		-1.78371	-2.22261	-1.24344	2.71901	-0.695939	1.61298	-2.3426	6	1	None	col	Mutants in this gene are defective in the processing of pre-glyoxysomal malate dehydrogenase (pre-gMDH) to gMDH.
AT1G28320	SALK_007184	(DEG15)	413	087_unr	nacl	-2.86932	1.41528			-0.678166	-0.397866	0.315574	2.84488	-4.40591		-0.0396696	3.8027	-1.03978	0.195981	2	1	Low Confidence	col	Mutants in this gene are defective in the processing of pre-glyoxysomal malate dehydrogenase (pre-gMDH) to gMDH.
AT1G31810	SALK_021011	FORMIN HOMOLOGY 14 (AFH14)	414	064_sd	metal		2.73151			1.65344	-1.28919		-0.958992	-0.739453		-0.745271	-1.97838	2.3623	-1.30718	5	2	Inconsistent	col	Encodes the Type II Arabidopsis formin14. Interacts with microtubules and microfilaments to regulate cell division.
AT1G31810	SALK_021011	FORMIN HOMOLOGY 14 (AFH14)	414	072_sd	metal	0.111858	-0.235513	-2.99066	0.679725	1.25926	-2.73087		-1.16231	-0.848859		0.90598	-0.206154	1.50571	0.252308	5	2	Inconsistent	col	Encodes the Type II Arabidopsis formin14. Interacts with microtubules and microfilaments to regulate cell division.
AT1G31810	SALK_021011	FORMIN HOMOLOGY 14 (AFH14)	414	087_unr	nacl	-0.520584	1.09045			-0.873331	0.36249	1.59179	1.40581	-3.56691		0.786695	3.12887	2.11522	-0.434395	2	1	Low Confidence	col	Encodes the Type II Arabidopsis formin14. Interacts with microtubules and microfilaments to regulate cell division.
AT1G25290	SALK_020267	RHOMBOID-LIKE PROTEIN 10 (RBL10)	415	064_sd	metal	-1.22727	-1.91899	0.475459		2.64865	-0.61418		-0.726123	2.23567		0.230961	-2.63604	1.98954	-0.279827	3	1	None	col	RHOMBOID-like protein 10 (RBL10); FUNCTIONS IN: serine-type endopeptidase activity; INVOLVED IN: biological_process unknown; LOCATED IN: integral to membrane; EXPRESSED IN: 22 plant structures; EXPRESSED DURING: 13 growth stages; CONTAINS InterPro DOMAIN/s: Peptidase S54, rhomboid (InterPro:IPR002610); BEST Arabidopsis thaliana protein match is: RHOMBOID-like protein 5 (TAIR:AT1G52580.1); Has 500…
AT1G25290	SALK_020267	RHOMBOID-LIKE PROTEIN 10 (RBL10)	415	087_unr	nacl	-1.03993	1.03581		0.627582	-0.28085	-0.78088	-0.329041	-0.157048	-0.150756		-0.485694	0.315585	1.56155	-0.284339	2	1	None	col	RHOMBOID-like protein 10 (RBL10); FUNCTIONS IN: serine-type endopeptidase activity; INVOLVED IN: biological_process unknown; LOCATED IN: integral to membrane; EXPRESSED IN: 22 plant structures; EXPRESSED DURING: 13 growth stages; CONTAINS InterPro DOMAIN/s: Peptidase S54, rhomboid (InterPro:IPR002610); BEST Arabidopsis thaliana protein match is: RHOMBOID-like protein 5 (TAIR:AT1G52580.1); Has 500…
AT1G08640	SALK_032130	CHLOROPLAST J-LIKE DOMAIN 1 (CJD1)	416	064_sd	metal	1.16464	-1.70825	0.639855		3.33201	0.553571		-0.619909	0.127526		-0.563124	-0.527438	0.912008	-0.623014	3	1	Low Confidence	col	Chloroplast J-like domain 1 (CJD1); LOCATED IN: chloroplast, chloroplast envelope; EXPRESSED IN: 23 plant structures; EXPRESSED DURING: 14 growth stages; Has 82 Blast hits to 80 proteins in 30 species: Archae - 0; Bacteria - 24; Metazoa - 0; Fungi - 0; Plants - 50; Viruses - 0; Other Eukaryotes - 8 (source: NCBI BLink).
AT1G08640	SALK_032130	CHLOROPLAST J-LIKE DOMAIN 1 (CJD1)	416	060_unr	nacl	-0.0890519	1.1768			-0.753029	0.168805		1.95209	-0.0510421		1.23835	0.293045	0.0792891	-1.51518	6	2	Inconsistent	col	Chloroplast J-like domain 1 (CJD1); LOCATED IN: chloroplast, chloroplast envelope; EXPRESSED IN: 23 plant structures; EXPRESSED DURING: 14 growth stages; Has 82 Blast hits to 80 proteins in 30 species: Archae - 0; Bacteria - 24; Metazoa - 0; Fungi - 0; Plants - 50; Viruses - 0; Other Eukaryotes - 8 (source: NCBI BLink).
AT1G08640	SALK_032130	CHLOROPLAST J-LIKE DOMAIN 1 (CJD1)	416	065_unr	nacl	1.47737	0.767005			-0.10701	0.823808		0.287729	-0.70649		11.2139	0.904796	-1.62708	-0.0887899	6	2	Inconsistent	col	Chloroplast J-like domain 1 (CJD1); LOCATED IN: chloroplast, chloroplast envelope; EXPRESSED IN: 23 plant structures; EXPRESSED DURING: 14 growth stages; Has 82 Blast hits to 80 proteins in 30 species: Archae - 0; Bacteria - 24; Metazoa - 0; Fungi - 0; Plants - 50; Viruses - 0; Other Eukaryotes - 8 (source: NCBI BLink).
AT1G27430	SALK_035304		417	064_sd	metal	-2.9887	-1.0687	-0.0926423		0.134455	-0.485815		-0.358669	-1.35943		-0.765799	1.31167	2.80295	-1.22183	5	4	Inconsistent	col	GYF domain-containing protein; CONTAINS InterPro DOMAIN/s: GYF (InterPro:IPR003169); BEST Arabidopsis thaliana protein match is: GYF domain-containing protein (TAIR:AT1G24300.1); Has 16615 Blast hits to 9086 proteins in 533 species: Archae - 0; Bacteria - 846; Metazoa - 6412; Fungi - 1516; Plants - 946; Viruses - 78; Other Eukaryotes - 6817 (source: NCBI BLink).
AT1G27430	SALK_035304		417	116-117_sd	metal	3.51308	-1.23677	-0.877782		16.9131	1.80738		0.517856	-0.29654		-0.855814	-0.0580673	1.22788	0.0226062	1	4	Inconsistent	col	GYF domain-containing protein; CONTAINS InterPro DOMAIN/s: GYF (InterPro:IPR003169); BEST Arabidopsis thaliana protein match is: GYF domain-containing protein (TAIR:AT1G24300.1); Has 16615 Blast hits to 9086 proteins in 533 species: Archae - 0; Bacteria - 846; Metazoa - 6412; Fungi - 1516; Plants - 946; Viruses - 78; Other Eukaryotes - 6817 (source: NCBI BLink).
AT1G27430	SALK_035304		417	121-122_sd	metal	-2.73155	-0.716903	-0.0319979	-122.846	0.393038	10.1121		-1.23904	-0.108276		-0.969697	0.0197335	1.45635	-0.234628	3	4	Inconsistent	col	GYF domain-containing protein; CONTAINS InterPro DOMAIN/s: GYF (InterPro:IPR003169); BEST Arabidopsis thaliana protein match is: GYF domain-containing protein (TAIR:AT1G24300.1); Has 16615 Blast hits to 9086 proteins in 533 species: Archae - 0; Bacteria - 846; Metazoa - 6412; Fungi - 1516; Plants - 946; Viruses - 78; Other Eukaryotes - 6817 (source: NCBI BLink).
AT1G27430	SALK_035304		417	129_sd	metal	0.954755	0.564425	0.147667	-1.94271	-1.64953	0.240488		0.521825	-0.517436		0.104393	0.672068	0.634234	-0.266162	6	4	Inconsistent	col	GYF domain-containing protein; CONTAINS InterPro DOMAIN/s: GYF (InterPro:IPR003169); BEST Arabidopsis thaliana protein match is: GYF domain-containing protein (TAIR:AT1G24300.1); Has 16615 Blast hits to 9086 proteins in 533 species: Archae - 0; Bacteria - 846; Metazoa - 6412; Fungi - 1516; Plants - 946; Viruses - 78; Other Eukaryotes - 6817 (source: NCBI BLink).
AT1G27430	SALK_035304		417	087_unr	nacl	-3.62249	0.526221			-1.35933	1.12259	-0.724718	2.50221	-3.77691		0.331365	5.00774	1.24134	-0.429174	2	1	Low Confidence	col	GYF domain-containing protein; CONTAINS InterPro DOMAIN/s: GYF (InterPro:IPR003169); BEST Arabidopsis thaliana protein match is: GYF domain-containing protein (TAIR:AT1G24300.1); Has 16615 Blast hits to 9086 proteins in 533 species: Archae - 0; Bacteria - 846; Metazoa - 6412; Fungi - 1516; Plants - 946; Viruses - 78; Other Eukaryotes - 6817 (source: NCBI BLink).
AT1G14410	SALK_039000	WHIRLY 1 (WHY1)	418	065_sd	metal	-1.76063	-1.05806			0.364127	0.309899		-0.672264	0.276584		0.830931	-0.25413	0.196483	0.114122	6	1	None	col	Encodes a homolog of the potato p24 protein. Binds single strand telomeric repeats. Negatively regulates telomerase activity and telomere length.
AT1G14410	SALK_039000	WHIRLY 1 (WHY1)	418	087_unr	nacl	-0.786731	0.135109			-0.79865	1.47071	1.16251	1.62407	-0.989828		1.64799	2.10627	-1.82609	-0.566754	2	1	None	col	Encodes a homolog of the potato p24 protein. Binds single strand telomeric repeats. Negatively regulates telomerase activity and telomere length.
AT1G49750	SALK_047896		419	065_sd	metal	-1.45194	0.0313197			0.925106	-0.528529		-0.996241	-0.225036		0.377902	-0.06657	0.347918	0.161154	4	1	None	col	Leucine-rich repeat (LRR) family protein; LOCATED IN: chloroplast; EXPRESSED IN: 22 plant structures; EXPRESSED DURING: 13 growth stages; CONTAINS InterPro DOMAIN/s: Leucine-rich repeat (InterPro:IPR001611); BEST Arabidopsis thaliana protein match is: Leucine-rich repeat (LRR) family protein (TAIR:AT3G19320.1); Has 196117 Blast hits to 67164 proteins in 2660 species: Archae - 391; Bacteria - 3519…
AT1G49750	SALK_047896		419	087_unr	nacl	-0.34751	0.309916		7.03849	-0.59256	-0.0413914	-0.519154	0.908765	-0.295775		0.0664483	1.41897	-1.50118	0.575514	2	1	Low Confidence	col	Leucine-rich repeat (LRR) family protein; LOCATED IN: chloroplast; EXPRESSED IN: 22 plant structures; EXPRESSED DURING: 13 growth stages; CONTAINS InterPro DOMAIN/s: Leucine-rich repeat (InterPro:IPR001611); BEST Arabidopsis thaliana protein match is: Leucine-rich repeat (LRR) family protein (TAIR:AT3G19320.1); Has 196117 Blast hits to 67164 proteins in 2660 species: Archae - 391; Bacteria - 3519…
AT1G07680	SALK_051058		420	065_sd	metal	-1.69569	-0.292698			-0.201049	0.323384		-0.747178	0.536753		-0.164284	-0.193892	1.52072	-0.6439	5	1	None	col	unknown protein; FUNCTIONS IN: molecular_function unknown; INVOLVED IN: biological_process unknown; LOCATED IN: endomembrane system; BEST Arabidopsis thaliana protein match is: unknown protein (TAIR:AT5G23903.1); Has 7 Blast hits to 7 proteins in 2 species: Archae - 0; Bacteria - 0; Metazoa - 0; Fungi - 0; Plants - 7; Viruses - 0; Other Eukaryotes - 0 (source: NCBI BLink).
AT1G07680	SALK_051058		420	087_unr	nacl	-0.0637458	-0.133013			-0.795056	0.260912		0.500431	-0.708924		-0.169003	2.21054	3.37316	-0.317463	2	1	Low Confidence	col	unknown protein; FUNCTIONS IN: molecular_function unknown; INVOLVED IN: biological_process unknown; LOCATED IN: endomembrane system; BEST Arabidopsis thaliana protein match is: unknown protein (TAIR:AT5G23903.1); Has 7 Blast hits to 7 proteins in 2 species: Archae - 0; Bacteria - 0; Metazoa - 0; Fungi - 0; Plants - 7; Viruses - 0; Other Eukaryotes - 0 (source: NCBI BLink).
AT1G05350	SALK_054430		421	065_sd	metal	2.83037	-0.629029			0.0749842	0.473486		0.654278	0.32542		-0.202128	-0.47726	0.673745	-0.498711	5	1	None	col	NAD(P)-binding Rossmann-fold superfamily protein; FUNCTIONS IN: binding, oxidoreductase activity, acting on the CH-OH group of donors, NAD or NADP as acceptor, catalytic activity, cofactor binding; INVOLVED IN: metabolic process; LOCATED IN: cellular_component unknown; EXPRESSED IN: 24 plant structures; EXPRESSED DURING: 15 growth stages; CONTAINS InterPro DOMAIN/s: D-isomer specific 2-hydroxyaci…
AT1G05350	SALK_054430		421	120_unr	nacl	0.708236	-1.11465			-0.0618343	-0.373187	-0.247408	0.102431	0.394007		-0.786462	1.36133	1.13612	0.190334	2	1	None	col	NAD(P)-binding Rossmann-fold superfamily protein; FUNCTIONS IN: binding, oxidoreductase activity, acting on the CH-OH group of donors, NAD or NADP as acceptor, catalytic activity, cofactor binding; INVOLVED IN: metabolic process; LOCATED IN: cellular_component unknown; EXPRESSED IN: 24 plant structures; EXPRESSED DURING: 15 growth stages; CONTAINS InterPro DOMAIN/s: D-isomer specific 2-hydroxyaci…
AT1G35530	SALK_054889		422	081_sd	metal	-0.299819	-0.606885	2.77029	1.27792	-0.68421	0.204401		1.16296	-0.344324		-0.127222	0.710373	1.00227	-1.48526	5	1	None	col	DEAD/DEAH box RNA helicase family protein ; FUNCTIONS IN: in 6 functions; LOCATED IN: cellular_component unknown; EXPRESSED IN: 17 plant structures; EXPRESSED DURING: 10 growth stages; CONTAINS InterPro DOMAIN/s: Restriction endonuclease, type I, R subunit/Type III, Res subunit (InterPro:IPR006935), DEAD-like helicase, N-terminal (InterPro:IPR014001), DNA/RNA helicase, C-terminal (InterPro:IPR001…
AT1G35530	SALK_054889		422	120_unr	nacl	1.20453	0.327383		-0.723281	1.02419	-1.43061	-0.833961	0.179512	0.303812		-0.322009	0.0617706	-0.57893	0.465348	2	1	None	col	DEAD/DEAH box RNA helicase family protein ; FUNCTIONS IN: in 6 functions; LOCATED IN: cellular_component unknown; EXPRESSED IN: 17 plant structures; EXPRESSED DURING: 10 growth stages; CONTAINS InterPro DOMAIN/s: Restriction endonuclease, type I, R subunit/Type III, Res subunit (InterPro:IPR006935), DEAD-like helicase, N-terminal (InterPro:IPR014001), DNA/RNA helicase, C-terminal (InterPro:IPR001…
AT2G01770	SALK_020596	VACUOLAR IRON TRANSPORTER 1 (VIT1)	426	134_da	alkali	0.0950836	-0.632372		0.66225	0.06751	1.0063	-0.162897	-0.304631	-0.253385		-0.12841	-1.06999	-1.19371	0.676218	6	1	None	col	Encodes an iron transporter required for iron sequestration into vacuoles. Expressed in developing embryo and seed. Localized in the vacuolar membrane.
AT2G17250	SALK_121612	EMBRYO DEFECTIVE 2762 (EMB2762)	427	134_da	alkali	-0.693332	-0.441485		-0.273584	0.00352728	-0.0204077	-1.10341	-0.381204	0.387453		-0.446593	-0.0972907	-0.1868	0.354913	6	1	None	col	EMBRYO DEFECTIVE 2762 (EMB2762); FUNCTIONS IN: molecular_function unknown; INVOLVED IN: biological_process unknown; LOCATED IN: membrane; EXPRESSED IN: 22 plant structures; EXPRESSED DURING: 13 growth stages; CONTAINS InterPro DOMAIN/s: CCAAT-binding factor (InterPro:IPR005612); Has 30201 Blast hits to 17322 proteins in 780 species: Archae - 12; Bacteria - 1396; Metazoa - 17338; Fungi - 3422; Pla…
AT2G17250	SALK_121612	EMBRYO DEFECTIVE 2762 (EMB2762)	427	057_unr	nacl	0.0178922	0.0744134			0.36958	-0.440084		-0.160982	0.147453		-2.28514	0.142771	0.494859	0.222299	6	1	None	col	EMBRYO DEFECTIVE 2762 (EMB2762); FUNCTIONS IN: molecular_function unknown; INVOLVED IN: biological_process unknown; LOCATED IN: membrane; EXPRESSED IN: 22 plant structures; EXPRESSED DURING: 13 growth stages; CONTAINS InterPro DOMAIN/s: CCAAT-binding factor (InterPro:IPR005612); Has 30201 Blast hits to 17322 proteins in 780 species: Archae - 12; Bacteria - 1396; Metazoa - 17338; Fungi - 3422; Pla…
AT2G24100	SALK_028755	ALTERED SEED GERMINATION 1 (ASG1)	428	134_da	alkali	-1.08126	-0.172497		-0.0893846	-0.598022	0.630844	-0.754718	-0.493016	0.359273		-0.364271	-0.457318	-0.990375	0.631826	5	1	None	col	unknown protein; BEST Arabidopsis thaliana protein match is: unknown protein (TAIR:AT4G30780.1); Has 101 Blast hits to 101 proteins in 16 species: Archae - 0; Bacteria - 0; Metazoa - 0; Fungi - 0; Plants - 95; Viruses - 0; Other Eukaryotes - 6 (source: NCBI BLink).
AT2G24100	SALK_028755	ALTERED SEED GERMINATION 1 (ASG1)	428	057_unr	nacl		-1.68312			-2.26467	-2.26242		-1.79526	-1.61464		-3.65785	-1.98843	-2.3336	-2.14177	6	1	Low Confidence	col	unknown protein; BEST Arabidopsis thaliana protein match is: unknown protein (TAIR:AT4G30780.1); Has 101 Blast hits to 101 proteins in 16 species: Archae - 0; Bacteria - 0; Metazoa - 0; Fungi - 0; Plants - 95; Viruses - 0; Other Eukaryotes - 6 (source: NCBI BLink).
AT2G24100,AT4G30780	SALK_059512, SAIL_222_G09		429	133_da	alkali		-0.199682			-0.422663	0.272618	-0.329863	0.123399	-0.198909		0.183115	-0.431503	-0.0779325	-0.350996	6	1	None	col	Double knockout of unknown proteins with high similarity
AT2G24100,AT4G30780	SALK_059512, SAIL_222_G09		429	057_unr	nacl	-0.889966	-0.907837			-1.35846	-1.29329		-0.872318	-1.12239		-3.04681	-0.956682	-1.39421	-1.27131	6	1	Low Confidence	col	Double knockout of unknown proteins with high similarity
AT2G32380	SALK_106192		430	133_da	alkali	-0.508759	-0.416192			-0.480055	0.473131	-0.274838	0.522215	-0.471243		0.344824	-0.389609	-0.435941	-0.436135	6	1	None	col	Transmembrane protein 97, predicted; FUNCTIONS IN: molecular_function unknown; INVOLVED IN: biological_process unknown; LOCATED IN: endomembrane system; EXPRESSED IN: 24 plant structures; EXPRESSED DURING: 15 growth stages; CONTAINS InterPro DOMAIN/s: Transmembrane protein 97, predicted (InterPro:IPR016964); BEST Arabidopsis thaliana protein match is: Transmembrane protein 97, predicted (TAIR:AT1…
AT2G32380	SALK_106192		430	057_unr	nacl	-0.189915	-0.127705			-0.07678	-0.264952		-0.162626	0.0157037		-0.445104	-0.32594	-0.0827278	-0.0377495	6	1	None	col	Transmembrane protein 97, predicted; FUNCTIONS IN: molecular_function unknown; INVOLVED IN: biological_process unknown; LOCATED IN: endomembrane system; EXPRESSED IN: 24 plant structures; EXPRESSED DURING: 15 growth stages; CONTAINS InterPro DOMAIN/s: Transmembrane protein 97, predicted (InterPro:IPR016964); BEST Arabidopsis thaliana protein match is: Transmembrane protein 97, predicted (TAIR:AT1…
AT2G41830	SALK_139698		431	133_da	alkali		0.441326			0.281187	0.658981	-0.274399	0.00298389	0.254104		0.279423	-0.0573907	-0.0937494	-0.0221654	6	1	None	col	Uncharacterized protein; LOCATED IN: plasma membrane; EXPRESSED IN: 19 plant structures; EXPRESSED DURING: 7 growth stages; BEST Arabidopsis thaliana protein match is: Uncharacterized protein (TAIR:AT5G21080.1); Has 35333 Blast hits to 34131 proteins in 2444 species: Archae - 798; Bacteria - 22429; Metazoa - 974; Fungi - 991; Plants - 531; Viruses - 0; Other Eukaryotes - 9610 (source: NCBI BLink).
AT2G44090	SALK_134527		432	133_da	alkali		0.187602			0.114889	0.138891	-0.253995	0.494737	0.0376301		-0.166372	-0.575979	-0.389591	-0.0927422	5	1	None	col	Ankyrin repeat family protein; CONTAINS InterPro DOMAIN/s: Ankyrin repeat-containing domain (InterPro:IPR020683); BEST Arabidopsis thaliana protein match is: Ankyrin repeat family protein (TAIR:AT3G59910.1); Has 93 Blast hits to 93 proteins in 22 species: Archae - 0; Bacteria - 2; Metazoa - 12; Fungi - 0; Plants - 66; Viruses - 3; Other Eukaryotes - 10 (source: NCBI BLink).
AT2G44090	SALK_134527		432	060_unr	nacl	0.123792	-0.334674			-0.440293	0.676342		0.452046	-0.656951		-0.394341	0.835597	0.88124	0.443307	6	1	None	col	Ankyrin repeat family protein; CONTAINS InterPro DOMAIN/s: Ankyrin repeat-containing domain (InterPro:IPR020683); BEST Arabidopsis thaliana protein match is: Ankyrin repeat family protein (TAIR:AT3G59910.1); Has 93 Blast hits to 93 proteins in 22 species: Archae - 0; Bacteria - 2; Metazoa - 12; Fungi - 0; Plants - 66; Viruses - 3; Other Eukaryotes - 10 (source: NCBI BLink).
AT2G44090,AT3G59910	SALK_136972, SAIL_543_C10		433	142_da	alkali	-1.31063	-2.72473		0.254832	0.586518	0.990147	-0.658361	2.83185	-0.346453		1.32017	-0.659278	-1.59096	-6.09326	6	1	Low Confidence	col	Double knockout of unknown proteins with high similarity
AT2G44090,AT3G59910	SALK_136972, SAIL_543_C10		433	060_unr	nacl	0.243044	-0.690068			0.235718	1.03582		0.588041	-1.17756		-0.684188	0.57195	1.02314	0.423062	6	2	None	col	Double knockout of unknown proteins with high similarity
AT2G44090,AT3G59910	SALK_136972, SAIL_543_C10		433	061_unr	nacl	-0.41794	-0.268138			-0.034674	0.592819		0.579925	-0.0044336		0.487675	-0.425917	-0.126215	0.342243	1	2	None	col	Double knockout of unknown proteins with high similarity
AT2G47010	SALK_108305		434	142_da	alkali	-0.526505	-1.62109		-0.0042419	0.132911	-0.577443	3.3194	1.99277	-0.377178		1.54049	0.183854	-1.73879	-3.05957	6	1	Low Confidence	col	unknown protein; FUNCTIONS IN: molecular_function unknown; INVOLVED IN: biological_process unknown; LOCATED IN: endomembrane system; EXPRESSED IN: 17 plant structures; EXPRESSED DURING: 10 growth stages; BEST Arabidopsis thaliana protein match is: unknown protein (TAIR:AT1G17030.1); Has 72 Blast hits to 72 proteins in 13 species: Archae - 0; Bacteria - 0; Metazoa - 0; Fungi - 0; Plants - 71; Viru…
AT2G47010	SALK_108305		434	061_unr	nacl	0.360306	-0.379604			0.783671	-0.545139		-0.747769	0.128176		-0.646969	-0.470283	-0.224649	0.691641	6	1	None	col	unknown protein; FUNCTIONS IN: molecular_function unknown; INVOLVED IN: biological_process unknown; LOCATED IN: endomembrane system; EXPRESSED IN: 17 plant structures; EXPRESSED DURING: 10 growth stages; BEST Arabidopsis thaliana protein match is: unknown protein (TAIR:AT1G17030.1); Has 72 Blast hits to 72 proteins in 13 species: Archae - 0; Bacteria - 0; Metazoa - 0; Fungi - 0; Plants - 71; Viru…
AT3G04700	SALK_027695		435	142_da	alkali	-0.56589	-1.37244		-0.169056	0.279317	1.26068	0.865401	0.498734	0.582621		2.15401	-0.463552	-1.96686	-4.50175	6	1	Low Confidence	col	CONTAINS InterPro DOMAIN/s: Protein of unknown function DUF1685 (InterPro:IPR012881); BEST Arabidopsis thaliana protein match is: ankyrin repeat family protein (TAIR:AT3G04710.3); Has 200 Blast hits to 200 proteins in 14 species: Archae - 0; Bacteria - 0; Metazoa - 0; Fungi - 0; Plants - 200; Viruses - 0; Other Eukaryotes - 0 (source: NCBI BLink).
AT3G04700	SALK_027695		435	061_unr	nacl	-0.275053	0.0624017			0.367629	-0.19278		0.3257	0.323462		-0.0236535	-0.266369	0.290183	-0.106701	6	1	None	col	CONTAINS InterPro DOMAIN/s: Protein of unknown function DUF1685 (InterPro:IPR012881); BEST Arabidopsis thaliana protein match is: ankyrin repeat family protein (TAIR:AT3G04710.3); Has 200 Blast hits to 200 proteins in 14 species: Archae - 0; Bacteria - 0; Metazoa - 0; Fungi - 0; Plants - 200; Viruses - 0; Other Eukaryotes - 0 (source: NCBI BLink).
AT3G26890	SALK_022574		436	142_da	alkali	-1.0161	-0.727701		0.772611	1.2291	0.680521	0.642201	0.588381	-0.830356		0.193617	0.787201	-0.533532	-4.91225	6	1	Low Confidence	col	unknown protein; BEST Arabidopsis thaliana protein match is: unknown protein (TAIR:AT5G41110.1); Has 393 Blast hits to 383 proteins in 134 species: Archae - 0; Bacteria - 61; Metazoa - 171; Fungi - 74; Plants - 80; Viruses - 0; Other Eukaryotes - 7 (source: NCBI BLink).
AT3G26890	SALK_022574		436	061_unr	nacl	-0.308109	-0.0920738			0.122207	-0.352755		-0.230154	0.909255		0.452567	0.956121	0.17733	-0.256861	6	1	None	col	unknown protein; BEST Arabidopsis thaliana protein match is: unknown protein (TAIR:AT5G41110.1); Has 393 Blast hits to 383 proteins in 134 species: Archae - 0; Bacteria - 61; Metazoa - 171; Fungi - 74; Plants - 80; Viruses - 0; Other Eukaryotes - 7 (source: NCBI BLink).
AT3G59910	SAIL_543_C10		437	143_da	alkali	-0.354404	-0.624962		-0.202629	1.29883	1.92752	-0.693036	-1.06726	0.135738		0.302775	-0.473296	-0.50046	-0.739645	6	1	None	col	Ankyrin repeat family protein; CONTAINS InterPro DOMAIN/s: Ankyrin repeat-containing domain (InterPro:IPR020683); BEST Arabidopsis thaliana protein match is: Ankyrin repeat family protein (TAIR:AT2G44090.2); Has 71 Blast hits to 71 proteins in 16 species: Archae - 0; Bacteria - 2; Metazoa - 0; Fungi - 0; Plants - 66; Viruses - 0; Other Eukaryotes - 3 (source: NCBI BLink).
AT3G59910	SAIL_543_C10		437	061_unr	nacl	-0.0858232	-0.64901			0.0894394	0.463315		-0.341479	-0.156709		-0.251211	1.21584	0.374446	0.242006	6	1	None	col	Ankyrin repeat family protein; CONTAINS InterPro DOMAIN/s: Ankyrin repeat-containing domain (InterPro:IPR020683); BEST Arabidopsis thaliana protein match is: Ankyrin repeat family protein (TAIR:AT2G44090.2); Has 71 Blast hits to 71 proteins in 16 species: Archae - 0; Bacteria - 2; Metazoa - 0; Fungi - 0; Plants - 66; Viruses - 0; Other Eukaryotes - 3 (source: NCBI BLink).
AT4G02200	SALK_099974		438	143_da	alkali	-0.335221	-0.544645		-1.23963	-1.85444	1.77866	-0.403296	0.972436	-1.25062		4.01663	-0.769453	-0.605739	-0.941153	6	1	Low Confidence	col	Drought-responsive family protein; INVOLVED IN: response to water deprivation; EXPRESSED IN: 23 plant structures; EXPRESSED DURING: 13 growth stages; CONTAINS InterPro DOMAIN/s: Drought induced 19/ RING finger protein 114 (InterPro:IPR008598); BEST Arabidopsis thaliana protein match is: Drought-responsive family protein (TAIR:AT1G02750.1); Has 234 Blast hits to 234 proteins in 20 species: Archae …
AT4G03560	SALK_145413	TWO-PORE CHANNEL 1 (TPC1)	439	143_da	alkali	0.308023	-0.245622		-0.782061	0.495232	0.282844	-0.484022	-1.09058	-0.297361		0.256642	-0.561258	-0.145468	-0.167504	6	1	None	col	Encodes a depolarization-activated Ca(2+) channel. Anti-sense experiments with this gene as well as Sucrose-H(+) symporters and complementation of yeast sucrose uptake mutant cch1 suggest that this protein mediates a voltage-activated Ca(2+ )influx. Mutants lack detectable SV channel activity suggesting TPC1 is essential component of the SV channel. Patch clamp analysis of loss of function mutati…
AT4G03560	SALK_145413	TWO-PORE CHANNEL 1 (TPC1)	439	062_unr	nacl	-0.650399	-0.958837			0.580889	-0.633435		-1.09652	-0.51692		-1.20758	1.15892	0.826312	0.112684	6	1	None	col	Encodes a depolarization-activated Ca(2+) channel. Anti-sense experiments with this gene as well as Sucrose-H(+) symporters and complementation of yeast sucrose uptake mutant cch1 suggest that this protein mediates a voltage-activated Ca(2+ )influx. Mutants lack detectable SV channel activity suggesting TPC1 is essential component of the SV channel. Patch clamp analysis of loss of function mutati…
AT4G30780	SAIL_222_G09		440	143_da	alkali	0.27304	0.8006		-0.340455	2.87696	-0.405171	-0.437826	-1.44559	0.478617		-0.602975	-0.286712	-0.0698939	-0.50472	6	1	None	col	unknown protein; BEST Arabidopsis thaliana protein match is: unknown protein (TAIR:AT2G24100.1); Has 109 Blast hits to 109 proteins in 18 species: Archae - 0; Bacteria - 0; Metazoa - 1; Fungi - 0; Plants - 95; Viruses - 0; Other Eukaryotes - 13 (source: NCBI BLink).
AT5G19390	SALK_088689		441	144_da	alkali	-1.63914	-0.724274		-2.94466	0.873303	0.081163	-0.225369	-1.0975	1.42361		-0.621252	-0.648005	-0.280167	0.153382	6	1	None	col	Encodes a protein with similarity to REN1, a Rho GTPase activating protein.
AT5G21080	SALK_042452		442	144_da	alkali	-2.161	-0.650695		-6.59583	0.279885	0.882791	-0.19211	-0.470472	0.559018		-0.480797	-0.39208	1.27619	-0.268007	6	1	Low Confidence	col	Uncharacterized protein; BEST Arabidopsis thaliana protein match is: Uncharacterized protein (TAIR:AT2G41830.1); Has 304 Blast hits to 292 proteins in 85 species: Archae - 0; Bacteria - 4; Metazoa - 137; Fungi - 19; Plants - 133; Viruses - 0; Other Eukaryotes - 11 (source: NCBI BLink).
AT5G26850	SALK_151241		443	144_da	alkali	-2.59512	-0.525251		-8.51676	-0.240273	2.54045	-0.272089	0.0920198	-0.280951		-0.45023	0.716645	2.47749	-0.951248	6	1	Low Confidence	col	Uncharacterized protein; INVOLVED IN: biological_process unknown; LOCATED IN: chloroplast; EXPRESSED IN: 23 plant structures; EXPRESSED DURING: 13 growth stages; BEST Arabidopsis thaliana protein match is: Uncharacterized protein (TAIR:AT2G41830.1); Has 30201 Blast hits to 17322 proteins in 780 species: Archae - 12; Bacteria - 1396; Metazoa - 17338; Fungi - 3422; Plants - 5037; Viruses - 0; Other…
AT5G26850	SALK_151241		443	062_unr	nacl	1.66421	0.0538757			-0.934755	-0.14179		-1.07007	-0.343427		-0.863302	-0.235664	-0.268453	-0.833955	5	1	None	col	Uncharacterized protein; INVOLVED IN: biological_process unknown; LOCATED IN: chloroplast; EXPRESSED IN: 23 plant structures; EXPRESSED DURING: 13 growth stages; BEST Arabidopsis thaliana protein match is: Uncharacterized protein (TAIR:AT2G41830.1); Has 30201 Blast hits to 17322 proteins in 780 species: Archae - 12; Bacteria - 1396; Metazoa - 17338; Fungi - 3422; Plants - 5037; Viruses - 0; Other…
AT5G28690	SAIL_251_A02		444	144_da	alkali	-2.2139	-0.251557		-5.84595	0.707072	-0.0910965	-0.792187	-0.951046	1.00702		-0.58575	-0.104681	0.407302	-0.358209	6	1	Low Confidence	col	Protein of unknown function (DUF1685); CONTAINS InterPro DOMAIN/s: Protein of unknown function DUF1685 (InterPro:IPR012881); BEST Arabidopsis thaliana protein match is: Protein of unknown function (DUF1685) (TAIR:AT3G04700.1); Has 207 Blast hits to 207 proteins in 15 species: Archae - 0; Bacteria - 0; Metazoa - 0; Fungi - 0; Plants - 205; Viruses - 0; Other Eukaryotes - 2 (source: NCBI BLink).
AT5G41110	SALK_013245		445	146_da	alkali	0.347426	0.0399557		-0.58865	1.17435	0.590245	-0.251625	0.74944	0.110719		9.68471	-0.25814	-1.12182	-0.576213	5	1	Low Confidence	col	unknown protein; INVOLVED IN: biological_process unknown; LOCATED IN: chloroplast; BEST Arabidopsis thaliana protein match is: unknown protein (TAIR:AT3G26890.5); Has 1807 Blast hits to 1807 proteins in 277 species: Archae - 0; Bacteria - 0; Metazoa - 736; Fungi - 347; Plants - 385; Viruses - 0; Other Eukaryotes - 339 (source: NCBI BLink).
AT5G56980	SALK_002838		446	072_sd	metal	0.961415	-2.75716	-2.24074	1.62999	1.48253	-1.7651		-0.582707	-1.57895		0.699024	-0.390799	1.81147	0.761186	4	1	None	col	unknown protein; FUNCTIONS IN: molecular_function unknown; INVOLVED IN: biological_process unknown; LOCATED IN: endomembrane system; EXPRESSED IN: 18 plant structures; EXPRESSED DURING: 12 growth stages; BEST Arabidopsis thaliana protein match is: unknown protein (TAIR:AT4G26130.1); Has 30201 Blast hits to 17322 proteins in 780 species: Archae - 12; Bacteria - 1396; Metazoa - 17338; Fungi - 3422;…
AT5G56980	SALK_002838		446	120_unr	nacl	0.443532	0.727334		-1.28	-0.129487	-1.1338	-0.786024	1.82985	-2.37113		-0.213505	1.10226	0.525531	-0.962268	2	1	None	col	unknown protein; FUNCTIONS IN: molecular_function unknown; INVOLVED IN: biological_process unknown; LOCATED IN: endomembrane system; EXPRESSED IN: 18 plant structures; EXPRESSED DURING: 12 growth stages; BEST Arabidopsis thaliana protein match is: unknown protein (TAIR:AT4G26130.1); Has 30201 Blast hits to 17322 proteins in 780 species: Archae - 12; Bacteria - 1396; Metazoa - 17338; Fungi - 3422;…
AT3G56260	SALK_003421		447	073_sd	metal	-0.140527	-0.881124	-0.939698	0.984488	0.691942	-0.0830523		-0.746021	-0.0213224	0.660317	-0.368599	-0.342997	1.1543	0.108528	6	1	None	col	unknown protein; FUNCTIONS IN: molecular_function unknown; INVOLVED IN: biological_process unknown; LOCATED IN: cellular_component unknown; EXPRESSED IN: 8 plant structures; EXPRESSED DURING: F mature embryo stage, petal differentiation and expansion stage, E expanded cotyledon stage, D bilateral stage; BEST Arabidopsis thaliana protein match is: unknown protein (TAIR:AT2G40475.1).
AT3G56260	SALK_003421		447	120_unr	nacl	0.319134	-1.77672			0.940697	-0.133		-0.518608	0.670814		-1.67155	1.22961	1.54293	-1.02407	2	1	None	col	unknown protein; FUNCTIONS IN: molecular_function unknown; INVOLVED IN: biological_process unknown; LOCATED IN: cellular_component unknown; EXPRESSED IN: 8 plant structures; EXPRESSED DURING: F mature embryo stage, petal differentiation and expansion stage, E expanded cotyledon stage, D bilateral stage; BEST Arabidopsis thaliana protein match is: unknown protein (TAIR:AT2G40475.1).
AT5G13090	SALK_004688		448	073_sd	metal	-0.183026	-1.42816	0.0169589	26.0425	0.706106	0.102275		-1.2617	0.479088	0.0321991	0.0967557	-0.340253	1.17781	0.705019	6	1	Low Confidence	col	unknown protein; BEST Arabidopsis thaliana protein match is: unknown protein (TAIR:AT1G24270.1); Has 30201 Blast hits to 17322 proteins in 780 species: Archae - 12; Bacteria - 1396; Metazoa - 17338; Fungi - 3422; Plants - 5037; Viruses - 0; Other Eukaryotes - 2996 (source: NCBI BLink).
AT5G13090	SALK_004688		448	120_unr	nacl	1.13671	-0.0312331		-0.955103	0.453748	-0.47254	0.0136436	0.532476	-1.23734		-1.27777	0.973812	-0.472754	-0.508238	2	1	None	col	unknown protein; BEST Arabidopsis thaliana protein match is: unknown protein (TAIR:AT1G24270.1); Has 30201 Blast hits to 17322 proteins in 780 species: Archae - 12; Bacteria - 1396; Metazoa - 17338; Fungi - 3422; Plants - 5037; Viruses - 0; Other Eukaryotes - 2996 (source: NCBI BLink).
AT1G02960	SALK_005032		449	073_sd	metal	-0.304151	-0.515591	-1.35508		1.17315	-0.451166		-0.0354717	0.374636	2.56463	-0.242249	0.236318	0.519741	-0.146529	5	1	None	col	unknown protein; BEST Arabidopsis thaliana protein match is: unknown protein (TAIR:AT1G02965.1); Has 100 Blast hits to 99 proteins in 48 species: Archae - 0; Bacteria - 4; Metazoa - 26; Fungi - 13; Plants - 29; Viruses - 0; Other Eukaryotes - 28 (source: NCBI BLink).
AT1G02960	SALK_005032		449	120_unr	nacl	1.62014	0.10473		-0.385188	-0.202489	-0.423743	-1.52511	0.31558	-1.47178		-1.21889	1.04734	0.146317	0.474062	2	1	None	col	unknown protein; BEST Arabidopsis thaliana protein match is: unknown protein (TAIR:AT1G02965.1); Has 100 Blast hits to 99 proteins in 48 species: Archae - 0; Bacteria - 4; Metazoa - 26; Fungi - 13; Plants - 29; Viruses - 0; Other Eukaryotes - 28 (source: NCBI BLink).
AT1G02820	SALK_005087		450	074_sd	metal	-0.43395	-0.00662502	-2.25468	0.0957086	-1.13766	-0.131919		0.0663111	-1.58708	-0.255591	-0.0052414	0.82878	2.27412	-2.30702	5	1	None	col	Late embryogenesis abundant 3 (LEA3) family protein; FUNCTIONS IN: molecular_function unknown; INVOLVED IN: embryo development, response to stress; EXPRESSED IN: 16 plant structures; EXPRESSED DURING: 8 growth stages; CONTAINS InterPro DOMAIN/s: Late embryogenesis abundant protein, group 3 (InterPro:IPR004926); BEST Arabidopsis thaliana protein match is: senescence-associated gene 21 (TAIR:AT4G02…
AT1G02820	SALK_005087		450	120_unr	nacl	-0.104222	-0.677858		-0.149867	1.70045	-0.79406		-1.2154	1.2757		-1.58594	0.246093	0.416524	-0.484201	2	1	None	col	Late embryogenesis abundant 3 (LEA3) family protein; FUNCTIONS IN: molecular_function unknown; INVOLVED IN: embryo development, response to stress; EXPRESSED IN: 16 plant structures; EXPRESSED DURING: 8 growth stages; CONTAINS InterPro DOMAIN/s: Late embryogenesis abundant protein, group 3 (InterPro:IPR004926); BEST Arabidopsis thaliana protein match is: senescence-associated gene 21 (TAIR:AT4G02…
AT5G63130	SALK_009291		451	073_sd	metal	-0.0801286	-0.758318	-1.62549	23.8947	0.280592	-0.202176		-0.167009	-0.641347	-0.0348193	0.587819	0.642936	1.03691	-0.340687	6	1	Low Confidence	col	Octicosapeptide/Phox/Bem1p family protein; CONTAINS InterPro DOMAIN/s: Octicosapeptide/Phox/Bem1p (InterPro:IPR000270); BEST Arabidopsis thaliana protein match is: Octicosapeptide/Phox/Bem1p family protein (TAIR:AT3G48240.1); Has 353 Blast hits to 353 proteins in 15 species: Archae - 0; Bacteria - 0; Metazoa - 0; Fungi - 0; Plants - 353; Viruses - 0; Other Eukaryotes - 0 (source: NCBI BLink).
AT5G63130	SALK_009291		451	120_unr	nacl	0.0266783	-0.200258		0.209618	0.780704	-0.732066	-1.2696	-0.539099	0.0994609		-1.43048	0.847218	0.21844	-0.0612763	2	1	None	col	Octicosapeptide/Phox/Bem1p family protein; CONTAINS InterPro DOMAIN/s: Octicosapeptide/Phox/Bem1p (InterPro:IPR000270); BEST Arabidopsis thaliana protein match is: Octicosapeptide/Phox/Bem1p family protein (TAIR:AT3G48240.1); Has 353 Blast hits to 353 proteins in 15 species: Archae - 0; Bacteria - 0; Metazoa - 0; Fungi - 0; Plants - 353; Viruses - 0; Other Eukaryotes - 0 (source: NCBI BLink).
AT5G54970	SALK_009521		452	074_sd	metal	-0.679259	0.349948	-1.05059	0.654131	0.721934	-0.572148		0.0376518	0.450367	-0.551378	-0.901684	0.46901	1.96172	-0.343119	6	1	None	col	unknown protein; BEST Arabidopsis thaliana protein match is: unknown protein (TAIR:AT4G26960.1); Has 1807 Blast hits to 1807 proteins in 277 species: Archae - 0; Bacteria - 0; Metazoa - 736; Fungi - 347; Plants - 385; Viruses - 0; Other Eukaryotes - 339 (source: NCBI BLink).
AT5G54970	SALK_009521		452	062_unr	nacl	-0.164297	-0.63446			0.450321	-1.15635		-1.66666	-0.142704		-0.913071	0.117168	1.08697	0.140505	6	4	Inconsistent	col	unknown protein; BEST Arabidopsis thaliana protein match is: unknown protein (TAIR:AT4G26960.1); Has 1807 Blast hits to 1807 proteins in 277 species: Archae - 0; Bacteria - 0; Metazoa - 736; Fungi - 347; Plants - 385; Viruses - 0; Other Eukaryotes - 339 (source: NCBI BLink).
AT5G54970	SALK_009521		452	066_unr	nacl	0.308551	-0.622313			0.430646	-1.47095		-1.42381	0.500413		4.09964	-1.21252	0.620894	1.84354	6	4	Inconsistent	col	unknown protein; BEST Arabidopsis thaliana protein match is: unknown protein (TAIR:AT4G26960.1); Has 1807 Blast hits to 1807 proteins in 277 species: Archae - 0; Bacteria - 0; Metazoa - 736; Fungi - 347; Plants - 385; Viruses - 0; Other Eukaryotes - 339 (source: NCBI BLink).
AT5G54970	SALK_009521		452	186_unr	nacl	0.243832	2.23187		-1.41656	0.274773	-1.23876	-1.01729	0.0125053	1.78954		-1.82177	0.169874	-0.386811	-0.209853	6	4	Inconsistent	col	unknown protein; BEST Arabidopsis thaliana protein match is: unknown protein (TAIR:AT4G26960.1); Has 1807 Blast hits to 1807 proteins in 277 species: Archae - 0; Bacteria - 0; Metazoa - 736; Fungi - 347; Plants - 385; Viruses - 0; Other Eukaryotes - 339 (source: NCBI BLink).
AT5G54970	SALK_009521		452	187_unr	nacl	1.5313	2.00113		-1.10023	-0.238853	-0.264075	-0.0910364	0.183919	0.479449		0.132616	-0.661147	-0.791465	-0.0617702	6	4	Inconsistent	col	unknown protein; BEST Arabidopsis thaliana protein match is: unknown protein (TAIR:AT4G26960.1); Has 1807 Blast hits to 1807 proteins in 277 species: Archae - 0; Bacteria - 0; Metazoa - 736; Fungi - 347; Plants - 385; Viruses - 0; Other Eukaryotes - 339 (source: NCBI BLink).
AT5G54970	SALK_009521		452	188_unr	untreated	-0.668108	0.148185		-0.332951	-0.33322	0.641538	-0.605166	1.07311	1.26563		0.597974	0.423934	-1.59266	-1.28681	6	2	None	col	unknown protein; BEST Arabidopsis thaliana protein match is: unknown protein (TAIR:AT4G26960.1); Has 1807 Blast hits to 1807 proteins in 277 species: Archae - 0; Bacteria - 0; Metazoa - 736; Fungi - 347; Plants - 385; Viruses - 0; Other Eukaryotes - 339 (source: NCBI BLink).
AT5G54970	SALK_009521		452	189_unr	untreated	-0.187869	0.114733		-0.175263	0.1324	-0.583459	-1.13131	0.530138	1.16495		-0.259446	-0.187692	-0.806813	-0.68347	6	2	None	col	unknown protein; BEST Arabidopsis thaliana protein match is: unknown protein (TAIR:AT4G26960.1); Has 1807 Blast hits to 1807 proteins in 277 species: Archae - 0; Bacteria - 0; Metazoa - 736; Fungi - 347; Plants - 385; Viruses - 0; Other Eukaryotes - 339 (source: NCBI BLink).
AT3G09410	SALK_009993		453	074_sd	metal	-0.0982	-0.876714	-1.33819	0.753587	1.26477	-0.316325		-0.71357	0.0916037	-0.156119	-0.590718	-0.106663	0.518709	0.299812	5	1	None	col	Pectinacetylesterase family protein; CONTAINS InterPro DOMAIN/s: Pectinacetylesterase (InterPro:IPR004963); BEST Arabidopsis thaliana protein match is: Pectinacetylesterase family protein (TAIR:AT3G09405.1); Has 557 Blast hits to 548 proteins in 93 species: Archae - 0; Bacteria - 46; Metazoa - 119; Fungi - 0; Plants - 303; Viruses - 0; Other Eukaryotes - 89 (source: NCBI BLink).
AT3G09410	SALK_009993		453	120_unr	nacl	0.773483	0.902845		-0.577859	0.096235	-1.08821	-0.814566	0.807399	-2.58206		-1.0698	0.930655	0.0231177	0.20414	2	1	None	col	Pectinacetylesterase family protein; CONTAINS InterPro DOMAIN/s: Pectinacetylesterase (InterPro:IPR004963); BEST Arabidopsis thaliana protein match is: Pectinacetylesterase family protein (TAIR:AT3G09405.1); Has 557 Blast hits to 548 proteins in 93 species: Archae - 0; Bacteria - 46; Metazoa - 119; Fungi - 0; Plants - 303; Viruses - 0; Other Eukaryotes - 89 (source: NCBI BLink).
AT3G53540	SALK_013820		454	081_sd	metal	1.22541	-1.03736	1.96177		-1.94634	0.524095		1.90104	0.130063		-0.230885	0.80041	-0.404959	-0.967611	6	1	None	col	unknown protein; LOCATED IN: plasma membrane; EXPRESSED IN: 24 plant structures; EXPRESSED DURING: 14 growth stages; CONTAINS InterPro DOMAIN/s: Protein of unknown function DUF3741 (InterPro:IPR022212); BEST Arabidopsis thaliana protein match is: Protein of unknown function (DUF3741) (TAIR:AT4G28760.2); Has 1710 Blast hits to 868 proteins in 206 species: Archae - 2; Bacteria - 409; Metazoa - 304;…
AT3G53540	SALK_013820		454	120_unr	nacl	-1.57752	-0.449863		0.639707	1.49929	-0.683136	-0.136744	-0.417581	0.541854		-1.5756	0.533641	-0.9246	-0.564315	2	1	None	col	unknown protein; LOCATED IN: plasma membrane; EXPRESSED IN: 24 plant structures; EXPRESSED DURING: 14 growth stages; CONTAINS InterPro DOMAIN/s: Protein of unknown function DUF3741 (InterPro:IPR022212); BEST Arabidopsis thaliana protein match is: Protein of unknown function (DUF3741) (TAIR:AT4G28760.2); Has 1710 Blast hits to 868 proteins in 206 species: Archae - 2; Bacteria - 409; Metazoa - 304;…
AT5G13780	SALK_017947		455	078_sd	metal	-0.82748	-0.874722			-0.236954	0.548852		-1.56092	-0.170776		0.123396	0.634215	-0.094504	0.173313	5	2	None	col	Acyl-CoA N-acyltransferases (NAT) superfamily protein; FUNCTIONS IN: N-acetyltransferase activity; INVOLVED IN: metabolic process; LOCATED IN: endomembrane system; EXPRESSED IN: 22 plant structures; EXPRESSED DURING: 13 growth stages; CONTAINS InterPro DOMAIN/s: GCN5-related N-acetyltransferase, C-terminal (InterPro:IPR022610), GCN5-related N-acetyltransferase (InterPro:IPR000182), Acyl-CoA N-acy…
AT5G13780	SALK_017947		455	082_sd	metal	0.868353	-0.470449	-0.362192	1.05751	-0.375992	0.384376		-0.0356734	-0.0584827		0.545741	0.286805	-0.428576	-0.387485	6	2	None	col	Acyl-CoA N-acyltransferases (NAT) superfamily protein; FUNCTIONS IN: N-acetyltransferase activity; INVOLVED IN: metabolic process; LOCATED IN: endomembrane system; EXPRESSED IN: 22 plant structures; EXPRESSED DURING: 13 growth stages; CONTAINS InterPro DOMAIN/s: GCN5-related N-acetyltransferase, C-terminal (InterPro:IPR022610), GCN5-related N-acetyltransferase (InterPro:IPR000182), Acyl-CoA N-acy…
AT5G13780	SALK_017947		455	120_unr	nacl	0.413422	-0.233316		-0.357412	0.962289	-0.893361	-1.49038	-0.277018	-1.26389		-1.63366	0.888158	-0.519578	0.866455	2	1	None	col	Acyl-CoA N-acyltransferases (NAT) superfamily protein; FUNCTIONS IN: N-acetyltransferase activity; INVOLVED IN: metabolic process; LOCATED IN: endomembrane system; EXPRESSED IN: 22 plant structures; EXPRESSED DURING: 13 growth stages; CONTAINS InterPro DOMAIN/s: GCN5-related N-acetyltransferase, C-terminal (InterPro:IPR022610), GCN5-related N-acetyltransferase (InterPro:IPR000182), Acyl-CoA N-acy…
AT5G56190	SALK_019889		456	078_sd	metal	-1.18264	-1.2292			-0.69516	0.896884		-1.57576	-0.324814		0.891971	-0.480108	-0.780504	-0.213486	6	2	Inconsistent	col	Transducin/WD40 repeat-like superfamily protein; CONTAINS InterPro DOMAIN/s: WD40 repeat-like-containing domain (InterPro:IPR011046), WD40 repeat 2 (InterPro:IPR019782), WD40-repeat-containing domain (InterPro:IPR017986), WD40/YVTN repeat-like-containing domain (InterPro:IPR015943), WD40 repeat (InterPro:IPR001680), WD40 repeat, subgroup (InterPro:IPR019781); BEST Arabidopsis thaliana protein mat…
AT5G56190	SALK_019889		456	083_sd	metal	0.900509	-3.60911	0.714945		-2.79084	0.083701		-0.493065	0.344459		1.13024	2.67386	0.270758	0.00670347	5	2	Inconsistent	col	Transducin/WD40 repeat-like superfamily protein; CONTAINS InterPro DOMAIN/s: WD40 repeat-like-containing domain (InterPro:IPR011046), WD40 repeat 2 (InterPro:IPR019782), WD40-repeat-containing domain (InterPro:IPR017986), WD40/YVTN repeat-like-containing domain (InterPro:IPR015943), WD40 repeat (InterPro:IPR001680), WD40 repeat, subgroup (InterPro:IPR019781); BEST Arabidopsis thaliana protein mat…
AT5G56190	SALK_019889		456	120_unr	nacl	-0.00980276	0.664679		-0.697029	0.23513	-0.853842	-0.341097	0.410148	-0.515901		-1.31345	0.585312	-1.03369	0.337267	2	1	None	col	Transducin/WD40 repeat-like superfamily protein; CONTAINS InterPro DOMAIN/s: WD40 repeat-like-containing domain (InterPro:IPR011046), WD40 repeat 2 (InterPro:IPR019782), WD40-repeat-containing domain (InterPro:IPR017986), WD40/YVTN repeat-like-containing domain (InterPro:IPR015943), WD40 repeat (InterPro:IPR001680), WD40 repeat, subgroup (InterPro:IPR019781); BEST Arabidopsis thaliana protein mat…
AT5G64770	SALK_020595	ROOT MERISTEM GROWTH FACTOR 9 (RGF9)	457	078_sd	metal		-0.896343			-0.209564	0.474999		-0.0876805	-0.361644		0.285943	-0.274148	-0.710997	-0.182881	6	1	None	col	Encodes a root meristem growth factor (RGF). Belongs to a family of functionally redundant homologous peptides that are secreted, tyrosine-sulfated, and expressed mainly in the stem cell area and the innermost layer of central columella cells. RGFs are required for maintenance of the root stem cell niche and transit amplifying cell proliferation. Members of this family include: At5g60810 (RGF1), …
AT5G64770	SALK_020595	ROOT MERISTEM GROWTH FACTOR 9 (RGF9)	457	121_unr	nacl	1.93242	0.453813			1.76445	-1.36026	-2.80385	-0.827224	1.30004		-0.877982	-0.27701	-0.83951	1.97745	2	1	None	col	Encodes a root meristem growth factor (RGF). Belongs to a family of functionally redundant homologous peptides that are secreted, tyrosine-sulfated, and expressed mainly in the stem cell area and the innermost layer of central columella cells. RGFs are required for maintenance of the root stem cell niche and transit amplifying cell proliferation. Members of this family include: At5g60810 (RGF1), …
AT3G56040	SALK_020654	UDP-GLUCOSE PYROPHOSPHORYLASE 3 (UGP3)	458	078_sd	metal	-1.52377	-1.30761			-0.485083	0.927079		-0.60885	-0.571362		0.309123	-0.0133124	-0.91106	-0.532352	6	2	Inconsistent	col	UDP-glucose pyrophosphorylase 3 (UGP3); FUNCTIONS IN: nucleotidyltransferase activity; INVOLVED IN: metabolic process; LOCATED IN: chloroplast; EXPRESSED IN: 22 plant structures; EXPRESSED DURING: 13 growth stages; CONTAINS InterPro DOMAIN/s: UTP--glucose-1-phosphate uridylyltransferase (InterPro:IPR002618); Has 215 Blast hits to 211 proteins in 91 species: Archae - 0; Bacteria - 18; Metazoa - 12…
AT3G56040	SALK_020654	UDP-GLUCOSE PYROPHOSPHORYLASE 3 (UGP3)	458	083_sd	metal	0.558096	-5.32589	0.289793		0.048142	0.285546		-0.0735332	-0.588303		0.529589	1.20807	0.0198404	0.937728	6	2	Inconsistent	col	UDP-glucose pyrophosphorylase 3 (UGP3); FUNCTIONS IN: nucleotidyltransferase activity; INVOLVED IN: metabolic process; LOCATED IN: chloroplast; EXPRESSED IN: 22 plant structures; EXPRESSED DURING: 13 growth stages; CONTAINS InterPro DOMAIN/s: UTP--glucose-1-phosphate uridylyltransferase (InterPro:IPR002618); Has 215 Blast hits to 211 proteins in 91 species: Archae - 0; Bacteria - 18; Metazoa - 12…
AT3G56040	SALK_020654	UDP-GLUCOSE PYROPHOSPHORYLASE 3 (UGP3)	458	121_unr	nacl	0.325984	-0.020229			0.103932	-0.851098	-2.0391	-0.695151	0.792034		-0.043021	-0.238154	0.362343	0.480936	2	1	None	col	UDP-glucose pyrophosphorylase 3 (UGP3); FUNCTIONS IN: nucleotidyltransferase activity; INVOLVED IN: metabolic process; LOCATED IN: chloroplast; EXPRESSED IN: 22 plant structures; EXPRESSED DURING: 13 growth stages; CONTAINS InterPro DOMAIN/s: UTP--glucose-1-phosphate uridylyltransferase (InterPro:IPR002618); Has 215 Blast hits to 211 proteins in 91 species: Archae - 0; Bacteria - 18; Metazoa - 12…
AT3G04860	SALK_021943		459	079_sd	metal	3.28161	-0.488902	-0.307147	2.16338	0.178992	0.864164		-0.053934	1.3911		-0.485833	-0.74351	0.503282	0.729398	6	2	Inconsistent	col	Plant protein of unknown function (DUF868); CONTAINS InterPro DOMAIN/s: Protein of unknown function DUF868, plant (InterPro:IPR008586); BEST Arabidopsis thaliana protein match is: Plant protein of unknown function (DUF868) (TAIR:AT5G28150.1); Has 291 Blast hits to 289 proteins in 16 species: Archae - 0; Bacteria - 0; Metazoa - 0; Fungi - 0; Plants - 291; Viruses - 0; Other Eukaryotes - 0 (source:…
AT3G04860	SALK_021943		459	081_sd	metal	0.114225	-1.06495	2.1285	-1.19483	-0.32137	0.674348		0.604074	0.148634		-0.443476	0.388793	0.290151	-1.00475	6	2	Inconsistent	col	Plant protein of unknown function (DUF868); CONTAINS InterPro DOMAIN/s: Protein of unknown function DUF868, plant (InterPro:IPR008586); BEST Arabidopsis thaliana protein match is: Plant protein of unknown function (DUF868) (TAIR:AT5G28150.1); Has 291 Blast hits to 289 proteins in 16 species: Archae - 0; Bacteria - 0; Metazoa - 0; Fungi - 0; Plants - 291; Viruses - 0; Other Eukaryotes - 0 (source:…
AT3G04860	SALK_021943		459	121_unr	nacl	1.38292	0.367824			2.27677	-1.14128	-2.79989	-0.614615	0.261054		-0.310338	-0.11329	-0.332305	1.3262	2	1	None	col	Plant protein of unknown function (DUF868); CONTAINS InterPro DOMAIN/s: Protein of unknown function DUF868, plant (InterPro:IPR008586); BEST Arabidopsis thaliana protein match is: Plant protein of unknown function (DUF868) (TAIR:AT5G28150.1); Has 291 Blast hits to 289 proteins in 16 species: Archae - 0; Bacteria - 0; Metazoa - 0; Fungi - 0; Plants - 291; Viruses - 0; Other Eukaryotes - 0 (source:…
AT4G28100	SALK_022056		460	070_sd	metal	-1.96209	-0.523335	-0.899359	0.897136	-0.772384	0.119873		-1.43469	-1.30782	0.305306	1.04637	-0.526101	2.55604	-1.56172	5	1	None	col	unknown protein; FUNCTIONS IN: molecular_function unknown; INVOLVED IN: biological_process unknown; LOCATED IN: anchored to plasma membrane, anchored to membrane; EXPRESSED IN: 23 plant structures; EXPRESSED DURING: 14 growth stages; BEST Arabidopsis thaliana protein match is: unknown protein (TAIR:AT3G18050.1); Has 30201 Blast hits to 17322 proteins in 780 species: Archae - 12; Bacteria - 1396; …
AT4G28100	SALK_022056		460	066_unr	nacl	-1.09497	-0.0774905			-0.386444	0.793013		-0.161708	-0.349282		2.13996	0.100206	-0.639069	1.75779	6	1	None	col	unknown protein; FUNCTIONS IN: molecular_function unknown; INVOLVED IN: biological_process unknown; LOCATED IN: anchored to plasma membrane, anchored to membrane; EXPRESSED IN: 23 plant structures; EXPRESSED DURING: 14 growth stages; BEST Arabidopsis thaliana protein match is: unknown protein (TAIR:AT3G18050.1); Has 30201 Blast hits to 17322 proteins in 780 species: Archae - 12; Bacteria - 1396; …
AT2G19930	SALK_023522		461	121_unr	nacl	1.33716	-0.191207			1.67428	-0.803198	-2.6446	-0.635784	0.995716		-0.844254	0.22425	-0.0982462	1.75404	2	1	None	col	RNA-dependent RNA polymerase family protein; FUNCTIONS IN: RNA-directed RNA polymerase activity; INVOLVED IN: posttranscriptional gene silencing; LOCATED IN: cellular_component unknown; EXPRESSED IN: 14 plant structures; EXPRESSED DURING: 6 growth stages; CONTAINS InterPro DOMAIN/s: RNA-dependent RNA polymerase, eukaryotic-type (InterPro:IPR007855); BEST Arabidopsis thaliana protein match is: RNA…
AT2G30350	SALK_024520		462	071_sd	metal	1.44806	-1.91188	0.569913	4.06574	-0.358585	0.503817		-1.4451	-1.37012		1.56035	-1.61447	1.75065	-1.38393	6	1	Low Confidence	col	Excinuclease ABC, C subunit, N-terminal; FUNCTIONS IN: nuclease activity; INVOLVED IN: DNA repair; LOCATED IN: intracellular; EXPRESSED IN: 24 plant structures; EXPRESSED DURING: 15 growth stages; CONTAINS InterPro DOMAIN/s: Excinuclease ABC, C subunit, N-terminal (InterPro:IPR000305); Has 35333 Blast hits to 34131 proteins in 2444 species: Archae - 798; Bacteria - 22429; Metazoa - 974; Fungi - 9…
AT2G30350	SALK_024520		462	121_unr	nacl	1.24908	0.49662			2.68813	-1.00125	-1.33779	-0.343784	0.348543		-0.482312	-0.0198161	-1.00371	0.775005	2	1	None	col	Excinuclease ABC, C subunit, N-terminal; FUNCTIONS IN: nuclease activity; INVOLVED IN: DNA repair; LOCATED IN: intracellular; EXPRESSED IN: 24 plant structures; EXPRESSED DURING: 15 growth stages; CONTAINS InterPro DOMAIN/s: Excinuclease ABC, C subunit, N-terminal (InterPro:IPR000305); Has 35333 Blast hits to 34131 proteins in 2444 species: Archae - 798; Bacteria - 22429; Metazoa - 974; Fungi - 9…
AT1G16730	SALK_026894	UNKNOWN PROTEIN 6 (UP6)	463	079_sd	metal	8.89502	-0.0149501	-0.401622	1.11136	-0.118984	0.945991		-0.807764	0.730805		0.712493	0.490968	-1.61827	-1.29962	4	2	Inconsistent	col	unknown protein 6 (UP6); Has 17 Blast hits to 17 proteins in 7 species: Archae - 0; Bacteria - 0; Metazoa - 0; Fungi - 0; Plants - 15; Viruses - 0; Other Eukaryotes - 2 (source: NCBI BLink).
AT1G16730	SALK_026894	UNKNOWN PROTEIN 6 (UP6)	463	082_sd	metal	1.47561	-0.486195	1.31298		-0.671832	0.232639		-0.204311	0.569293		1.1493	0.246166	-0.415377	-0.144763	4	2	Inconsistent	col	unknown protein 6 (UP6); Has 17 Blast hits to 17 proteins in 7 species: Archae - 0; Bacteria - 0; Metazoa - 0; Fungi - 0; Plants - 15; Viruses - 0; Other Eukaryotes - 2 (source: NCBI BLink).
AT1G16730	SALK_026894	UNKNOWN PROTEIN 6 (UP6)	463	073_unr	nacl	0.749605	-0.506649			0.736775	-0.625232		-1.86634	0.185697		-1.25642	1.16086	1.63825	-0.111794	6	1	None	col	unknown protein 6 (UP6); Has 17 Blast hits to 17 proteins in 7 species: Archae - 0; Bacteria - 0; Metazoa - 0; Fungi - 0; Plants - 15; Viruses - 0; Other Eukaryotes - 2 (source: NCBI BLink).
AT3G04140	SALK_028120		464	079_sd	metal	3.30447	-0.712445	-0.0660847	2.65191	0.494977	0.159095		-0.891174	0.634838		3.06756	-1.66717	-2.01605	-0.336767	6	3	Inconsistent	col	Ankyrin repeat family protein; CONTAINS InterPro DOMAIN/s: Ankyrin repeat-containing domain (InterPro:IPR020683), Ankyrin repeat (InterPro:IPR002110); BEST Arabidopsis thaliana protein match is: Ankyrin repeat family protein (TAIR:AT3G01750.1); Has 23671 Blast hits to 13225 proteins in 615 species: Archae - 38; Bacteria - 1852; Metazoa - 11528; Fungi - 2058; Plants - 2257; Viruses - 72; Other Euk…
AT3G04140	SALK_028120		464	082_sd	metal	-0.203645	-1.03686	-0.117397	1.9012	-0.42537	0.42576		0.443514	-0.756362		0.38324	0.207723	-0.633831	0.449467	5	3	Inconsistent	col	Ankyrin repeat family protein; CONTAINS InterPro DOMAIN/s: Ankyrin repeat-containing domain (InterPro:IPR020683), Ankyrin repeat (InterPro:IPR002110); BEST Arabidopsis thaliana protein match is: Ankyrin repeat family protein (TAIR:AT3G01750.1); Has 23671 Blast hits to 13225 proteins in 615 species: Archae - 38; Bacteria - 1852; Metazoa - 11528; Fungi - 2058; Plants - 2257; Viruses - 72; Other Euk…
AT3G04140	SALK_028120		464	116-117_sd	metal	2.61182	-0.0821611	-0.861636	111.256	1.81144	-3.81998		-1.11968	-0.240094		0.200975	-0.22454	-0.0500354	-0.8623	3	3	Inconsistent	col	Ankyrin repeat family protein; CONTAINS InterPro DOMAIN/s: Ankyrin repeat-containing domain (InterPro:IPR020683), Ankyrin repeat (InterPro:IPR002110); BEST Arabidopsis thaliana protein match is: Ankyrin repeat family protein (TAIR:AT3G01750.1); Has 23671 Blast hits to 13225 proteins in 615 species: Archae - 38; Bacteria - 1852; Metazoa - 11528; Fungi - 2058; Plants - 2257; Viruses - 72; Other Euk…
AT3G04140	SALK_028120		464	121_unr	nacl	-0.348842	1.32201			-0.608176	-0.259161	-0.693708	-0.906868	-0.267326		0.431232	-0.565951	-1.14831	-0.211274	2	1	None	col	Ankyrin repeat family protein; CONTAINS InterPro DOMAIN/s: Ankyrin repeat-containing domain (InterPro:IPR020683), Ankyrin repeat (InterPro:IPR002110); BEST Arabidopsis thaliana protein match is: Ankyrin repeat family protein (TAIR:AT3G01750.1); Has 23671 Blast hits to 13225 proteins in 615 species: Archae - 38; Bacteria - 1852; Metazoa - 11528; Fungi - 2058; Plants - 2257; Viruses - 72; Other Euk…
AT4G02550	SALK_028806		465	079_sd	metal	5.74642	-0.535917	-0.758368	2.91418	0.226476	-0.0490198		-0.228537	0.0881788		1.32741	-0.581226	-1.13526	-0.789839	6	2	Inconsistent	col	unknown protein; BEST Arabidopsis thaliana protein match is: unknown protein (TAIR:AT4G02210.2); Has 35333 Blast hits to 34131 proteins in 2444 species: Archae - 798; Bacteria - 22429; Metazoa - 974; Fungi - 991; Plants - 531; Viruses - 0; Other Eukaryotes - 9610 (source: NCBI BLink).
AT4G02550	SALK_028806		465	082_sd	metal	0.554592	-0.156704	-0.178554	1.59619	-0.498813	-0.0745288		-0.129195	-0.632195		0.377326	0.270757	-0.26247	-0.0682253	5	2	Inconsistent	col	unknown protein; BEST Arabidopsis thaliana protein match is: unknown protein (TAIR:AT4G02210.2); Has 35333 Blast hits to 34131 proteins in 2444 species: Archae - 798; Bacteria - 22429; Metazoa - 974; Fungi - 991; Plants - 531; Viruses - 0; Other Eukaryotes - 9610 (source: NCBI BLink).
AT4G02550	SALK_028806		465	121_unr	nacl	0.736433	0.039394			-0.347097	-0.485311	-1.44156	-0.13085	-0.279896		-0.35554	0.432414	-0.387879	0.0881231	2	1	None	col	unknown protein; BEST Arabidopsis thaliana protein match is: unknown protein (TAIR:AT4G02210.2); Has 35333 Blast hits to 34131 proteins in 2444 species: Archae - 798; Bacteria - 22429; Metazoa - 974; Fungi - 991; Plants - 531; Viruses - 0; Other Eukaryotes - 9610 (source: NCBI BLink).
AT5G27030	SALK_029936	TOPLESS-RELATED 3 (TPR3)	466	083_sd	metal	0.74261	-0.0288825	0.929245		-1.44768	-0.605545		1.72707	0.185074		-0.161767	3.02506	0.915119	-0.772125	6	1	Low Confidence	col	TOPLESS-related 3 (TPR3); FUNCTIONS IN: protein binding; INVOLVED IN: primary shoot apical meristem specification; LOCATED IN: endomembrane system; CONTAINS InterPro DOMAIN/s: WD40 repeat 2 (InterPro:IPR019782), WD40 repeat, conserved site (InterPro:IPR019775), WD40 repeat (InterPro:IPR001680), CTLH, C-terminal LisH motif (InterPro:IPR006595), WD40 repeat-like-containing domain (InterPro:IPR01104…
AT5G27030	SALK_029936	TOPLESS-RELATED 3 (TPR3)	466	121_unr	nacl	-0.560414	0.0823025			0.656669	-0.164907	-1.08847	0.626209	-0.907948		-0.501523	0.309343	-0.45995	0.192808	2	1	None	col	TOPLESS-related 3 (TPR3); FUNCTIONS IN: protein binding; INVOLVED IN: primary shoot apical meristem specification; LOCATED IN: endomembrane system; CONTAINS InterPro DOMAIN/s: WD40 repeat 2 (InterPro:IPR019782), WD40 repeat, conserved site (InterPro:IPR019775), WD40 repeat (InterPro:IPR001680), CTLH, C-terminal LisH motif (InterPro:IPR006595), WD40 repeat-like-containing domain (InterPro:IPR01104…
AT5G63790	SALK_030702	NAC DOMAIN CONTAINING PROTEIN 102 (NAC102)	467	084_sd	metal	1.09673	-0.185089	1.58026	0.751262	-0.938312	-0.424617		1.15082	0.223321		-0.0777535	0.452171	0.283288	-0.346163	6	1	None	col	Encodes a member of the NAC family of transcription factors. ANAC102 appears to have a role in mediating response to low oxygen stress (hypoxia) in germinating seedlings.
AT5G63790	SALK_030702	NAC DOMAIN CONTAINING PROTEIN 102 (NAC102)	467	121_unr	nacl	0.195468	0.84527			-0.498515	0.355254	-1.17495	-0.061036	-1.4142		0.644759	-0.418155	-0.201196	-0.706719	2	1	None	col	Encodes a member of the NAC family of transcription factors. ANAC102 appears to have a role in mediating response to low oxygen stress (hypoxia) in germinating seedlings.
AT1G02710	SALK_033192		468	084_sd	metal	1.37391	-0.315278	0.93658	0.802848	-0.222466	-0.4687		0.0024256	1.30825		0.303256	-0.012529	-0.328652	-0.605568	4	1	None	col	glycine-rich protein; FUNCTIONS IN: molecular_function unknown; INVOLVED IN: biological_process unknown; LOCATED IN: endomembrane system; Has 94175 Blast hits to 22560 proteins in 1554 species: Archae - 109; Bacteria - 35702; Metazoa - 26912; Fungi - 5192; Plants - 9321; Viruses - 1410; Other Eukaryotes - 15529 (source: NCBI BLink).
AT1G02710	SALK_033192		468	121_unr	nacl	1.44504	-0.707971			0.544624	-0.312129	-1.87049	0.651364	-0.791094		-0.857788	0.779747	0.47127	0.289349	2	1	None	col	glycine-rich protein; FUNCTIONS IN: molecular_function unknown; INVOLVED IN: biological_process unknown; LOCATED IN: endomembrane system; Has 94175 Blast hits to 22560 proteins in 1554 species: Archae - 109; Bacteria - 35702; Metazoa - 26912; Fungi - 5192; Plants - 9321; Viruses - 1410; Other Eukaryotes - 15529 (source: NCBI BLink).
AT3G59450	SALK_034860		469	084_sd	metal	1.47588	-0.291307	1.62599		-2.75211	-1.39669		0.842312	1.27008		1.20041	0.12842	0.430811	-1.39873	3	1	None	col	Calcium-binding EF-hand family protein; FUNCTIONS IN: calcium ion binding; INVOLVED IN: biological_process unknown; LOCATED IN: cellular_component unknown; CONTAINS InterPro DOMAIN/s: EF-HAND 2 (InterPro:IPR018249), EF-hand-like domain (InterPro:IPR011992), EF-hand (InterPro:IPR018248); BEST Arabidopsis thaliana protein match is: Calcium-binding EF-hand family protein (TAIR:AT3G59440.1); Has 94 B…
AT4G17060	SALK_035213	FRIGIDA INTERACTING PROTEIN 2 (FIP2)	470	084_sd	metal	1.75916	0.00899066	2.72425		1.85888	-0.394916		0.251694	-0.164338		-0.755634	0.523246	0.0856185	0.470914	3	1	None	col	Encodes one of the FRI interacting proteins: FRIGIDA INTERACTING PROTEIN 1 (FIP1)/At2g06005, FIP2/ At4g17060. FRI (At4G00650) is a major determinant of natural variation in Arabidopsis flowering time.
AT4G17060	SALK_035213	FRIGIDA INTERACTING PROTEIN 2 (FIP2)	470	121_unr	nacl	-0.696814	0.0277042			1.11547	-0.708459	-2.3736	-0.453446	-0.403391		-0.519875	0.254448	0.215749	-0.195641	2	1	None	col	Encodes one of the FRI interacting proteins: FRIGIDA INTERACTING PROTEIN 1 (FIP1)/At2g06005, FIP2/ At4g17060. FRI (At4G00650) is a major determinant of natural variation in Arabidopsis flowering time.
AT1G01240	SALK_035378		471	062_unr	nacl	-0.33777	0.441787			-0.882415	0.525528		1.31835	-0.377291		1.38622	0.744411	-0.044411	-0.732623	6	2	None	col	unknown protein; INVOLVED IN: N-terminal protein myristoylation; EXPRESSED IN: 17 plant structures; EXPRESSED DURING: 11 growth stages; BEST Arabidopsis thaliana protein match is: unknown protein (TAIR:AT2G46550.1); Has 95 Blast hits to 78 proteins in 16 species: Archae - 0; Bacteria - 2; Metazoa - 11; Fungi - 0; Plants - 80; Viruses - 0; Other Eukaryotes - 2 (source: NCBI BLink).
AT1G01240	SALK_035378		471	066_unr	nacl	1.96012	1.26435			-0.723237	0.108623		0.94264	-1.15689		2.42034	1.20922	-1.59645	0.628286	6	2	None	col	unknown protein; INVOLVED IN: N-terminal protein myristoylation; EXPRESSED IN: 17 plant structures; EXPRESSED DURING: 11 growth stages; BEST Arabidopsis thaliana protein match is: unknown protein (TAIR:AT2G46550.1); Has 95 Blast hits to 78 proteins in 16 species: Archae - 0; Bacteria - 2; Metazoa - 11; Fungi - 0; Plants - 80; Viruses - 0; Other Eukaryotes - 2 (source: NCBI BLink).
AT5G66650	SALK_037347		472	085_sd	metal	-0.698787	-0.82446	1.30194	-0.629302	-0.636602	0.968829		-0.12707	0.288948		1.4095	0.854033	-0.685148	-0.278929	5	1	None	col	Protein of unknown function (DUF607); CONTAINS InterPro DOMAIN/s: Protein of unknown function DUF607 (InterPro:IPR006769); BEST Arabidopsis thaliana protein match is: Protein of unknown function (DUF607) (TAIR:AT2G23790.1); Has 1807 Blast hits to 1807 proteins in 277 species: Archae - 0; Bacteria - 0; Metazoa - 736; Fungi - 347; Plants - 385; Viruses - 0; Other Eukaryotes - 339 (source: NCBI BLin…
AT5G66650	SALK_037347		472	122_unr	nacl	-1.21476	0.454585			-1.4915	0.760588		0.660746	-0.143013		1.51787	-0.973913	-0.365947	-0.84272	2	1	None	col	Protein of unknown function (DUF607); CONTAINS InterPro DOMAIN/s: Protein of unknown function DUF607 (InterPro:IPR006769); BEST Arabidopsis thaliana protein match is: Protein of unknown function (DUF607) (TAIR:AT2G23790.1); Has 1807 Blast hits to 1807 proteins in 277 species: Archae - 0; Bacteria - 0; Metazoa - 736; Fungi - 347; Plants - 385; Viruses - 0; Other Eukaryotes - 339 (source: NCBI BLin…
AT3G03620	SALK_037973		473	085_sd	metal	-0.605051	-0.742437	0.772535	-0.989538	-0.22502	0.781613		-0.117229	1.34271	-1.41852	0.462198	-0.363987	-0.922935	-0.0389848	5	1	None	col	MATE efflux family protein; FUNCTIONS IN: antiporter activity, drug transmembrane transporter activity, transporter activity; INVOLVED IN: drug transmembrane transport, transmembrane transport; LOCATED IN: membrane; EXPRESSED IN: 10 plant structures; EXPRESSED DURING: LP.04 four leaves visible, 4 anthesis, LP.10 ten leaves visible, petal differentiation and expansion stage; CONTAINS InterPro DOMA…
AT3G03620	SALK_037973		473	122_unr	nacl	2.06943	0.00276202			-0.344743	-0.75082		0.690359	0.520712		-0.87012	-0.253479	0.563687	0.446977	2	1	None	col	MATE efflux family protein; FUNCTIONS IN: antiporter activity, drug transmembrane transporter activity, transporter activity; INVOLVED IN: drug transmembrane transport, transmembrane transport; LOCATED IN: membrane; EXPRESSED IN: 10 plant structures; EXPRESSED DURING: LP.04 four leaves visible, 4 anthesis, LP.10 ten leaves visible, petal differentiation and expansion stage; CONTAINS InterPro DOMA…
AT3G62650	SALK_038240		474	085_sd	metal	-0.604082	-0.754758	2.3702	-0.232078	0.105635	0.462594		0.203688	0.888638		-0.646885	0.186483	-0.5492	-0.759366	3	1	None	col	unknown protein; BEST Arabidopsis thaliana protein match is: unknown protein (TAIR:AT2G47485.1); Has 35333 Blast hits to 34131 proteins in 2444 species: Archae - 798; Bacteria - 22429; Metazoa - 974; Fungi - 991; Plants - 531; Viruses - 0; Other Eukaryotes - 9610 (source: NCBI BLink).
AT3G62650	SALK_038240		474	063_unr	nacl	-1.26949	0.584702			1.82742	-0.275837		0.887465	0.510982		0.177655	0.724332	0.080212	1.80083	6	2	None	col	unknown protein; BEST Arabidopsis thaliana protein match is: unknown protein (TAIR:AT2G47485.1); Has 35333 Blast hits to 34131 proteins in 2444 species: Archae - 798; Bacteria - 22429; Metazoa - 974; Fungi - 991; Plants - 531; Viruses - 0; Other Eukaryotes - 9610 (source: NCBI BLink).
AT3G62650	SALK_038240		474	066_unr	nacl	1.81172	1.52604			-0.245567	-0.73984		0.814808	-0.842692		2.42032	0.6156	-1.66336	0.139939	6	2	None	col	unknown protein; BEST Arabidopsis thaliana protein match is: unknown protein (TAIR:AT2G47485.1); Has 35333 Blast hits to 34131 proteins in 2444 species: Archae - 798; Bacteria - 22429; Metazoa - 974; Fungi - 991; Plants - 531; Viruses - 0; Other Eukaryotes - 9610 (source: NCBI BLink).
AT4G17060	SALK_041756	FRIGIDA INTERACTING PROTEIN 2 (FIP2)	475	085_sd	metal	-0.544646	-0.810308	1.59859	0.110591	0.232033	0.124519		-0.214074	1.32096		0.243255	-0.27841	-0.282929	-0.0362776	4	1	None	col	Encodes one of the FRI interacting proteins: FRIGIDA INTERACTING PROTEIN 1 (FIP1)/At2g06005, FIP2/ At4g17060. FRI (At4G00650) is a major determinant of natural variation in Arabidopsis flowering time.
AT4G17060	SALK_041756	FRIGIDA INTERACTING PROTEIN 2 (FIP2)	475	122_unr	nacl	1.10893	1.07528			-1.36422	-0.60298		1.62489	-0.730896		-0.327619	0.384801	-0.478098	-1.28004	2	1	None	col	Encodes one of the FRI interacting proteins: FRIGIDA INTERACTING PROTEIN 1 (FIP1)/At2g06005, FIP2/ At4g17060. FRI (At4G00650) is a major determinant of natural variation in Arabidopsis flowering time.
AT2G21490	SALK_042570	DEHYDRIN LEA (LEA)	476	086_sd	metal	1.90689	0.212089	0.72834	-0.606376	-1.21578	0.285038		1.48443	1.43347		0.00966087	0.908126	-0.935403	-0.25999	5	1	None	col	dehydrin LEA (LEA); FUNCTIONS IN: molecular_function unknown; INVOLVED IN: response to water, response to stress; LOCATED IN: cellular_component unknown; EXPRESSED IN: petal, leaf whorl, sepal, flower; EXPRESSED DURING: 4 anthesis, petal differentiation and expansion stage; CONTAINS InterPro DOMAIN/s: Dehydrin (InterPro:IPR000167); BEST Arabidopsis thaliana protein match is: Dehydrin family prote…
AT2G21490	SALK_042570	DEHYDRIN LEA (LEA)	476	122_unr	nacl	-1.27816	0.337732			-2.05808	0.944765		0.633911	-1.16923		1.22043	-0.0294202	0.393362	-1.38255	2	1	None	col	dehydrin LEA (LEA); FUNCTIONS IN: molecular_function unknown; INVOLVED IN: response to water, response to stress; LOCATED IN: cellular_component unknown; EXPRESSED IN: petal, leaf whorl, sepal, flower; EXPRESSED DURING: 4 anthesis, petal differentiation and expansion stage; CONTAINS InterPro DOMAIN/s: Dehydrin (InterPro:IPR000167); BEST Arabidopsis thaliana protein match is: Dehydrin family prote…
AT5G27830	SALK_043755		477	071_sd	metal	-2.7623	-1.30927		2.79302	0.241016	-0.337291		-1.23811	-1.37784		0.456642	-1.00277	1.75409	-0.988847	6	1	None	col	FUNCTIONS IN: molecular_function unknown; INVOLVED IN: response to oxidative stress; EXPRESSED IN: 22 plant structures; EXPRESSED DURING: 13 growth stages; CONTAINS InterPro DOMAIN/s: Folate receptor, conserved region (InterPro:IPR018143).
AT5G27830	SALK_043755		477	122_unr	nacl	-0.341871	0.264273			0.0815773	-0.364442		0.430441	0.657135		-0.963313	0.788322	-0.00567794	-0.765073	2	1	None	col	FUNCTIONS IN: molecular_function unknown; INVOLVED IN: response to oxidative stress; EXPRESSED IN: 22 plant structures; EXPRESSED DURING: 13 growth stages; CONTAINS InterPro DOMAIN/s: Folate receptor, conserved region (InterPro:IPR018143).
AT5G54370	SALK_044642		478	086_sd	metal	0.201615	-0.790529	0.846572	-1.10174	-1.44788	-0.814222		0.140442	0.941181		2.18966	0.585276	-1.33858	-0.722298	6	2	None	col	Late embryogenesis abundant (LEA) protein-related; FUNCTIONS IN: molecular_function unknown; INVOLVED IN: biological_process unknown; LOCATED IN: endomembrane system; EXPRESSED IN: root; CONTAINS InterPro DOMAIN/s: Root cap (InterPro:IPR009646); BEST Arabidopsis thaliana protein match is: Late embryogenesis abundant (LEA) protein-related (TAIR:AT4G27400.1); Has 1807 Blast hits to 1807 proteins in…
AT5G54370	SALK_044642		478	119-120_sd	metal		-0.988246	-0.413578		0.43206	1.14721		-2.17114	0.905576		-0.738186	-0.492007	-0.310621	-0.49506	1	2	None	col	Late embryogenesis abundant (LEA) protein-related; FUNCTIONS IN: molecular_function unknown; INVOLVED IN: biological_process unknown; LOCATED IN: endomembrane system; EXPRESSED IN: root; CONTAINS InterPro DOMAIN/s: Root cap (InterPro:IPR009646); BEST Arabidopsis thaliana protein match is: Late embryogenesis abundant (LEA) protein-related (TAIR:AT4G27400.1); Has 1807 Blast hits to 1807 proteins in…
AT5G54370	SALK_044642		478	122_unr	nacl	2.54724	1.23366			-0.311397	-0.442104		0.906726	-0.301094		-0.261522	-0.233476	-1.045	-0.473524	2	1	None	col	Late embryogenesis abundant (LEA) protein-related; FUNCTIONS IN: molecular_function unknown; INVOLVED IN: biological_process unknown; LOCATED IN: endomembrane system; EXPRESSED IN: root; CONTAINS InterPro DOMAIN/s: Root cap (InterPro:IPR009646); BEST Arabidopsis thaliana protein match is: Late embryogenesis abundant (LEA) protein-related (TAIR:AT4G27400.1); Has 1807 Blast hits to 1807 proteins in…
AT4G14990	SALK_046202		479	086_sd	metal	0.572535	0.266585	1.84313	-0.100909	-1.25949	0.0851742		-0.639677	1.78317		0.394557	0.903513	-0.0651666	-0.338311	4	1	None	col	Topoisomerase II-associated protein PAT1; BEST Arabidopsis thaliana protein match is: Topoisomerase II-associated protein PAT1 (TAIR:AT3G22270.1); Has 30201 Blast hits to 17322 proteins in 780 species: Archae - 12; Bacteria - 1396; Metazoa - 17338; Fungi - 3422; Plants - 5037; Viruses - 0; Other Eukaryotes - 2996 (source: NCBI BLink).
AT4G14990	SALK_046202		479	122_unr	nacl	-0.418811	-0.46468			-0.435987	0.438161		0.499591	0.237515		0.132404	0.585768	0.969463	-1.0295	2	1	None	col	Topoisomerase II-associated protein PAT1; BEST Arabidopsis thaliana protein match is: Topoisomerase II-associated protein PAT1 (TAIR:AT3G22270.1); Has 30201 Blast hits to 17322 proteins in 780 species: Archae - 12; Bacteria - 1396; Metazoa - 17338; Fungi - 3422; Plants - 5037; Viruses - 0; Other Eukaryotes - 2996 (source: NCBI BLink).
AT2G32880	SALK_047015		480	086_sd	metal	2.1576	-1.38199	1.24161	-0.740383	0.897184	-1.20752		-2.57695	1.40033		-1.6317	-1.24868	1.3678	2.40849	5	2	None	col	TRAF-like family protein; CONTAINS InterPro DOMAIN/s: TRAF-like (InterPro:IPR008974), MATH (InterPro:IPR002083), TRAF-type (InterPro:IPR013322); BEST Arabidopsis thaliana protein match is: TRAF-like family protein (TAIR:AT2G32870.1); Has 574 Blast hits to 518 proteins in 28 species: Archae - 0; Bacteria - 0; Metazoa - 4; Fungi - 2; Plants - 559; Viruses - 0; Other Eukaryotes - 9 (source: NCBI BLi…
AT2G32880	SALK_047015		480	087_sd	metal	0.391178	-0.786173	0.339484	0.931475	0.936956	-1.6231		-1.4677	0.778023		-0.186322	-0.206464	-0.0363886	1.33324	4	2	None	col	TRAF-like family protein; CONTAINS InterPro DOMAIN/s: TRAF-like (InterPro:IPR008974), MATH (InterPro:IPR002083), TRAF-type (InterPro:IPR013322); BEST Arabidopsis thaliana protein match is: TRAF-like family protein (TAIR:AT2G32870.1); Has 574 Blast hits to 518 proteins in 28 species: Archae - 0; Bacteria - 0; Metazoa - 4; Fungi - 2; Plants - 559; Viruses - 0; Other Eukaryotes - 9 (source: NCBI BLi…
AT2G32880	SALK_047015		480	122_unr	nacl	-0.734956	-0.111757			-0.249306	0.156075		0.381147	-0.966199		-1.02114	1.32444	1.17085	-0.774633	2	1	None	col	TRAF-like family protein; CONTAINS InterPro DOMAIN/s: TRAF-like (InterPro:IPR008974), MATH (InterPro:IPR002083), TRAF-type (InterPro:IPR013322); BEST Arabidopsis thaliana protein match is: TRAF-like family protein (TAIR:AT2G32870.1); Has 574 Blast hits to 518 proteins in 28 species: Archae - 0; Bacteria - 0; Metazoa - 4; Fungi - 2; Plants - 559; Viruses - 0; Other Eukaryotes - 9 (source: NCBI BLi…
AT3G49260	SALK_047040	IQ-DOMAIN 21 (iqd21)	481	087_sd	metal	0.181213	-0.621739	-0.0294465	0.895589	0.500249	-0.949654		-0.489539	0.978733		0.0443961	0.100734	-0.60734	-0.0739719	4	1	None	col	IQ-domain 21 (iqd21); FUNCTIONS IN: calmodulin binding; INVOLVED IN: biological_process unknown; LOCATED IN: cellular_component unknown; EXPRESSED IN: 19 plant structures; EXPRESSED DURING: 13 growth stages; CONTAINS InterPro DOMAIN/s: IQ calmodulin-binding region (InterPro:IPR000048); BEST Arabidopsis thaliana protein match is: IQ-domain 2 (TAIR:AT5G03040.3).
AT3G49260	SALK_047040	IQ-DOMAIN 21 (iqd21)	481	122_unr	nacl	0.374534	1.17678			-0.53503	-1.02648		2.01642	-0.345973		0.180328	0.221759	-0.49304	-1.54419	2	1	None	col	IQ-domain 21 (iqd21); FUNCTIONS IN: calmodulin binding; INVOLVED IN: biological_process unknown; LOCATED IN: cellular_component unknown; EXPRESSED IN: 19 plant structures; EXPRESSED DURING: 13 growth stages; CONTAINS InterPro DOMAIN/s: IQ calmodulin-binding region (InterPro:IPR000048); BEST Arabidopsis thaliana protein match is: IQ-domain 2 (TAIR:AT5G03040.3).
AT3G04140	SALK_049225		482	122_unr	nacl	0.176429	-0.834038			-0.0161041	0.921723		0.488173	-0.450131		-0.699575	1.77714	0.629905	-0.400469	2	1	None	col	Ankyrin repeat family protein; CONTAINS InterPro DOMAIN/s: Ankyrin repeat-containing domain (InterPro:IPR020683), Ankyrin repeat (InterPro:IPR002110); BEST Arabidopsis thaliana protein match is: Ankyrin repeat family protein (TAIR:AT3G01750.1); Has 23671 Blast hits to 13225 proteins in 615 species: Archae - 38; Bacteria - 1852; Metazoa - 11528; Fungi - 2058; Plants - 2257; Viruses - 72; Other Euk…
AT4G12560	SALK_050182	CONSTITUTIVE EXPRESSER OF PR GENES 1 (CPR1)	483	122_unr	nacl	1.70158	0.405051			1.07528	-0.125178		0.752946	-0.384236		-0.353477	1.08463	-0.299094	-0.492669	2	1	None	col	Encodes CPR1 (Constitutive Expresser of PR Genes 1, also known as CPR30), a F-Box protein that functions as a negative regulator of defense response and targets resistance proteins.
AT4G18510	SALK_050915	CLAVATA3/ESR-RELATED 2 (CLE2)	484	087_sd	metal	1.95009	-0.409251	0.910959		-0.715839	-0.688264		0.0884888	0.97086		0.0385201	0.526049	-1.0094	0.990447	2	1	None	col	CLE2, putative ligand, member of large gene family homologous to Clavata3
AT4G18510	SALK_050915	CLAVATA3/ESR-RELATED 2 (CLE2)	484	122_unr	nacl	1.83652	0.701542			0.393705	-0.413132		0.495293	-0.0908047		-0.190909	0.179746	0.249416	-1.0199	2	1	None	col	CLE2, putative ligand, member of large gene family homologous to Clavata3
AT5G13770	SALK_051012		485	073_unr	nacl	0.131691	0.266737			0.848358	-0.732134		-0.90577	-0.172232		-1.21507	1.15959	1.57717	-0.0509795	6	1	None	col	Pentatricopeptide repeat (PPR-like) superfamily protein; FUNCTIONS IN: molecular_function unknown; INVOLVED IN: biological_process unknown; LOCATED IN: chloroplast; EXPRESSED IN: 22 plant structures; EXPRESSED DURING: 15 growth stages; CONTAINS InterPro DOMAIN/s: Pentatricopeptide repeat (InterPro:IPR002885); BEST Arabidopsis thaliana protein match is: Pentatricopeptide repeat (PPR-like) superfam…
AT4G14100	SALK_051956		486	088_sd	metal	-0.0572779	-0.0694913	0.00617754	1.22272	-0.92498	-0.572602		0.258761	0.923503		0.243918	0.457619	-1.16926	-0.912412	2	1	None	col	transferases, transferring glycosyl groups; FUNCTIONS IN: transferase activity, transferring glycosyl groups; INVOLVED IN: biological_process unknown; LOCATED IN: vacuole; EXPRESSED IN: 21 plant structures; EXPRESSED DURING: 14 growth stages; BEST Arabidopsis thaliana protein match is: unknown protein (TAIR:AT3G23760.1); Has 30201 Blast hits to 17322 proteins in 780 species: Archae - 12; Bacteria…
AT1G35612	SALK_052438		487	088_sd	metal	-0.0409844	-0.397367	-0.400264	-0.718554	1.40184	0.292303		-0.212172	-0.480618		0.305665	0.000630813	-0.97582	-0.706469	4	1	None	col	pseudogene of Ulp1 protease family protein
AT5G38200	SALK_053014		488	088_sd	metal	0.202938	-0.618813	0.172154	-1.12969	0.100481	-0.718995		-0.437598	0.767148		-0.422093	0.0503372	-1.00648	-0.205845	4	1	None	col	Class I glutamine amidotransferase-like superfamily protein; FUNCTIONS IN: hydrolase activity; INVOLVED IN: glutamine metabolic process; LOCATED IN: cellular_component unknown; CONTAINS InterPro DOMAIN/s: Peptidase C26 (InterPro:IPR011697), Glutamine amidotransferase type 1 (InterPro:IPR017926); BEST Arabidopsis thaliana protein match is: Class I glutamine amidotransferase-like superfamily protei…
AT5G62400	SALK_053196		489	089_sd	metal	2.62679	-0.163974	0.733349	-0.974074	-0.253511	-0.0161418		-1.06175	2.25746		-0.9447	-0.666822	-1.0174	-0.701779	2	1	None	col	unknown protein; Has 7 Blast hits to 7 proteins in 2 species: Archae - 0; Bacteria - 0; Metazoa - 0; Fungi - 0; Plants - 7; Viruses - 0; Other Eukaryotes - 0 (source: NCBI BLink).
AT5G52180	SALK_057866		490	089_sd	metal	3.58159	0.792245	3.58534		0.990996	-0.715783		0.402392	0.45289		-0.871686	-1.13114	-0.860732	0.491931	6	1	Low Confidence	col	LOCATED IN: endomembrane system; EXPRESSED IN: 22 plant structures; EXPRESSED DURING: 13 growth stages; CONTAINS InterPro DOMAIN/s: Transmembrane protein 161AB, predicted (InterPro:IPR019395); Has 82 Blast hits to 82 proteins in 35 species: Archae - 0; Bacteria - 0; Metazoa - 47; Fungi - 0; Plants - 33; Viruses - 0; Other Eukaryotes - 2 (source: NCBI BLink).
AT5G52180	SALK_057866		490	063_unr	nacl	-0.0789464	-0.0759239			0.174782	0.230043		0.0940229	-0.323524		-1.26976	0.478797	0.44263	0.499929	6	2	None	col	LOCATED IN: endomembrane system; EXPRESSED IN: 22 plant structures; EXPRESSED DURING: 13 growth stages; CONTAINS InterPro DOMAIN/s: Transmembrane protein 161AB, predicted (InterPro:IPR019395); Has 82 Blast hits to 82 proteins in 35 species: Archae - 0; Bacteria - 0; Metazoa - 47; Fungi - 0; Plants - 33; Viruses - 0; Other Eukaryotes - 2 (source: NCBI BLink).
AT5G52180	SALK_057866		490	067_unr	nacl	0.602836	0.594309			-0.176629	-0.131582		0.0534192	0.244654		1.73933	-0.0970655	0.0672792	-0.459225	6	2	None	col	LOCATED IN: endomembrane system; EXPRESSED IN: 22 plant structures; EXPRESSED DURING: 13 growth stages; CONTAINS InterPro DOMAIN/s: Transmembrane protein 161AB, predicted (InterPro:IPR019395); Has 82 Blast hits to 82 proteins in 35 species: Archae - 0; Bacteria - 0; Metazoa - 47; Fungi - 0; Plants - 33; Viruses - 0; Other Eukaryotes - 2 (source: NCBI BLink).
AT3G59770	SALK_058870	SUPPRESSOR OF ACTIN 9 (SAC9)	491	089_sd	metal	-0.203468	-1.63618	3.88397	0.305738	2.64139	0.173155		0.0295619	-0.769363		-0.524445	-1.10635	-0.162299	1.01358	4	1	Low Confidence	col	Encodes a phosphoinositide phosphatase. The sac9 null mutant accumulates elevated levels of PtdIns(4,5)P2 and Ins(1,4,5)P3. The mutant plants have characteristics of constitutive stress responses.
AT4G19860	SALK_061713		492	091_sd	metal	0.207943	-0.600283	-0.198767		-0.304628	0.152804		-0.693569	0.618999		0.852548	-0.230408	-1.14405	-1.15617	3	1	None	col	alpha/beta-Hydrolases superfamily protein; FUNCTIONS IN: phosphatidylcholine-sterol O-acyltransferase activity; INVOLVED IN: lipid metabolic process; LOCATED IN: cellular_component unknown; EXPRESSED IN: 23 plant structures; EXPRESSED DURING: 15 growth stages; CONTAINS InterPro DOMAIN/s: Lecithin:cholesterol acyltransferase (InterPro:IPR003386); BEST Arabidopsis thaliana protein match is: lecithi…
AT4G19860	SALK_061713		492	085_unr	nacl	-1.4563	0.107742			-0.232499	-0.348403	-0.0489645	1.73515	-1.57902		-0.535861	1.37111	0.0439209	0.020802	2	1	None	col	alpha/beta-Hydrolases superfamily protein; FUNCTIONS IN: phosphatidylcholine-sterol O-acyltransferase activity; INVOLVED IN: lipid metabolic process; LOCATED IN: cellular_component unknown; EXPRESSED IN: 23 plant structures; EXPRESSED DURING: 15 growth stages; CONTAINS InterPro DOMAIN/s: Lecithin:cholesterol acyltransferase (InterPro:IPR003386); BEST Arabidopsis thaliana protein match is: lecithi…
AT1G05575	SALK_062834		493	091_sd	metal		0.094483			-0.423569	-0.15801		-0.426235	0.113027		0.887157	0.0733099	-0.631613	-1.87581	3	1	None	col	unknown protein; FUNCTIONS IN: molecular_function unknown; INVOLVED IN: anaerobic respiration; LOCATED IN: endomembrane system; EXPRESSED IN: 17 plant structures; EXPRESSED DURING: 9 growth stages; BEST Arabidopsis thaliana protein match is: unknown protein (TAIR:AT2G31945.1); Has 63 Blast hits to 63 proteins in 10 species: Archae - 0; Bacteria - 0; Metazoa - 0; Fungi - 0; Plants - 63; Viruses - …
AT1G05575	SALK_062834		493	073_unr	nacl	-0.838133	-0.272692			0.55936	0.266498		-0.813639	0.287719		-1.20039	1.4755	3.14232	-1.00735	6	1	Low Confidence	col	unknown protein; FUNCTIONS IN: molecular_function unknown; INVOLVED IN: anaerobic respiration; LOCATED IN: endomembrane system; EXPRESSED IN: 17 plant structures; EXPRESSED DURING: 9 growth stages; BEST Arabidopsis thaliana protein match is: unknown protein (TAIR:AT2G31945.1); Has 63 Blast hits to 63 proteins in 10 species: Archae - 0; Bacteria - 0; Metazoa - 0; Fungi - 0; Plants - 63; Viruses - …
AT1G27300	SALK_065891		494	092_sd	metal		0.379145			-0.312439	-0.124362		1.51973	0.0409716		2.57272	2.2736	-1.74778	-0.676023	3	1	None	col	unknown protein; Has 54 Blast hits to 54 proteins in 19 species: Archae - 0; Bacteria - 0; Metazoa - 11; Fungi - 6; Plants - 34; Viruses - 0; Other Eukaryotes - 3 (source: NCBI BLink).
AT1G27300	SALK_065891		494	063_unr	nacl	0.871248	-0.270711			1.5297	-0.264983		-0.353246	0.140722		-0.08199	0.041543	0.809803	2.69308	6	2	None	col	unknown protein; Has 54 Blast hits to 54 proteins in 19 species: Archae - 0; Bacteria - 0; Metazoa - 11; Fungi - 6; Plants - 34; Viruses - 0; Other Eukaryotes - 3 (source: NCBI BLink).
AT1G27300	SALK_065891		494	067_unr	nacl	-0.0228197	-0.787113			0.465629	-1.09653		-1.93315	1.09696		1.18552	-1.36012	0.47937	0.581558	6	2	None	col	unknown protein; Has 54 Blast hits to 54 proteins in 19 species: Archae - 0; Bacteria - 0; Metazoa - 11; Fungi - 6; Plants - 34; Viruses - 0; Other Eukaryotes - 3 (source: NCBI BLink).
AT5G49480	SALK_067075	CA2+-BINDING PROTEIN 1 (CP1)	495	092_sd	metal		0.815973			-0.221454	0.00245088		0.189626	-0.0424001		6.11028	1.27037	-0.6412	-1.17026	2	1	Low Confidence	col	AtCP1 encodes a novel Ca2+-binding protein, which shares sequence similarities with calmodulins. The expression of AtCP1 is induced by NaCl.
AT5G52660	SALK_069978		496	092_sd	metal		-0.744778	-2.8196		-0.232811	0.426615		1.92248	-0.111486		6.24565	2.97977	-0.431906	-1.04991	3	1	Low Confidence	col	Homeodomain-like superfamily protein; CONTAINS InterPro DOMAIN/s: SANT, DNA-binding (InterPro:IPR001005), Homeodomain-like (InterPro:IPR009057), Myb, DNA-binding (InterPro:IPR014778), HTH transcriptional regulator, Myb-type, DNA-binding (InterPro:IPR017930), Myb-like DNA-binding domain, SHAQKYF class (InterPro:IPR006447); BEST Arabidopsis thaliana protein match is: Homeodomain-like superfamily pr…
AT4G30993	SALK_070296		497	092_sd	metal		-0.325884	-3.86749		0.0662418	0.658485		0.713464	-0.0875471		7.92509	2.28806	-0.0867173	-0.775343	3	1	Low Confidence	col	Calcineurin-like metallo-phosphoesterase superfamily protein; FUNCTIONS IN: molecular_function unknown; INVOLVED IN: biological_process unknown; LOCATED IN: endomembrane system; EXPRESSED IN: 24 plant structures; EXPRESSED DURING: 15 growth stages; Has 30201 Blast hits to 17322 proteins in 780 species: Archae - 12; Bacteria - 1396; Metazoa - 17338; Fungi - 3422; Plants - 5037; Viruses - 0; Other …
AT4G30993	SALK_070296		497	067_unr	nacl	-0.420362	-0.0483898			0.159784	-0.994348		-1.36548	1.0008		1.08305	-0.74986	0.782583	-0.34213	6	1	None	col	Calcineurin-like metallo-phosphoesterase superfamily protein; FUNCTIONS IN: molecular_function unknown; INVOLVED IN: biological_process unknown; LOCATED IN: endomembrane system; EXPRESSED IN: 24 plant structures; EXPRESSED DURING: 15 growth stages; Has 30201 Blast hits to 17322 proteins in 780 species: Archae - 12; Bacteria - 1396; Metazoa - 17338; Fungi - 3422; Plants - 5037; Viruses - 0; Other …
AT1G04260	SALK_071119	CAMV MOVEMENT PROTEIN INTERACTING PROTEIN 7 (MPI7)	498	071_sd	metal	-0.640581	-1.85393	-1.06204	3.03747	0.517163	-0.373575		-0.92849	-2.16878		-0.668221	-0.933587	2.61051	-1.73553	5	1	Low Confidence	col	Encodes protein that interacts with CaMV movement protein. Colocalizes in the cytoplasm with the movement protein. Has similarity to mammalian proteins (such as the rat PRA1) which have been described as rab acceptors.
AT1G56230	SALK_071937		499	071_sd	metal	-2.07728	-0.601675	-0.822522	1.14603	-0.506422	-0.0701242		-0.84961	-3.7406		0.365105	-0.73798	2.27339	-2.1869	6	1	Low Confidence	col	Protein of unknown function (DUF1399); FUNCTIONS IN: molecular_function unknown; INVOLVED IN: biological_process unknown; LOCATED IN: plasma membrane; EXPRESSED IN: 23 plant structures; EXPRESSED DURING: 13 growth stages; CONTAINS InterPro DOMAIN/s: Protein of unknown function DUF1399 (InterPro:IPR009836); BEST Arabidopsis thaliana protein match is: Protein of unknown function (duplicated DUF1399…
AT1G56230	SALK_071937		499	123_unr	nacl	-1.34921	0.119417		-2.64825	1.43801	0.421911		-0.250971	-0.823857		-0.39073	-0.0688571	-1.90952	-0.340908	2	1	None	col	Protein of unknown function (DUF1399); FUNCTIONS IN: molecular_function unknown; INVOLVED IN: biological_process unknown; LOCATED IN: plasma membrane; EXPRESSED IN: 23 plant structures; EXPRESSED DURING: 13 growth stages; CONTAINS InterPro DOMAIN/s: Protein of unknown function DUF1399 (InterPro:IPR009836); BEST Arabidopsis thaliana protein match is: Protein of unknown function (duplicated DUF1399…
AT1G24160	SALK_073648		500	123_unr	nacl	-0.0144238	0.885523		0.550001	-0.277766	0.565945		0.116206	-0.386245		0.0462964	-0.197529	-1.31803	-0.247211	2	1	None	col	unknown protein; BEST Arabidopsis thaliana protein match is: unknown protein (TAIR:AT1G70100.3); Has 5230 Blast hits to 4162 proteins in 477 species: Archae - 30; Bacteria - 540; Metazoa - 2022; Fungi - 429; Plants - 280; Viruses - 32; Other Eukaryotes - 1897 (source: NCBI BLink).
AT2G22840	SALK_078547	GROWTH-REGULATING FACTOR 1 (GRF1)	501	123_unr	nacl	-0.626447	1.31981		-2.81193	-0.0434459	-0.439825		0.511362	-0.566927		-0.0939967	0.171451	-0.492453	-0.352815	2	1	None	col	Growth regulating factor encoding transcription activator. One of the nine members of a GRF gene family, containing nuclear targeting domain. Mutants result in smaller leaves indicating the role of the gene in leaf development. Expressed in root, shoot and flower
AT2G37400	SALK_079544		502	123_unr	nacl	-1.09579	1.83308		-4.46145	-0.212203	-0.973796		-0.216874	0.0508241		-0.571774	0.334435	-0.321052	-0.251963	2	1	Low Confidence	col	Tetratricopeptide repeat (TPR)-like superfamily protein; FUNCTIONS IN: binding; INVOLVED IN: biological_process unknown; LOCATED IN: chloroplast thylakoid lumen, chloroplast envelope; EXPRESSED IN: 21 plant structures; EXPRESSED DURING: 12 growth stages; CONTAINS InterPro DOMAIN/s: Tetratricopeptide-like helical (InterPro:IPR011990), Tetratricopeptide repeat-containing (InterPro:IPR013026), Tetra…
AT5G62920	SALK_080024	RESPONSE REGULATOR 6 (ARR6)	503	124_unr	nacl	0.125489	1.15962		-0.234744	2.02803	-1.65944		0.478258	-0.866125		-0.222836	-0.442939	-2.55809	-1.69913	2	1	None	col	Encodes a Type-A response regulator that is responsive to cytokinin treatment. Its C-ter domain is very short in comparison to other Arabidopsis ARRs (17 total). Arr6 protein is stabilized by cytokinin.
AT2G40400	SALK_082660		504	124_unr	nacl	-0.0884757	1.00414		-1.21897	-0.00310752	-0.922104	-0.952536	1.21945	0.463144		-0.857379	0.00481783	-0.0926128	-6.01287	2	1	Low Confidence	col	Protein of unknown function (DUF399 and DUF3411); CONTAINS InterPro DOMAIN/s: Protein of unknown function DUF399 (InterPro:IPR007314), Protein of unknown function DUF3411 (InterPro:IPR021825); BEST Arabidopsis thaliana protein match is: Protein of unknown function (DUF399 and DUF3411) (TAIR:AT3G56140.1); Has 496 Blast hits to 496 proteins in 118 species: Archae - 0; Bacteria - 198; Metazoa - 0; F…
AT4G12990	SALK_084311		505	124_unr	nacl	-0.276917	1.59796		-0.591328	0.543804	-0.860748	-1.45129	-1.41941	1.45565		-0.798212	-1.29583	-2.37702	0.380357	2	1	None	col	unknown protein; FUNCTIONS IN: molecular_function unknown; INVOLVED IN: biological_process unknown; LOCATED IN: plant-type cell wall; EXPRESSED IN: 23 plant structures; EXPRESSED DURING: 13 growth stages; Has 4 Blast hits to 4 proteins in 1 species: Archae - 0; Bacteria - 0; Metazoa - 0; Fungi - 0; Plants - 4; Viruses - 0; Other Eukaryotes - 0 (source: NCBI BLink).
AT1G22600	SALK_087094		506	124_unr	nacl	-0.164576	0.124386		-0.701448	1.79777	-0.798279	0.565682	-1.02713	-0.0246406		-0.180767	-0.973885	-2.12279	0.988829	2	1	None	col	Late embryogenesis abundant protein (LEA) family protein; FUNCTIONS IN: molecular_function unknown; INVOLVED IN: biological_process unknown; LOCATED IN: endomembrane system; EXPRESSED IN: stem, embryo, sperm cell, hypocotyl, flower; EXPRESSED DURING: petal differentiation and expansion stage, D bilateral stage; BEST Arabidopsis thaliana protein match is: late embryogenesis abundant domain-contain…
AT5G51740	SALK_088054		507	124_unr	nacl	0.0645802	0.209292		-0.481387	0.477234	-1.25742		0.635853	-0.329759		-1.23165	-0.00967451	0.360846	0.573023	2	1	None	col	Peptidase family M48 family protein; FUNCTIONS IN: metalloendopeptidase activity; INVOLVED IN: proteolysis; LOCATED IN: membrane; EXPRESSED IN: 24 plant structures; EXPRESSED DURING: 15 growth stages; CONTAINS InterPro DOMAIN/s: Peptidase M48 (InterPro:IPR001915); Has 6369 Blast hits to 6329 proteins in 1292 species: Archae - 10; Bacteria - 4324; Metazoa - 65; Fungi - 153; Plants - 45; Viruses - …
AT2G39570	SALK_090962	ACT DOMAIN REPEATS 9 (ACR9)	508	124_unr	nacl	1.10977	0.591732		-0.204631	8.2183	0.21916	-1.96334	0.117011	6.80798		0.615391	-0.406652	-1.92385	0.447996	2	1	Low Confidence	col	Encodes a ACT domain-containing protein. The ACT domain, named after bacterial aspartate kinase, chorismate mutase and TyrA (prephenate dehydrogenase), is a regulatory domain that serves as an amino acid-binding site in feedback-regulated amino acid metabolic enzymes.
AT4G13030	SALK_091139		509	124_unr	nacl	-0.147634	0.334392		-0.491343	0.423933	-0.495214	-0.230369	1.17889	-1.08404		-0.243343	0.352223	-0.453613	-1.48521	2	1	None	col	P-loop containing nucleoside triphosphate hydrolases superfamily protein; Has 75 Blast hits to 75 proteins in 36 species: Archae - 0; Bacteria - 37; Metazoa - 10; Fungi - 2; Plants - 25; Viruses - 0; Other Eukaryotes - 1 (source: NCBI BLink).
AT4G27540	SALK_091485	PRENYLATED RAB ACCEPTOR 1.H (PRA1.H)	510	124_unr	nacl	-0.290125	-0.379235		-1.36096	1.95683	-2.16023		-1.53678	-0.827157		-1.81193	0.0832694	1.40146	1.60015	2	1	None	col	prenylated RAB acceptor 1.H (PRA1.H); CONTAINS InterPro DOMAIN/s: Prenylated rab acceptor PRA1 (InterPro:IPR004895); Has 30201 Blast hits to 17322 proteins in 780 species: Archae - 12; Bacteria - 1396; Metazoa - 17338; Fungi - 3422; Plants - 5037; Viruses - 0; Other Eukaryotes - 2996 (source: NCBI BLink).
AT1G04770	SALK_091618		511	136_da	alkali	0.837877	-0.456182		0.22303	-0.126677	0.277116	2.0896	0.0159405	-0.367618		0.153558	-0.0428232	0.799095	-0.370899	6	1	None	col	Tetratricopeptide repeat (TPR)-like superfamily protein; FUNCTIONS IN: binding; INVOLVED IN: biological_process unknown; EXPRESSED IN: 23 plant structures; EXPRESSED DURING: 13 growth stages; CONTAINS InterPro DOMAIN/s: Tetratricopeptide TPR-1 (InterPro:IPR001440), Tetratricopeptide-like helical (InterPro:IPR011990), Tetratricopeptide repeat-containing (InterPro:IPR013026), Tetratricopeptide repe…
AT1G04770	SALK_091618		511	113_sd	metal	-10.518	-1.23624	0.403011	-0.170533	-0.520767	-0.293344		-0.436291	0.157193		0.638486	-1.03544	-0.143501	1.11463	4	2	Inconsistent	col	Tetratricopeptide repeat (TPR)-like superfamily protein; FUNCTIONS IN: binding; INVOLVED IN: biological_process unknown; EXPRESSED IN: 23 plant structures; EXPRESSED DURING: 13 growth stages; CONTAINS InterPro DOMAIN/s: Tetratricopeptide TPR-1 (InterPro:IPR001440), Tetratricopeptide-like helical (InterPro:IPR011990), Tetratricopeptide repeat-containing (InterPro:IPR013026), Tetratricopeptide repe…
AT1G04770	SALK_091618		511	140_sd	metal	-0.743598	1.13941	-0.43662	0.270729	0.490997	-0.924268		-0.0931011	0.661112		-0.775211	-0.722737	-0.133527	-0.512772	6	2	Inconsistent	col	Tetratricopeptide repeat (TPR)-like superfamily protein; FUNCTIONS IN: binding; INVOLVED IN: biological_process unknown; EXPRESSED IN: 23 plant structures; EXPRESSED DURING: 13 growth stages; CONTAINS InterPro DOMAIN/s: Tetratricopeptide TPR-1 (InterPro:IPR001440), Tetratricopeptide-like helical (InterPro:IPR011990), Tetratricopeptide repeat-containing (InterPro:IPR013026), Tetratricopeptide repe…
AT1G04770	SALK_091618		511	124_unr	nacl	-0.935235	0.878479		-1.70713	0.16958	-0.842168	-1.53771	-2.14606	0.431453		-1.71133	-2.05911	3.20797	-1.14326	2	2	Inconsistent	col	Tetratricopeptide repeat (TPR)-like superfamily protein; FUNCTIONS IN: binding; INVOLVED IN: biological_process unknown; EXPRESSED IN: 23 plant structures; EXPRESSED DURING: 13 growth stages; CONTAINS InterPro DOMAIN/s: Tetratricopeptide TPR-1 (InterPro:IPR001440), Tetratricopeptide-like helical (InterPro:IPR011990), Tetratricopeptide repeat-containing (InterPro:IPR013026), Tetratricopeptide repe…
AT1G04770	SALK_091618		511	148_unr	nacl	-2.42934	0.168324			-0.232676	0.832993	1.50314	1.65039	-0.249543	25.3736	1.27777	0.00910172	-0.377663	-2.86014	6	2	Inconsistent	col	Tetratricopeptide repeat (TPR)-like superfamily protein; FUNCTIONS IN: binding; INVOLVED IN: biological_process unknown; EXPRESSED IN: 23 plant structures; EXPRESSED DURING: 13 growth stages; CONTAINS InterPro DOMAIN/s: Tetratricopeptide TPR-1 (InterPro:IPR001440), Tetratricopeptide-like helical (InterPro:IPR011990), Tetratricopeptide repeat-containing (InterPro:IPR013026), Tetratricopeptide repe…
AT1G04770	SALK_091618		511	147_unr	untreated	0.968946	0.440144		3.7265	1.17349	-0.563884		-0.873146	-1.0399	3.66735	-0.617244	-0.409941	0.217372	0.967584	6	1	Low Confidence	col	Tetratricopeptide repeat (TPR)-like superfamily protein; FUNCTIONS IN: binding; INVOLVED IN: biological_process unknown; EXPRESSED IN: 23 plant structures; EXPRESSED DURING: 13 growth stages; CONTAINS InterPro DOMAIN/s: Tetratricopeptide TPR-1 (InterPro:IPR001440), Tetratricopeptide-like helical (InterPro:IPR011990), Tetratricopeptide repeat-containing (InterPro:IPR013026), Tetratricopeptide repe…
AT4G31360	SALK_092343		512	124_unr	nacl	0.557658	1.71653		-0.610194	0.872076	-0.220015		-1.60609	0.095808		1.92617	-2.32058	-1.29489	-0.509136	2	1	None	col	selenium binding; FUNCTIONS IN: selenium binding; INVOLVED IN: cell redox homeostasis; EXPRESSED IN: 22 plant structures; EXPRESSED DURING: 12 growth stages; CONTAINS InterPro DOMAIN/s: Selenoprotein, Rdx type (InterPro:IPR011893); BEST Arabidopsis thaliana protein match is: selenium binding (TAIR:AT2G24440.1); Has 221 Blast hits to 197 proteins in 65 species: Archae - 0; Bacteria - 10; Metazoa -…
AT4G31730	SALK_092541	GLUTAMINE DUMPER 1 (GDU1)	513	124_unr	nacl	2.20055	0.242869		-0.234773	0.175956	-0.555633		-0.990253	0.557775		0.238048	-0.0203044	0.2252	-0.962748	2	1	None	col	Glutamine dumper1 is a putative transmembrane protein. It is involved in glutamine secretion
AT3G62080	SALK_094259		514	136_da	alkali	0.416366	-0.873334		0.34194	0.769878	-0.366272	2.45449	-0.754556	0.473402		0.823301	-0.343507	-0.395823	0.608849	6	1	None	col	SNF7 family protein; FUNCTIONS IN: molecular_function unknown; INVOLVED IN: protein transport; LOCATED IN: cellular_component unknown; EXPRESSED IN: 23 plant structures; EXPRESSED DURING: 12 growth stages; CONTAINS InterPro DOMAIN/s: Snf7 (InterPro:IPR005024); Has 1192 Blast hits to 1169 proteins in 233 species: Archae - 26; Bacteria - 65; Metazoa - 638; Fungi - 121; Plants - 165; Viruses - 1; Ot…
AT3G62080	SALK_094259		514	126_sd	metal	-0.285877	-0.121187	-0.130913	-0.197995	0.42767	-0.110034		-0.017013	-0.483086		-0.11647	-0.0823839	0.180787	0.462548	6	2	Inconsistent	col	SNF7 family protein; FUNCTIONS IN: molecular_function unknown; INVOLVED IN: protein transport; LOCATED IN: cellular_component unknown; EXPRESSED IN: 23 plant structures; EXPRESSED DURING: 12 growth stages; CONTAINS InterPro DOMAIN/s: Snf7 (InterPro:IPR005024); Has 1192 Blast hits to 1169 proteins in 233 species: Archae - 26; Bacteria - 65; Metazoa - 638; Fungi - 121; Plants - 165; Viruses - 1; Ot…
AT3G62080	SALK_094259		514	134_sd	metal	-1.42834	-1.20681	-0.792137	1.18033	0.863097	-1.51886		0.596565	-1.23735		8.73568	-0.340022	0.294071	1.04773	5	2	Inconsistent	col	SNF7 family protein; FUNCTIONS IN: molecular_function unknown; INVOLVED IN: protein transport; LOCATED IN: cellular_component unknown; EXPRESSED IN: 23 plant structures; EXPRESSED DURING: 12 growth stages; CONTAINS InterPro DOMAIN/s: Snf7 (InterPro:IPR005024); Has 1192 Blast hits to 1169 proteins in 233 species: Archae - 26; Bacteria - 65; Metazoa - 638; Fungi - 121; Plants - 165; Viruses - 1; Ot…
AT3G62080	SALK_094259		514	124_unr	nacl	0.979201	0.472579		-0.171325	1.39057	-1.1808		-1.98406	1.59776		-1.75521	-1.53654	-3.28721	6.22954	2	2	Inconsistent	col	SNF7 family protein; FUNCTIONS IN: molecular_function unknown; INVOLVED IN: protein transport; LOCATED IN: cellular_component unknown; EXPRESSED IN: 23 plant structures; EXPRESSED DURING: 12 growth stages; CONTAINS InterPro DOMAIN/s: Snf7 (InterPro:IPR005024); Has 1192 Blast hits to 1169 proteins in 233 species: Archae - 26; Bacteria - 65; Metazoa - 638; Fungi - 121; Plants - 165; Viruses - 1; Ot…
AT3G62080	SALK_094259		514	146_unr	nacl	-0.378733	0.613146			0.591482	0.123125	5.97441	-0.0396256	-0.189939		1.51545	-0.351766	-0.544214	-0.723165	6	2	Inconsistent	col	SNF7 family protein; FUNCTIONS IN: molecular_function unknown; INVOLVED IN: protein transport; LOCATED IN: cellular_component unknown; EXPRESSED IN: 23 plant structures; EXPRESSED DURING: 12 growth stages; CONTAINS InterPro DOMAIN/s: Snf7 (InterPro:IPR005024); Has 1192 Blast hits to 1169 proteins in 233 species: Archae - 26; Bacteria - 65; Metazoa - 638; Fungi - 121; Plants - 165; Viruses - 1; Ot…
AT3G62080	SALK_094259		514	145_unr	untreated	0.0269526	0.243953			-0.01563	-0.0485072		1.33752	-0.0172178		-0.486498	0.601814	-0.288991	-1.1827	6	1	None	col	SNF7 family protein; FUNCTIONS IN: molecular_function unknown; INVOLVED IN: protein transport; LOCATED IN: cellular_component unknown; EXPRESSED IN: 23 plant structures; EXPRESSED DURING: 12 growth stages; CONTAINS InterPro DOMAIN/s: Snf7 (InterPro:IPR005024); Has 1192 Blast hits to 1169 proteins in 233 species: Archae - 26; Bacteria - 65; Metazoa - 638; Fungi - 121; Plants - 165; Viruses - 1; Ot…
AT2G20515	SALK_094958		515	125_unr	nacl	1.09959	1.6952		-2.82155	0.270787	-4.58098		1.10446	-0.23895		-0.794294	0.135972	0.312355	-0.604599	2	1	Low Confidence	col	unknown protein; FUNCTIONS IN: molecular_function unknown; INVOLVED IN: biological_process unknown; LOCATED IN: endomembrane system; EXPRESSED IN: 16 plant structures; EXPRESSED DURING: 7 growth stages; Has 71 Blast hits to 71 proteins in 14 species: Archae - 0; Bacteria - 0; Metazoa - 0; Fungi - 0; Plants - 71; Viruses - 0; Other Eukaryotes - 0 (source: NCBI BLink).
AT5G63480	SALK_095631		516	125_unr	nacl	2.63544	0.747866		-2.43349	0.88788	-4.54297		0.231539	0.0641326		-0.827269	-0.148339	-0.400168	-0.160698	2	1	Low Confidence	col	unknown protein; Has 30201 Blast hits to 17322 proteins in 780 species: Archae - 12; Bacteria - 1396; Metazoa - 17338; Fungi - 3422; Plants - 5037; Viruses - 0; Other Eukaryotes - 2996 (source: NCBI BLink).
AT1G04300	SALK_096470		517	124_sd	metal	0.13545	-0.154951	-0.275618	0.0170364	-0.101297	-0.0974045		-0.247745	0.31419		0.205582	-0.231324	-0.044166	-0.682562	6	2	None	col	TRAF-like superfamily protein; FUNCTIONS IN: molecular_function unknown; INVOLVED IN: biological_process unknown; EXPRESSED IN: 24 plant structures; EXPRESSED DURING: 15 growth stages; CONTAINS InterPro DOMAIN/s: TRAF-like (InterPro:IPR008974), MATH (InterPro:IPR002083); BEST Arabidopsis thaliana protein match is: TRAF-like superfamily protein (TAIR:AT5G43560.2); Has 16478 Blast hits to 11071 pro…
AT1G04300	SALK_096470		517	136_sd	metal	0.131875	-0.42006	1.85684		-0.0629431	-1.49506		-0.382913	0.0543183		-0.559576	-1.02184	1.33512	0.402943	5	2	None	col	TRAF-like superfamily protein; FUNCTIONS IN: molecular_function unknown; INVOLVED IN: biological_process unknown; EXPRESSED IN: 24 plant structures; EXPRESSED DURING: 15 growth stages; CONTAINS InterPro DOMAIN/s: TRAF-like (InterPro:IPR008974), MATH (InterPro:IPR002083); BEST Arabidopsis thaliana protein match is: TRAF-like superfamily protein (TAIR:AT5G43560.2); Has 16478 Blast hits to 11071 pro…
AT1G04300	SALK_096470		517	125_unr	nacl	2.97499	2.51984		-2.8816	1.47302	-8.59046		0.405336	-0.142028		-1.41218	-0.990885	-0.108665	0.111021	2	3	Inconsistent	col	TRAF-like superfamily protein; FUNCTIONS IN: molecular_function unknown; INVOLVED IN: biological_process unknown; EXPRESSED IN: 24 plant structures; EXPRESSED DURING: 15 growth stages; CONTAINS InterPro DOMAIN/s: TRAF-like (InterPro:IPR008974), MATH (InterPro:IPR002083); BEST Arabidopsis thaliana protein match is: TRAF-like superfamily protein (TAIR:AT5G43560.2); Has 16478 Blast hits to 11071 pro…
AT1G04300	SALK_096470		517	178_unr	nacl	0.000383728	0.578232		-1.69007	0.756605	-0.688934	-0.0625278	0.265103	0.678795		0.148506	0.00666494	-0.697126	-1.10335	5	3	Inconsistent	col	TRAF-like superfamily protein; FUNCTIONS IN: molecular_function unknown; INVOLVED IN: biological_process unknown; EXPRESSED IN: 24 plant structures; EXPRESSED DURING: 15 growth stages; CONTAINS InterPro DOMAIN/s: TRAF-like (InterPro:IPR008974), MATH (InterPro:IPR002083); BEST Arabidopsis thaliana protein match is: TRAF-like superfamily protein (TAIR:AT5G43560.2); Has 16478 Blast hits to 11071 pro…
AT1G04300	SALK_096470		517	179_unr	nacl	0.547223	-0.558751		-0.10999	0.523122	0.594257	-0.255239	0.0847762	-0.478699	0.31982	0.14801	-0.53995	-0.564879	-0.223066	6	3	Inconsistent	col	TRAF-like superfamily protein; FUNCTIONS IN: molecular_function unknown; INVOLVED IN: biological_process unknown; EXPRESSED IN: 24 plant structures; EXPRESSED DURING: 15 growth stages; CONTAINS InterPro DOMAIN/s: TRAF-like (InterPro:IPR008974), MATH (InterPro:IPR002083); BEST Arabidopsis thaliana protein match is: TRAF-like superfamily protein (TAIR:AT5G43560.2); Has 16478 Blast hits to 11071 pro…
AT1G04300	SALK_096470		517	180_unr	untreated	-0.326191	0.654959		-0.415713	0.139428	0.465233	-0.509623	0.710939	0.0896015		0.00266524	1.56293	-0.189553	-0.36605	6	2	None	col	TRAF-like superfamily protein; FUNCTIONS IN: molecular_function unknown; INVOLVED IN: biological_process unknown; EXPRESSED IN: 24 plant structures; EXPRESSED DURING: 15 growth stages; CONTAINS InterPro DOMAIN/s: TRAF-like (InterPro:IPR008974), MATH (InterPro:IPR002083); BEST Arabidopsis thaliana protein match is: TRAF-like superfamily protein (TAIR:AT5G43560.2); Has 16478 Blast hits to 11071 pro…
AT1G04300	SALK_096470		517	181_unr	untreated	0.545488	-0.303546		-0.251256	0.214083	2.48615	0.872942	-0.627981	-0.572132		-0.102168	-0.174235	-0.02507	-0.623744	5	2	None	col	TRAF-like superfamily protein; FUNCTIONS IN: molecular_function unknown; INVOLVED IN: biological_process unknown; EXPRESSED IN: 24 plant structures; EXPRESSED DURING: 15 growth stages; CONTAINS InterPro DOMAIN/s: TRAF-like (InterPro:IPR008974), MATH (InterPro:IPR002083); BEST Arabidopsis thaliana protein match is: TRAF-like superfamily protein (TAIR:AT5G43560.2); Has 16478 Blast hits to 11071 pro…
AT4G19160	SALK_098354		518	125_da	alkali	-0.177726	-0.430822		-0.466759	-2.1991	-0.480691	0.65178	0.763548	1.66746	-2.10312	-0.613231	0.343553	0.50153	-0.457716	6	1	None	col	unknown protein; Has 35333 Blast hits to 34131 proteins in 2444 species: Archae - 798; Bacteria - 22429; Metazoa - 974; Fungi - 991; Plants - 531; Viruses - 0; Other Eukaryotes - 9610 (source: NCBI BLink).
AT4G19160	SALK_098354		518	113_sd	metal	-4.45082	-0.733984	0.0619934	-0.47845	-0.441696	-0.537334		-0.203822	-1.02173		1.47238	-1.18702	0.378525	1.43842	5	3	Inconsistent	col	unknown protein; Has 35333 Blast hits to 34131 proteins in 2444 species: Archae - 798; Bacteria - 22429; Metazoa - 974; Fungi - 991; Plants - 531; Viruses - 0; Other Eukaryotes - 9610 (source: NCBI BLink).
AT4G19160	SALK_098354		518	124_sd	metal	1.24263	1.77005	-1.07429	0.265236	0.158554	-0.904762		-0.369592	0.731706		-1.72381	-0.336109	0.110295	-0.382573	5	3	Inconsistent	col	unknown protein; Has 35333 Blast hits to 34131 proteins in 2444 species: Archae - 798; Bacteria - 22429; Metazoa - 974; Fungi - 991; Plants - 531; Viruses - 0; Other Eukaryotes - 9610 (source: NCBI BLink).
AT4G19160	SALK_098354		518	136_sd	metal	0.786281	1.15757	2.03699		-0.928467	-2.79248		-1.41952	0.470854		-0.153821	-1.84626	0.842452	0.325434	6	3	Inconsistent	col	unknown protein; Has 35333 Blast hits to 34131 proteins in 2444 species: Archae - 798; Bacteria - 22429; Metazoa - 974; Fungi - 991; Plants - 531; Viruses - 0; Other Eukaryotes - 9610 (source: NCBI BLink).
AT4G19160	SALK_098354		518	063_unr	nacl	-1.60332	0.662858			-0.276702	-0.533872		0.415711	0.518098		2.56172	-0.297909	0.351816	0.00431601	5	2	None	col	unknown protein; Has 35333 Blast hits to 34131 proteins in 2444 species: Archae - 798; Bacteria - 22429; Metazoa - 974; Fungi - 991; Plants - 531; Viruses - 0; Other Eukaryotes - 9610 (source: NCBI BLink).
AT4G19160	SALK_098354		518	067_unr	nacl	0.529321	-0.753999			1.18027	-1.43591		-2.93218	2.14265		1.65812	-2.04833	-0.673114	0.275589	6	2	None	col	unknown protein; Has 35333 Blast hits to 34131 proteins in 2444 species: Archae - 798; Bacteria - 22429; Metazoa - 974; Fungi - 991; Plants - 531; Viruses - 0; Other Eukaryotes - 9610 (source: NCBI BLink).
AT5G48240	SALK_098728		519	125_unr	nacl	0.635177	0.0104982		-1.67749	-0.798063	0.380359		1.44513	-0.0870396		0.403464	1.06082	0.346887	-1.19142	2	1	None	col	unknown protein; FUNCTIONS IN: molecular_function unknown; INVOLVED IN: biological_process unknown; CONTAINS InterPro DOMAIN/s: Protein of unknown function DUF1665 (InterPro:IPR012459); Has 286 Blast hits to 283 proteins in 145 species: Archae - 0; Bacteria - 2; Metazoa - 103; Fungi - 97; Plants - 41; Viruses - 1; Other Eukaryotes - 42 (source: NCBI BLink).
AT3G62530	SALK_100694		520	084_unr	nacl	-0.275112	0.882505			-0.540863	0.916431		3.80737	-1.23324		1.02799	1.54367	-0.211019	-1.47523	6	1	Low Confidence	col	ARM repeat superfamily protein; FUNCTIONS IN: lyase activity, zinc ion binding, metal ion binding; INVOLVED IN: biological_process unknown; LOCATED IN: mitochondrion, nucleolus, chloroplast, phycobilisome; CONTAINS InterPro DOMAIN/s: Armadillo-like helical (InterPro:IPR011989), Armadillo-type fold (InterPro:IPR016024), PBS lyase HEAT-like repeat (InterPro:IPR004155); BEST Arabidopsis thaliana pro…
AT4G15020	SALK_100861		521	125_unr	nacl	0.908813	0.385078		-3.50407	-0.228695	-2.64225		2.59071	-0.636317		-1.15155	1.50007	0.323919	-1.16256	2	1	Low Confidence	col	hAT transposon superfamily; FUNCTIONS IN: protein dimerization activity, DNA binding; INVOLVED IN: biological_process unknown; LOCATED IN: cellular_component unknown; EXPRESSED IN: 19 plant structures; EXPRESSED DURING: 8 growth stages; CONTAINS InterPro DOMAIN/s: HAT dimerisation (InterPro:IPR008906), Zinc finger, BED-type predicted (InterPro:IPR003656), Protein of unknown function DUF659 (Inter…
AT1G07500	SALK_100918		522	125_unr	nacl	1.94475	0.752853		-1.71127	0.76069	-0.626519		0.382035	0.40073		-0.913145	-0.184528	-1.56559	-0.987776	2	1	None	col	unknown protein; Has 4 Blast hits to 4 proteins in 3 species: Archae - 0; Bacteria - 0; Metazoa - 0; Fungi - 0; Plants - 4; Viruses - 0; Other Eukaryotes - 0 (source: NCBI BLink).
AT4G30760	SALK_101601		523	068_unr	nacl	-0.0830989	-0.425493			0.704983	-1.62002		-1.23797	0.63838		2.7772	-1.35581	-0.279736	2.50574	6	3	None	col	Putative endonuclease or glycosyl hydrolase; FUNCTIONS IN: molecular_function unknown; INVOLVED IN: biological_process unknown; LOCATED IN: cellular_component unknown; EXPRESSED IN: 25 plant structures; EXPRESSED DURING: 15 growth stages; BEST Arabidopsis thaliana protein match is: Putative endonuclease or glycosyl hydrolase (TAIR:AT3G62050.1); Has 30201 Blast hits to 17322 proteins in 780 specie…
AT4G30760	SALK_101601		523	182_unr	nacl	0.150943	-0.812566		-1.62293	1.26637	-1.15577	-0.767155	-1.46741	0.011805	-1.49274	-0.898184	-0.277149	-0.407452	1.00057	6	3	None	col	Putative endonuclease or glycosyl hydrolase; FUNCTIONS IN: molecular_function unknown; INVOLVED IN: biological_process unknown; LOCATED IN: cellular_component unknown; EXPRESSED IN: 25 plant structures; EXPRESSED DURING: 15 growth stages; BEST Arabidopsis thaliana protein match is: Putative endonuclease or glycosyl hydrolase (TAIR:AT3G62050.1); Has 30201 Blast hits to 17322 proteins in 780 specie…
AT4G30760	SALK_101601		523	183_unr	nacl	-0.428985	0.458412		-2.82653	1.37961	-1.29757	-0.0912936	-1.43586	0.516508		-0.499093	-0.942338	-0.0493555	0.315806	6	3	None	col	Putative endonuclease or glycosyl hydrolase; FUNCTIONS IN: molecular_function unknown; INVOLVED IN: biological_process unknown; LOCATED IN: cellular_component unknown; EXPRESSED IN: 25 plant structures; EXPRESSED DURING: 15 growth stages; BEST Arabidopsis thaliana protein match is: Putative endonuclease or glycosyl hydrolase (TAIR:AT3G62050.1); Has 30201 Blast hits to 17322 proteins in 780 specie…
AT4G30760	SALK_101601		523	184_unr	untreated	0.257618	1.00091		-2.2115	-0.366177	-1.19175	-0.321066	-0.949102	1.52949		-0.140598	-1.25913	0.379022	0.164547	6	2	None	col	Putative endonuclease or glycosyl hydrolase; FUNCTIONS IN: molecular_function unknown; INVOLVED IN: biological_process unknown; LOCATED IN: cellular_component unknown; EXPRESSED IN: 25 plant structures; EXPRESSED DURING: 15 growth stages; BEST Arabidopsis thaliana protein match is: Putative endonuclease or glycosyl hydrolase (TAIR:AT3G62050.1); Has 30201 Blast hits to 17322 proteins in 780 specie…
AT4G30760	SALK_101601		523	185_unr	untreated	-0.0237721	0.583991		-2.10949	0.708683	-2.05893	-0.0896403	-0.50414	2.13245		-1.15433	-1.00405	0.691801	0.615296	6	2	None	col	Putative endonuclease or glycosyl hydrolase; FUNCTIONS IN: molecular_function unknown; INVOLVED IN: biological_process unknown; LOCATED IN: cellular_component unknown; EXPRESSED IN: 25 plant structures; EXPRESSED DURING: 15 growth stages; BEST Arabidopsis thaliana protein match is: Putative endonuclease or glycosyl hydrolase (TAIR:AT3G62050.1); Has 30201 Blast hits to 17322 proteins in 780 specie…
AT4G18205	SALK_103026		524	125_unr	nacl	-0.276013	2.62297			-0.416279	-2.25546		1.32726	-0.314469		-1.27863	0.944027	-0.176715	-0.945528	2	1	None	col	Nucleotide-sugar transporter family protein; CONTAINS InterPro DOMAIN/s: Protein of unknown function DUF250 (InterPro:IPR004853); BEST Arabidopsis thaliana protein match is: purine permease 7 (TAIR:AT4G18197.1); Has 35333 Blast hits to 34131 proteins in 2444 species: Archae - 798; Bacteria - 22429; Metazoa - 974; Fungi - 991; Plants - 531; Viruses - 0; Other Eukaryotes - 9610 (source: NCBI BLink).
AT3G59070	SALK_103593		525	125_unr	nacl	0.311417	3.13312		-2.44853	0.976524	-4.54092		1.07602	-0.464805		-0.82891	0.0582892	-1.02871	-0.341907	2	1	Low Confidence	col	Cytochrome b561/ferric reductase transmembrane with DOMON related domain; CONTAINS InterPro DOMAIN/s: Cytochrome b561, eukaryote (InterPro:IPR004877), Protein of unknown function DUF568, DOMON-like (InterPro:IPR007613), DOMON related (InterPro:IPR005018), Cytochrome b561/ferric reductase transmembrane (InterPro:IPR006593); BEST Arabidopsis thaliana protein match is: Cytochrome b561/ferric reducta…
AT5G13960	SALK_105816	SU(VAR)3-9 HOMOLOG 4 (SUVH4)	526	032-35_sd	metal		1.45209			-0.0388842	-1.47269		-0.628883				-4.27267	-0.747327	0.871489	2	1	Low Confidence	col	Encodes a histone 3 lysine 9 specific methyltransferase involved in the maintenance of DNA methylation. SUVH4/KYP is a SU(VAR)3-9 homolog, a SET domain protein. Known SET domain proteins are involved in epigenetic control of gene expression. There are 10 SUVH genes in Arabidopsis and members of this subfamily of the SET proteins have an additional conserved SRA domain. In kyp mutants, there is a …
AT5G13960	SALK_105816	SU(VAR)3-9 HOMOLOG 4 (SUVH4)	526	125_unr	nacl	0.855174	1.64048		-2.69598	-0.169817	-0.858309		0.684848	0.692074		-0.512871	-0.341628	-1.65882	-0.953335	2	1	None	col	Encodes a histone 3 lysine 9 specific methyltransferase involved in the maintenance of DNA methylation. SUVH4/KYP is a SU(VAR)3-9 homolog, a SET domain protein. Known SET domain proteins are involved in epigenetic control of gene expression. There are 10 SUVH genes in Arabidopsis and members of this subfamily of the SET proteins have an additional conserved SRA domain. In kyp mutants, there is a …
AT1G14630	SALK_107243		527	125_unr	nacl	0.783991	2.00912		-1.2651	0.214509	-1.40159		0.437197	0.470255		-0.680342	-0.877081	-2.22009	0.197497	2	1	None	col	unknown protein; BEST Arabidopsis thaliana protein match is: unknown protein (TAIR:AT2G01990.1); Has 125 Blast hits to 123 proteins in 14 species: Archae - 0; Bacteria - 0; Metazoa - 0; Fungi - 0; Plants - 125; Viruses - 0; Other Eukaryotes - 0 (source: NCBI BLink).
AT1G04770	SALK_110128		528	136_da	alkali	1.07947	-0.149732		-0.0755138	0.522865	-0.277747	-0.0698893	-0.282859	0.458732		0.152098	-0.0107435	0.339758	0.418777	6	1	None	col	Tetratricopeptide repeat (TPR)-like superfamily protein; FUNCTIONS IN: binding; INVOLVED IN: biological_process unknown; EXPRESSED IN: 23 plant structures; EXPRESSED DURING: 13 growth stages; CONTAINS InterPro DOMAIN/s: Tetratricopeptide TPR-1 (InterPro:IPR001440), Tetratricopeptide-like helical (InterPro:IPR011990), Tetratricopeptide repeat-containing (InterPro:IPR013026), Tetratricopeptide repe…
AT1G04770	SALK_110128		528	114_sd	metal	2.76106	0.159861	0.440447	0.0347476	-0.500546	-1.52754		-0.387053	0.0830386		-0.446166	-1.08717	0.571584	1.16372	4	4	Inconsistent	col	Tetratricopeptide repeat (TPR)-like superfamily protein; FUNCTIONS IN: binding; INVOLVED IN: biological_process unknown; EXPRESSED IN: 23 plant structures; EXPRESSED DURING: 13 growth stages; CONTAINS InterPro DOMAIN/s: Tetratricopeptide TPR-1 (InterPro:IPR001440), Tetratricopeptide-like helical (InterPro:IPR011990), Tetratricopeptide repeat-containing (InterPro:IPR013026), Tetratricopeptide repe…
AT1G04770	SALK_110128		528	127_sd	metal		-0.666706	0.017653	-0.172334	-0.265789			-1.04808	-2.07714		-1.06899	-1.045		0.786518	6	4	Inconsistent	col	Tetratricopeptide repeat (TPR)-like superfamily protein; FUNCTIONS IN: binding; INVOLVED IN: biological_process unknown; EXPRESSED IN: 23 plant structures; EXPRESSED DURING: 13 growth stages; CONTAINS InterPro DOMAIN/s: Tetratricopeptide TPR-1 (InterPro:IPR001440), Tetratricopeptide-like helical (InterPro:IPR011990), Tetratricopeptide repeat-containing (InterPro:IPR013026), Tetratricopeptide repe…
AT1G04770	SALK_110128		528	129_sd	metal	1.21242	1.98926	1.57732	1.5261	-1.12107	-1.18721		-0.0823145	0.125454		-1.14198	-0.816964	1.53765	0.807011	6	4	Inconsistent	col	Tetratricopeptide repeat (TPR)-like superfamily protein; FUNCTIONS IN: binding; INVOLVED IN: biological_process unknown; EXPRESSED IN: 23 plant structures; EXPRESSED DURING: 13 growth stages; CONTAINS InterPro DOMAIN/s: Tetratricopeptide TPR-1 (InterPro:IPR001440), Tetratricopeptide-like helical (InterPro:IPR011990), Tetratricopeptide repeat-containing (InterPro:IPR013026), Tetratricopeptide repe…
AT1G04770	SALK_110128		528	130_sd	metal	-1.24037	-0.651865	0.468504		0.452385	-5.51291		-1.23321	-3.00552		-1.34572	-2.6247	0.362965	0.849768	6	4	Inconsistent	col	Tetratricopeptide repeat (TPR)-like superfamily protein; FUNCTIONS IN: binding; INVOLVED IN: biological_process unknown; EXPRESSED IN: 23 plant structures; EXPRESSED DURING: 13 growth stages; CONTAINS InterPro DOMAIN/s: Tetratricopeptide TPR-1 (InterPro:IPR001440), Tetratricopeptide-like helical (InterPro:IPR011990), Tetratricopeptide repeat-containing (InterPro:IPR013026), Tetratricopeptide repe…
AT1G04770	SALK_110128		528	125_unr	nacl	1.31987	1.3192		-0.69882	0.519273	-7.23447		-0.890474	0.952351		0.643935	-2.01372	-0.292164	0.743868	2	2	Inconsistent	col	Tetratricopeptide repeat (TPR)-like superfamily protein; FUNCTIONS IN: binding; INVOLVED IN: biological_process unknown; EXPRESSED IN: 23 plant structures; EXPRESSED DURING: 13 growth stages; CONTAINS InterPro DOMAIN/s: Tetratricopeptide TPR-1 (InterPro:IPR001440), Tetratricopeptide-like helical (InterPro:IPR011990), Tetratricopeptide repeat-containing (InterPro:IPR013026), Tetratricopeptide repe…
AT1G04770	SALK_110128		528	148_unr	nacl	0.077679	0.0974598			-0.359543	0.473318	1.10644	0.468298	-0.107491	10.5369	-0.11846	0.267072	0.133478	-0.49959	6	2	Inconsistent	col	Tetratricopeptide repeat (TPR)-like superfamily protein; FUNCTIONS IN: binding; INVOLVED IN: biological_process unknown; EXPRESSED IN: 23 plant structures; EXPRESSED DURING: 13 growth stages; CONTAINS InterPro DOMAIN/s: Tetratricopeptide TPR-1 (InterPro:IPR001440), Tetratricopeptide-like helical (InterPro:IPR011990), Tetratricopeptide repeat-containing (InterPro:IPR013026), Tetratricopeptide repe…
AT1G04770	SALK_110128		528	147_unr	untreated	1.0597	1.24077		2.88155	0.145311	-1.15001		-0.657792	1.51051	4.17939	-0.702746	-0.611194	1.09035	0.483796	5	1	Low Confidence	col	Tetratricopeptide repeat (TPR)-like superfamily protein; FUNCTIONS IN: binding; INVOLVED IN: biological_process unknown; EXPRESSED IN: 23 plant structures; EXPRESSED DURING: 13 growth stages; CONTAINS InterPro DOMAIN/s: Tetratricopeptide TPR-1 (InterPro:IPR001440), Tetratricopeptide-like helical (InterPro:IPR011990), Tetratricopeptide repeat-containing (InterPro:IPR013026), Tetratricopeptide repe…
[truncated: 651 more rows]
