# Supplementary material for: Elemental Concentrations in the Seed of Mutants and Natural Variants of Arabidopsis thaliana Grown under Varying Soil Conditions
Source: PLoS One. 2013 May 6;8(5):e63014. doi: 10.1371/journal.pone.0063014 (PMC3646034; doi:10.1371/journal.pone.0063014)
Supplement: File S2 — Elemental abundances in vegetative tissue. The elemental contents of mutant plants relative to the tray average is represented in terms of z-Scores (number of standard deviations from the tray mean). Data represents the median z-Scores of an experimental line within an individual flat. Boxes shaded in gray represent circumstances for which no data was collected. A change in elemental accumulation is considered statistically significant if different from the tray average by three or more standard deviations (z-Score ≥3 or z-Score ≤ −3). Statistically significant over- and under-accumulations are represented by yellow and blue shaded boxes respectively. IG#’s represent internal seed stock designations. Data was obtained from the PiiMS database. (XLS) [file pone.0063014.s005.xls]

## Sheet: Sheet1
File S2. Elemental abundances in vegetative tissue. The elemental contents of mutant plants relative to the tray average are represented in terms of z-Scores (number of standard deviations from the tray mean). Data represents the median z-Scores of an experimental line within an individual flat. Boxes shaded in gray represent circumstances for which no data was collected. A change in elemental ac…
Gene Accession	Allele	Common Name	IG	Tray	Structure	Ecotype Background	Mutation Type	Li7	B11	Na23	Mg25	P31	K39	Ca43	Cr52	Mn55	Fe56	Co59	Ni60	Cu65	Zn66	Ga71	As75	Se77	Mo95	Cd111	In113	Pb208	Al27	S34	S48	Cl35	Ca44	Fe57	Se82	Rb85	Sr88	Mo98	Cd114
AT2G13540	SALK_016753_homo	ABH1	343	1093	homozygous	Col-0	T-DNA	0.29276	3.33088	-1.21816	-0.30932	0.09125	-0.24086	0.11077		0.76542	-0.06554	0.61764	-0.57643	-0.65951	-1.28616		0.21824	-0.29756	-0.12411	0.28415
AT2G13540	SALK_024285_homo	ABH1	344	1093	homozygous	Col-0	T-DNA	0.09091	2.37799	-1.57502	-0.13435	1.10744	0.53259	0.15874		0.08346	0.31857	-0.12124	-0.40181	-0.12793	-0.99189		0.02922	-0.42661	-0.04259	0.63467
AT5G35410	SALK_016683_homo	SOS2	135	1033	homozygous	Col-0	T-DNA	-0.6145	0.22008	1.49263	-0.53834	-0.17648	-0.34628	-0.05153		0.63715	0.61608	-0.15681	0.37892	-0.32459	0.15847		0.27361	-0.28466	0.44622	-0.57194
AT5G15410	SALK_018387_homo	CNGC2		295	homozygous	Col-0	T-DNA	-0.3043	-1.7455	1.1156	-0.8947	1.4992	-0.1425	-2.0701	0	-1.1523	-1.0416	-0.2626	-0.5404	0.7435	0.5125		4.6236	2.6494	6.0494	0.078		0.9685
AT5G15410	SALK_019922	CNGC2	163	347	segregating	Col-0	T-DNA	0.0327	-0.3537	0.3855	-0.5041	-0.6148	0.2447	0.2888	0	-1.0604	0.322	-0.9576	-0.61	-0.369	-0.3695		-0.2043	0.0587	0.2515	-0.5146		-0.0663
AT5G15410	SALK_018387_homo	CNGC2		374	homozygous	Col-0	T-DNA	-1.23539	-0.45732	-1.16894	-1.34335	0.81294	0.886323	-0.640551	0	-0.446345	-0.253795	0.027446	-0.0996576	-0.0291243	0.643034		-0.937649	0.00234354	1.09955	0.413739		-1.56777
AT5G15410	SALK_018387_homo	CNGC2		562	homozygous	Col-0	T-DNA	0.096	1.0439	2.2459	-1.9208	3.1536	-0.1523	-1.8188		0.441	-1.6624	3.3495	-2.1763	-1.7577	-1.2217		2.4015	-1.1045	0.7878	-0.7434
AT5G15410	SALK_066908_homo	CNGC2		721	homozygous	Col-0	T-DNA	-0.501175	-0.75146	0.513101	-3.70572	0.26143	-0.340464	-1.95884		1.02349	-0.391736	1.14012	-0.0130604	-0.476282	0.81537		1.15985	-0.0640608	0	2.04395
AT5G15410	SALK_019922_homo	CNGC2	163	1037	homozygous	Col-0	T-DNA	-1.24252	-1.52115	-0.69419	-1.72158	1.4612	1.23294	-0.22776		0.35036	0.35089	-0.23131	0.39178	1.28486	0.95243		-0.55543	0.05089	0.40551	0.66137
AT5G15410	SALK_018387_homo	CNGC2		1131	homozygous	Col-0	T-DNA	-0.73557	0.51462	0.24536	1.4047	0.7337	-0.25553	1.0027		-0.2178	0.52216	-0.43102	-0.00857	0.0272	0.06807		-0.18863	-0.00398	0.12724	0.00045
AT5G15410	cngc2-2	CNGC2	581	1131	homozygous	Ws-2	T-DNA	-0.62058	-0.57933	-1.12949	-1.51334	0.74856	-0.489	0.31374		1.89186	0.24664	-1.25442	-0.27754	2.50684	2.20758		0.08342	-0.23612	2.73249	-0.62871
AT5G15410	SALK_019922_homo	CNGC2	163	1770	homozygous	Col-0	T-DNA	-0.671003	-3.91212	4.71813	-0.684747	1.72548	-0.387923	-0.529331		-4.45607		-0.263384	2.8065	0.361232	1.93845		-0.605404							-1.96245				-0.397096	-0.0187883	2.30251	0.426014	-5.01293	1.72446
AT5G15410	SALK_066908_homo	CNGC2		1770	homozygous	Col-0	T-DNA	-0.752442	-3.29	5.68067	0.0106263	2.21806	-0.106364	-0.0246576		-4.87457		-1.14193	1.50209	0.236314	0.898272		0.672946							-0.685092				2.34983	-0.0103893	2.07975	1.04408	-5.12327	1.48253
AT5G15410	DND1	CNGC2		1770	N/A	Col-0	N/A	-1.40432	-3.13559	1.61216	-0.635526	2.77031	1.3057	0.465108		-2.54508		-1.85739	2.52055	0.899808	0.0366384		-1.08354							-0.885892				2.07324	-0.261772	3.25391	0.768546	-1.85329	0.0655035
AT1G09700	SALK_064863_homo	HYL1	348	1094	homozygous	Col-0	T-DNA	0.48764	1.01277	5.99833	-1.48781	-1.20309	-2.62281	-1.77028		0.00287	0.33106	0.58917	-0.64307	-0.47485	-1.27004		0.38639	-0.35145	0.81226	1.18526
AT2G29040	SALK_108349_homo	Unknown	378	1108	homozygous	Col-0	T-DNA	-1.07714	-0.71497	0.41026	0.24281	0.51896	-0.90939	0.22071		0.36941	-0.31811	-0.77005	-0.7489	-0.45155	0.85371		0.63112	0.06304	0.66218	-0.86924
AT3G22590	SALK_150644_homo	PHP	725	1686	homozygous	Col-0	T-DNA	0.121584	0.726919	1.54368	1.17906	0.270745	1.39602	0.508296		-0.0698403		-1.35542	0.515102	-0.628578	-1.48385		0.135056							-1.15745				-0.024323	-0.916286	1.03328	0.645148	-0.523751	-0.518286
AT5G40780	SALK_036871_homo	LHT1	219/256	444	homozygous	Col-0	T-DNA	-0.2484	-0.2671	-1.475	-2.3181	1.4689	0.2406	-1.5622	0	0.8105	-1.1806	0.24	-0.7582	2.2838	2.3212		0.5921	0.7713	1.8693	-1.117		0
AT5G40780	SALK_036871_homo	LHT1	219/256	579	homozygous	Col-0	T-DNA	-0.3588	-0.5573	-0.3087	-0.6133	0.6865	0.1809	-0.1211		-0.7555	0.1366	0.2813	-0.3008	-0.0325	0.4524		0.0084	0.4187	-0.0653	-0.0919
AT5G40780	SALK_036871_homo	LHT1	219/256	992	homozygous	Col-0	T-DNA	-0.15351	-0.44115	1.59066	-0.54069	-0.19672	-0.01636	0.1878		-0.15275	0.27939	0.7857	0.27282	-0.18761	-0.79549		-0.77112	0.18109	0.16704	0.04346
AT5G40780	SALK_036871_homo	LHT1	219/256	1130	homozygous	Col-0	T-DNA	-0.15421	-0.98038	-1.58693	-0.941	2.16541	0.40375	-0.29035		-0.84963	1.45076	-0.50373	-0.26819	0.48495	0.8474		0.6705	1.73474	0.63663	0.33617
