# Supplementary material for: Elemental Concentrations in the Seed of Mutants and Natural Variants of Arabidopsis thaliana Grown under Varying Soil Conditions
Source: PLoS One. 2013 May 6;8(5):e63014. doi: 10.1371/journal.pone.0063014 (PMC3646034; doi:10.1371/journal.pone.0063014)
Supplement: File S3 — Gene expression is altered in abh1 mutant plants. Data represents the smallest fold change in gene expression between abh1 and wild-type from two biological replicates. Microarray data used for this analysis is publicly available in the NCBI GEO database (http://www.ncbi.nlm.nih.gov/projects/geo/, GSE7112) and was originally published by Kuhn et al., 2008 [48]. (XLS) [file pone.0063014.s006.xls]

## Sheet: Sheet1
File S3. Gene expression is altered in abh1 mutant plants. Data represents the smallest fold change in gene expression between abh1 and wild-type from 2 biological replicates. Microarray data used for this analysis is publicly available in the NCBI GEO database (http://www.ncbi.nlm.nih.gov/projects/geo/, GSE7112) and was originally published by Kunh et al., 2008.
Probeset Reference	Fold Change	ATG	Description
254551_at	-11.2207	AT4G19840	lectin like protein lectin phloem protein PP2, winter squash, PIR2:S38462;supported by full-length cDNA: Ceres:17437.
248683_at	-7.1386	AT5G48490	putative protein similar to unknown protein (pir||S72530);supported by full-length cDNA: Ceres:32925.
252911_at	-3.54612	AT4G39510	cytochrome P450 -like protein cytochrome P450 CYP86A1, Arabidopsis thaliana, EMBL:X90458;supported by full-length cDNA: Ceres:120342.
258322_at	-3.54459	AT3G22740	putative selenocysteine methyltransferase similar to selenocysteine methyltransferase GB:P56707 from [Astragalus bisulcatus];supported by full-length cDNA: Ceres:36591.
252559_at	-3.47907	AT3G46020	RNA binding protein -like COLD-INDUCIBLE RNA-BINDING PROTEIN, Homo sapiens, SWISSPROT:CIRP_HUMAN
259946_at	-3.36807	AT1G71450	putative TINY similar to TINY GB:CAA64359
249727_at	-3.19787	AT5G35490	putative protein similar to unknown protein (gb|AAB61527.1)
252534_at	-3.15272	AT3G46130	Myb DNA binding protein -like MYB59, Arabidopsis thaliana, EMBL:AF062894; supported by cDNA: gi_9864078_gb_AF272733.1_AF272733
252970_at	-3.07724	AT4G38850	small auxin up RNA (SAUR-AC1) ;supported by full-length cDNA: Ceres:14973.
250753_at	-3.00149	AT5G05860	glucuronosyl transferase-like protein ; supported by cDNA: gi_15010631_gb_AY045617.1_
259244_at	-2.9688	AT3G07650	unknown protein similar to zinc finger protein GB:BAA33206 [Oryza sativa]
246228_at	-2.84988	AT4G36430	peroxidase like protein
245024_at	-2.83601		ATPase alpha subunit
245891_at	-2.76589	AT5G09220	amino acid transport protein AAP2 ;supported by full-length cDNA: Ceres:114602.
264037_at	-2.70536	AT2G03750	putative steroid sulfotransferase ;supported by full-length cDNA: Ceres:3964.
249052_at	-2.62747	AT5G44420	antifungal protein-like (PDF1.2)
260882_at	-2.57802	AT1G29280	DNA binding protein, putative similar to DNA binding protein WRKY3 GB:U56834 GI:1432055 from [Petroselinum crispum]
266007_at	-2.49419	AT2G37380	unknown protein
253747_at	-2.49284	AT4G29050	serine threonine-specific kinase like protein serine threonine-specific kinase lecRK1 - Arabidopsis thaliana, PIR2:S68589
247478_at	-2.47597	AT5G62360	DC1.2 homologue - like protein DC1.2 homologue, Nicotiana tabacum, EMBL:AB009888
261388_at	-2.45962	AT1G05385	Expressed protein ; supported by cDNA: gi_13877958_gb_AF370242.1_AF370242
250649_at	-2.4451	AT5G06690	thioredoxin-like ; supported by cDNA: gi_4973263_gb_AF144391.1_AF144391
257625_at	-2.43018	AT3G26230	cytochrome P450, putative contains Pfam profile: PF00067 cytochrome P450
248910_at	-2.43012	AT5G45820	serine threonine protein kinase ; supported by cDNA: gi_14486383_gb_AY035225.1_
249576_at	-2.40862	AT5G37690	putative protein predicted protein, Arabidopsis thaliana
259715_at	-2.38768	AT1G60990	hypothetical protein predicted by genscan+, similar to aminomethyltransferase GB:CAA20175 from [Streptomyces coelicolor A3(2)]
249002_at	-2.38677	AT5G44520	putative protein contains similarity to ribose 5-phosphate isomerase;supported by full-length cDNA: Ceres:32092.
253847_at	-2.34462	AT4G28010	putative protein CRP1, Zea mays, AF073522
249726_at	-2.32309	AT5G35480	unknown protein
249125_at	-2.25864	AT5G43450	1-aminocyclopropane-1-carboxylate oxidase ; supported by cDNA: gi_14596164_gb_AY042870.1_
254737_at	-2.2399	AT4G13840	fatty acid elongase - like protein (cer2-like) cer2, Arabidopsis thaliana, X93080
251547_at	-2.23069	AT3G58860	putative protein predicted proteins, Arabidopsis thaliana
251360_at	-2.19233	AT3G61210	putative protein embryonic abundant protein EMB34 - Picea glauca, EMBL:L47672
249540_at	-2.16028	AT5G38120	4-coumarate--CoA ligase -like protein 4-coumarate--CoA ligase, Arabidopsis thaliana, PIR:S57784
249486_at	-2.15826	AT5G39030	receptor protein kinase - like protein receptor serine/threonine kinase PR5K, Arabidopsis thaliana, EMBL:AT48698
260549_at	-2.15477	AT2G43535	Expressed protein ; supported by full-length cDNA: Ceres: 91704.
247522_at	-2.13678	AT5G61340	putative protein ; supported by cDNA: gi_14596034_gb_AY042805.1_
264138_at	-2.12979	AT1G78950	beta-Amyrin Synthase, putative similar to beta-Amyrin Synthase GI:3688600 from [Panax ginseng]
249393_at	-2.09375	AT5G40170	disease resistance - like protein resistance gene Cf-4, Lycopersicon hirsutum, EMBL:LHJ002235
266028_at	-2.06552	AT2G06000	hypothetical protein predicted by genscan
257254_at	-2.04196	AT3G21950	salicylic acid carboxyl methyltransferase, putative similar to GB:AAF00108 from [Clarkia breweri]
261351_at	-2.03651	AT1G79790	hypothetical protein predicted by genemark.hmm; supported by full-length cDNA: Ceres: 268411.
262897_at	-2.0261	AT1G59840	hypothetical protein predicted by genemark.hmm
255621_at	-2.02372	AT4G01390	hypothetical protein
260152_at	-2.02241	AT1G52830	putative IAA6 protein similar to IAA6 protein GB:S5849 from [Arabidopsis thaliana];supported by full-length cDNA: Ceres:147711.
259790_s_at	-2.02113	AT1G29430 /// AT5G27780	auxin-induced protein, putative similar to SP:P33083 from [Glycine max];supported by full-length cDNA: Ceres:4119.
252698_at	-2.01612	AT3G43670	amine oxidase -like protein amine oxidase, Canavalia lineata, EMBL:AF172681
246716_s_at	-2.01228	AT5G28910 /// AT5G28960	putative protein
245397_at	-1.99822	AT4G14560	auxin-responsive protein IAA1 ;supported by full-length cDNA: Ceres:33860.
257890_s_at	-1.98997	AT3G17070 /// AT3G42570	putative protein peroxidase - Lycopersicon esculentum, PIR:S32768
267010_at	-1.98852	AT2G39250	putative AP2 domain transcription factor pFAM domain (PF00847)
245292_at	-1.95529	AT4G15093	Expressed protein ; supported by cDNA: gi_15293028_gb_AY050948.1_
257943_at	-1.9507	AT3G21840	SKP1/ASK1 (At7), putative similar to Skp1 homolog GI:3068809, UIP2 GI:3719211 from [Arabidopsis thaliana]
254586_at	-1.94732	AT4G19510	TMV resistance protein N-like TMV resistance protein N, Nicotiana glutinosa, PIR2:A54810
251154_at	-1.93925	AT3G63110	tRNA isopentenyl transferase -like protein tRNA isopentenyl transferase, Arabidopsis thaliana, EMBL:AF109376; supported by cDNA: gi_14278981_dbj_AB061401.1_AB061401
263885_at	-1.93234	AT2G36940	unknown protein
251152_at	-1.91458	AT3G63130	RAN GTPase activating protein 1 protein ; supported by cDNA: gi_14334453_gb_AY034918.1_
249162_at	-1.90582	AT5G42765	Expressed protein ; supported by full-length cDNA: Ceres: 6893.
258733_at	-1.88577	AT3G05850	unknown protein
251476_at	-1.86995	AT3G59670	putative protein hypothetical protein F6G17.90 - Arabidopsis thaliana, PIR:T04738
266241_s_at	-1.85684	AT2G27800 /// AT5G27300	hypothetical protein predicted by genscan
267219_at	-1.85392	AT2G02590	putative transport protein ;supported by full-length cDNA: Ceres:26825.
252563_at	-1.83968	AT3G45970	putative protein cim1 induced allergen, Glycine max, EMBL:U03860;supported by full-length cDNA: Ceres:27534.
265892_at	-1.82487	AT2G15020	hypothetical protein predicted by genscan and genefinder
250098_at	-1.81881	AT5G17350	putative protein ;supported by full-length cDNA: Ceres:1198.
254226_at	-1.80373	AT4G23690	putative disease resistance response protein disease resistance response protein 206-d -Pisum sativum (pea), gb:M18250;supported by full-length cDNA: Ceres:660.
258438_at	-1.79815	AT3G17230	hypothetical protein predicted by genscan+
251658_at	-1.7873	AT3G57020	putative protein strictosidine synthase (EC 4.3.3.2) - Rauvolfia mannii (fragment);supported by full-length cDNA: Ceres:98698.
247965_at	-1.78517	AT5G56540	putative protein similar to unknown protein (pir||T06016); supported by cDNA: gi_10880504_gb_AF195895.1_AF195895
248353_at	-1.78102	AT5G52320	cytochrome P450
259466_at	-1.77846	AT1G19050	response regulator 5, putative similar to response regulator 5 GI:3953599 from [Arabidopsis thaliana]; supported by cDNA: gi_3953602_dbj_AB008490.1_AB008490
252892_at	-1.77624	AT4G39420	hypothetical protein
252655_at	-1.7748	AT3G44760	hypothetical protein with predicted heme-binding domain
264146_at	-1.76657	AT1G02205	hypothetical protein contains similarity to lipid transfer protein GI:498038 from (Senecio odorus)
259329_at	-1.76282	AT3G16360	putative two-component phosphorelay mediator similar to two-component phosphorelay mediators (ATHP1-3) GB:BAA37110, GB:BAA37111, GB:BAA37112 (Arabidopsis thaliana); supported by cDNA: gi_7630186_dbj_AB041766.1_AB041766
254027_at	-1.75984	AT4G25835	putative mitochondrial protein Homo sapiens h-bcs1 (BCS1) mRNA, nuclear gene encoding mitochondrial protein which is involved in the expression of functional mitochondrial ubiquinol-cytochrome c reductase complex probably via the control of expression of Rieske iron-sulphur protein, PI
251900_at	-1.75734	AT3G54430	putative protein lateral root primordia (LRP1) - Arabidopsis thaliana, EMBL:AT24702; supported by cDNA: gi_15450614_gb_AY052675.1_
251028_at	-1.7559	AT5G02230	putative protein putative hydrolase At2g32150 - Arabidopsis thaliana, EMBL:AC006223;supported by full-length cDNA: Ceres:36724.
257624_at	-1.74992	AT3G26220	cytochrome P450 monooxygenase (CYP71B3) identical to cytochrome P450 monooxygenase (CYP71B3) GB:D78602 [Arabidopsis thaliana] (Plant Mol. Biol. 37 (1), 39-52 (1998)); supported by cDNA: gi_3164133_dbj_D78602.1_D78602
254705_at	-1.74372	AT4G17870	putative protein ; supported by cDNA: gi_14596204_gb_AY042890.1_
248435_at	-1.74011	AT5G51210	oleosin-like
260458_at	-1.73475	AT1G68250	unknown protein
263772_at	-1.72553	AT2G06255	Expressed protein ; supported by full-length cDNA: Ceres: 267559.
264194_at	-1.72397	AT1G22720	putative wall-associated kinase contains similarity to serine/threonine kinase gb|Y12531 from Brassica oleracea
250832_at	-1.72274	AT5G04950	nicotianamine synthase (dbj|BAA74589.1)
264907_at	-1.72204	AT2G17280	unknown protein similar to S.pombe protein C5H10.03
258055_at	-1.72131	AT3G16250	putative 2Fe-2S iron-sulfur cluster protein contains Pfam profile: PF00111 2Fe-2S iron-sulfur cluster binding domains; supported by cDNA: gi_14596158_gb_AY042867.1_
258354_at	-1.71701	AT3G14320	putative zinc finger protein similar to RING-H2 zinc finger protein ATL5 GB:AAD33583 from [Arabidopsis thaliana]
254835_s_at	-1.71342	AT4G12310 /// AT4G12320	flavonoid 3,5-hydroxylase -like protein flavonoid 3',5'-hydroxylase - Campanula medium, PID:d1003951
247556_at	-1.71007	AT5G61040	putative protein predicted protein, Arabidopsis thaliana
266439_s_at	-1.70064	AT2G43200	hypothetical protein predicted by grail
254460_at	-1.70064	AT4G21210	putative protein sigma70 operon, Staphylococcus aureus, PATCHX:D1020251
251336_at	-1.70011	AT3G61190	putative protein hypothetical protein F4I18.26 - Arabidopsis thaliana, PIR:T02471;supported by full-length cDNA: Ceres:30454.
259179_at	-1.69888	AT3G01660	hypothetical protein similar to putative protein GB:CAB45319 [Arabidopsis thaliana]
248801_at	-1.69706	AT5G47370	homeobox-leucine zipper protein-like ; supported by cDNA: gi_15450446_gb_AY052324.1_
256891_at	-1.69631	AT3G19030	hypothetical protein contains similarity to phosphoserine aminotransferase GB:P19689 from [Yersinia enterocolitica];supported by full-length cDNA: Ceres:30768.
260388_at	-1.69578	AT1G74070	hypothetical protein predicted by genscan+, similar to adenosine kinase (EC 2.7.1.20) GB:S52758 from [Leishmania donovani];supported by full-length cDNA: Ceres:22336.
252938_at	-1.69301	AT4G39190	hypothetical protein
262452_at	-1.69194	AT1G11210	hypothetical protein similar to hypothetical protein GB:AAD50003 GI:5734738 from [Arabidopsis thaliana];supported by full-length cDNA: Ceres:37592.
248639_at	-1.68977	AT5G48930	anthranilate N-benzoyltransferase ;supported by full-length cDNA: Ceres:114130.
246792_at	-1.68958	AT5G27290	putative protein predicted proteins, Arabidopsis thaliana;supported by full-length cDNA: Ceres:38304.
248624_at	-1.68833	AT5G48790	unknown protein ; supported by cDNA: gi_14326507_gb_AF385707.1_AF385707
247126_at	-1.68789	AT5G66080	protein phosphatase 2C-like protein
247088_at	-1.68403	AT5G66340	unknown protein
254431_at	-1.67925	AT4G20830 /// AT4G20840	reticuline oxidase - like protein reticuline oxidase precursor, Eschscholzia californica, PIR:A41533
250931_at	-1.67804	AT5G03200	putative protein various predicted proteins, Arabidopsis thaliana;supported by full-length cDNA: Ceres:98672.
249128_at	-1.67692	AT5G43440	1-aminocyclopropane-1-carboxylate oxidase ; supported by cDNA: gi_15983808_gb_AY056810.1_
248075_at	-1.67652	AT5G55740	selenium-binding protein-like
251791_at	-1.6718	AT3G55500	expansin-like protein expansin At-EXP6, Arabidopsis thaliana, EMBL:AT30480
259878_at	-1.66943	AT1G76790	putative catechol O-methyltransferase similar to catechol O-methyltransferase GB:CAA55358 [Vanilla planifolia];supported by full-length cDNA: Ceres:9016.
263495_at	-1.66544	AT2G42530	cold-regulated protein cor15b precursor ;supported by full-length cDNA: Ceres:19221.
246797_at	-1.66433	AT5G26790	putative protein ;supported by full-length cDNA: Ceres:39714.
245398_at	-1.66145	AT4G14900	hydroxyproline-rich glycoprotein homolog ;supported by full-length cDNA: Ceres:25333.
262717_s_at	-1.65795	AT1G16400 /// AT1G16410	putative cytochrome P450 similar to gb|AF069494 cytochrome P450 from Sinapis alba and is a member of the PF|00067 Cytochrome P450 family. EST gb|F14190 comes from this gene; supported by cDNA: gi_15208670_gb_AY035021.2_
266372_at	-1.65583	AT2G41310	putative two-component response regulator 3 protein identical to GB:AB010917, contains a response regulator receiver domain; supported by cDNA: gi_3273199_dbj_AB010917.1_AB010917
247177_at	-1.65416	AT5G65300	unknown protein ; supported by cDNA: gi_13877834_gb_AF370180.1_AF370180
257744_at	-1.65409	AT3G29230	hypothetical protein contains Pfam profile: PF01535 domain of unknown function (2 copies)
265819_at	-1.65212	AT2G17972	Expressed protein ; supported by full-length cDNA: Ceres: 18284.
259680_at	-1.64972	AT1G77690	putative AUX1-like permease similar to AUX1 (regulator of root gravitropism, putative permease) GB:CAA67308 [Arabidopsis thaliana]; supported by cDNA: gi_15809995_gb_AY054266.1_
265414_at	-1.64918	AT2G16660	nodulin-like protein
249383_at	-1.64438	AT5G39860	putative protein putative DNA-binding protein - Arabidopsis thaliana, EMBL:AC011765;supported by full-length cDNA: Ceres:4734.
258046_at	-1.64429	AT3G21220	MAP kinase kinase 5 identical to GB:BAA28831 from [Arabidopsis thaliana]; supported by cDNA: gi_3219272_dbj_AB015316.1_AB015316
258021_at	-1.64399	AT3G19380	hypothetical protein predicted genemark;supported by full-length cDNA: Ceres:255040.
251133_at	-1.63067	AT5G01240	LAX1 / AUX1 -like permease
245341_at	-1.63036	AT4G16447	Expressed protein ; supported by full-length cDNA: Ceres: 17535.
248130_at	-1.62745	AT5G54790	unknown protein
264722_at	-1.62325	AT1G22970	unknown protein location of EST emb|F15151
264562_at	-1.62308	AT1G55760	hypothetical protein predicted by genemark.hmm
257879_at	-1.6215	AT3G17160	unknown protein
252607_at	-1.61511	AT3G44990	xyloglucan endo-transglycosylase ; supported by cDNA: gi_15810248_gb_AY056163.1_
264433_at	-1.61454	AT1G61810	beta-glucosidase, putative similar to beta-glucosidase GI:804655 from (Hordeum vulgare)
247406_at	-1.61198	AT5G62920	response regulator 6 (ARR6) ; supported by cDNA: gi_3953600_dbj_AB008489.1_AB008489
260872_at	-1.60731	AT1G21350	hypothetical protein predicted by genemark.hmm
247486_at	-1.60712	AT5G62140	putative protein
251066_at	-1.60484	AT5G01880	putative protein RING-H2 finger protein RHA3a - Arabidopsis thaliana, EMBL:AF078824
255484_at	-1.58136	AT4G02540	putative protein similar to A. thaliana hypothetical protein F8K4.22, GenBank accession number 3367535
249072_at	-1.5733	AT5G44060	putative protein similar to unknown protein (gb|AAD10670.1)
250565_at	-1.57244	AT5G08000	putative protein various predicted proteins, Arabidopsis thaliana; supported by full-length cDNA: Ceres: 33347.
257300_at	-1.57114	AT3G28080	unknown protein ; supported by full-length cDNA: Ceres: 105122.
245747_at	-1.571	AT1G51100	hypothetical protein predicted by genemark.hmm;supported by full-length cDNA: Ceres:31356.
257903_at	-1.57017	AT3G28460	unknown protein
246932_at	-1.56788	AT5G25190	ethylene-responsive element - like protein ethylene-responsive element binding protein homolog, Stylosanthes hamata, EMBL:U91857; supported by cDNA: gi_15010715_gb_AY045659.1_
262917_at	-1.56751	AT1G64800	hypothetical protein contains similarity to NADP-glutamate dehydrogenase GI:5714368 from [Kluyveromyces lactis]
245588_at	-1.56418	AT4G15030	putative protein
249895_at	-1.56298	AT5G22500	male sterility 2-like protein (emb|CAA68191.1) ; supported by cDNA: gi_14334737_gb_AY035042.1_
262232_at	-1.56049	AT1G68600	unknown protein ; supported by cDNA: gi_16648825_gb_AY058190.1_
260502_at	-1.55594	AT1G47270	putative Tub family protein contains Pfam profiles: PF00646 F-box domain, PF01167 Tub family
259539_at	-1.55587	AT1G20550	axi 1 protein, putative similar to axi 1 protein GI:559920 from (Nicotiana tabacum)
265057_at	-1.55412	AT1G52140	unknown protein ;supported by full-length cDNA: Ceres:25812.
263668_at	-1.55412	AT1G04350	putative 1-aminocyclopropane-1-carboxylate oxidase Similar to Arabidopsis 2A6 (gb|X83096). EST gb|T76913 comes from this gene; supported by cDNA: gi_15292974_gb_AY050921.1_
263597_at	-1.55297	AT2G01870	hypothetical protein predicted by genscan and genefinder;supported by full-length cDNA: Ceres:8550.
253845_at	-1.55079	AT4G27980	putative protein myosin heavy chain chicken gizzard myosin, Gallus gallus, PIR1:S03166
248646_at	-1.55007	AT5G49100	unknown protein ;supported by full-length cDNA: Ceres:116332.
247052_at	-1.55001	AT5G66700	homeodomain transcription factor-like
262412_at	-1.5465	AT1G34760	14-3-3 protein GF14omicron (grf11) similar to GB:CAA65150 from (Lycopersicon esculentum); supported by cDNA: gi_12044388_gb_AF323920.1_AF323920
256336_at	-1.54355	AT1G72030	unknown protein
255943_at	-1.5431	AT1G22370	UDP-glucose glucosyltransferase, putative similar to UDP-glucose glucosyltransferase GI:3928543 from [Arabidopsis thaliana]; supported by cDNA: gi_14532545_gb_AY039897.1_
260260_at	-1.54306	AT1G68540	putative reductase similar to cinnamoyl CoA reductase GB:CAA12276 [Populus balsamifera subsp. trichocarpa], aldehyde reductase GB:AAD53967 [Vigna radiata], dihydroflavonol 4-reductase GB:BAA12723 [Rosa hybrida]
261874_at	-1.54218	AT1G50640	ethylene responsive element binding factor 3 (AtERF3) identical to GB:O80339 GI:7531109 from [Arabidopsis thaliana]; supported by cDNA: gi_3434970_dbj_AB008105.1_AB008105
247679_at	-1.5408	AT5G59540	1-aminocyclopropane-1-carboxylate oxidase - like protein 1-aminocyclopropane-1-carboxylate oxidase kidney bean, PIR:T10818; supported by cDNA: gi_15983482_gb_AF424616.1_AF424616
256096_at	-1.54041	AT1G13650	unknown protein
245645_at	-1.54019	AT1G24764	F5A9.19 unknown protein; similar to ESTs dbj AV529799.1, dbj|AV524005.1
260240_at	-1.5386	AT1G68460	putative tRNA isopentenyl transferase similar to tRNA isopentenyl transferase GB:AAF00582 [Arabidopsis thaliana]; contains Pfam profile: PF01715 IPP transferase (tRNA delta(2)-isopentenylpyrophosphate transferase); supported by cDNA: gi_14278979_dbj_AB061400.1_AB061400
263845_at	-1.5355	AT2G37040	phenylalanine ammonia lyase (PAL1) ; supported by cDNA: gi_15028192_gb_AY045919.1_
250812_at	-1.53289	AT5G04900	putative protein similar to unknown protein (pir||T07705);supported by full-length cDNA: Ceres:14018.
265021_at	-1.53165	AT1G24610	unknown protein ;supported by full-length cDNA: Ceres:6503.
259738_at	-1.52549	AT1G64355	predicted protein
246765_at	-1.52508	AT5G27330	glutamic acid-rich protein hypothetical protein T12H1.9 - Arabidopsis thaliana, EMBL:AC009177
261913_at	-1.52335	AT1G65860	flavin-containing monooxygenase FMO3, putative similar to flavin-containing monooxygenase FMO3 GI:349533 from [Oryctolagus cuniculus]
257814_at	-1.5217	AT3G25110	acyl-(acyl carrier protein) thioesterase identical to acyl-(acyl carrier protein) thioesterase GB:Z36912 [Arabidopsis thaliana] (Arch. Biochem. Biophys. 316 (1), 612-618 (1995))
267411_at	-1.52091	AT2G34930	putative disease resistance protein
252979_at	-1.52014	AT4G38225	Expressed protein ; supported by full-length cDNA: Ceres: 39781.
253412_at	-1.51945	AT4G33000	putative protein (fragment) calcineurin B, Naegleria gruberi, gb;U04380
256514_at	-1.5166	AT1G66130	oxidoreductase, putative contains Pfam profile: PF01408: oxidoreductase, Gfo/Idh/MocA family
249986_at	-1.51559	AT5G18460	putative protein predicted proteins, Arabidopsis thaliana;supported by full-length cDNA: Ceres:119256.
247420_at	-1.51438	AT5G63100	unknown protein
248238_at	-1.51391	AT5G53900	putative protein similar to unknown protein (gb|AAF34833.1)
256899_at	-1.51114	AT3G24660	putative kinase-like protein TMKL1 precursor identical to putative kinase-like protein TMKL1 precursor GB:P33543 from [Arabidopsis thaliana], (Plant Mol. Biol. 23 (2), 415-421 (1993))
248450_at	-1.5099	AT5G51290	putative protein contains similarity to unknown protein (emb|CAB62977.1); supported by cDNA: gi_14334905_gb_AY035126.1_
263941_at	-1.50966	AT2G35870	unknown protein
251070_at	-1.50888	AT5G01940	translation initiation factor eIF-2 beta chain-like protein translation initiation factor eIF-2 beta chain - Triticum aestivum, PIR:T06992
251708_at	-1.50792	AT3G56580	Expressed protein ; supported by cDNA: gi_15028360_gb_AY045983.1_
245357_at	-1.50638	AT4G17560	putative protein ;supported by full-length cDNA: Ceres:2161.
247166_at	-1.50585	AT5G65840	unknown protein
266396_at	-1.50516	AT2G38790	unknown protein
256021_at	-1.5036	AT1G58270	unknown protein contains Pfam profile: PF00917 MATH domain; supported by cDNA: gi_12083245_gb_AF332419.1_AF332419
266329_at	-1.50083	AT2G01590	unknown protein ; supported by cDNA: gi_14334561_gb_AY035185.1_
254815_at	-1.50036	AT4G12420	putative pollen-specific protein pollen-specific protein precursor - common tobacco, PIR2:S22495
265383_at	-1.50005	AT2G16780	putative WD-40 repeat protein, MSI2 ;supported by full-length cDNA: Ceres:40637.
248652_at	-1.4999	AT5G49270	putative protein contains similarity to phytochelatin synthetase
253220_s_at	-1.49874	AT4G34920 /// AT4G34930	putative protein phospholipase C, Listeria monocytogenes, PIR:A37204;supported by full-length cDNA: Ceres:4284.
248547_at	-1.49791	AT5G50280	putative protein contains similarity to salt-inducible protein
259303_at	-1.49355	AT3G05130	hypothetical protein predicted by genscan
254067_at	-1.49346	AT4G25450	hypothetical protein
256743_at	-1.49196	AT3G29370	Expressed protein ; supported by full-length cDNA: Ceres: 22461.
263387_at	-1.48827	AT2G40160	unknown protein ; supported by cDNA: gi_15983770_gb_AY056791.1_
258562_at	-1.48724	AT3G05980	unknown protein ;supported by full-length cDNA: Ceres:8978.
249391_at	-1.48722	AT5G40140	putative protein predicted proteins, Arabidopsis thaliana
246736_at	-1.48673	AT5G27560	putative protein hypothetical protein slr1702 - Synechocystis sp., PIR:S75312; supported by cDNA: gi_13877992_gb_AF370259.1_AF370259
249633_at	-1.48595	AT5G37180	sucrose synthase-like protein sucrose synthase - Citrus unshiu, EMBL:AB022091
256598_at	-1.48591	AT3G30180	cytochrome P450 homolog, putative similar to cytochrome P450 homolog GB:U54770 GI:1421740 from [Lycopersicon esculentum];supported by full-length cDNA: Ceres:11278.
262913_at	-1.48547	AT1G59960	NADPH-dependent codeinone reductase, putative similar to NADPH-dependent codeinone reductase GI:6478210 from [Papaver somniferum]; supported by cDNA: gi_15451097_gb_AY054629.1_
266344_at	-1.48518	AT2G01580	hypothetical protein predicted by genscan and genefinder
245777_at	-1.48462	AT1G73540	unknown protein contains similarity to diphosphoinositol polyphosphate phosphohydrolase GI:3978224 from [Homo sapiens]
261931_at	-1.48433	AT1G22430	alcohol dehydrogenase ADH, putative similar to alcohol dehydrogenase ADH GI:7705214 from [Lycopersicon esculentum]
264052_at	-1.4833	AT2G22330	putative cytochrome P450
250181_at	-1.48125	AT5G14460	tRNA synthase - like protein tRNA pseudouridine synthase, Flavobacterium johnsoniae, EMBL:AF169967
261129_at	-1.48035	AT1G04820	tubulin alpha-2/alpha-4 chain identical to SP:P29510 from [Arabidopsis thaliana]; supported by cDNA: gi_16648843_gb_AY058199.1_
258676_at	-1.47943	AT3G08600	hypothetical protein predicted by genscan+;supported by full-length cDNA: Ceres:6768.
246796_at	-1.47912	AT5G26770	putative protein myosin heavy chain, chicken, PIR:S24348;supported by full-length cDNA: Ceres:147806.
253557_at	-1.47748	AT4G31115	putative protein wall-associated kinase 1, Arabidopsis thaliana, gb:AJ009696
255437_at	-1.4748	AT4G03060	putative oxidoreductase similar to P. vulgaris gibberellin 20-oxidase, GenBank accession number U70530
264750_at	-1.47395	AT1G22870	hypothetical protein predicted by genscan+
251295_at	-1.47292	AT3G62000	putative protein several O-methyltransferases - different species
254319_at	-1.47208	AT4G22560	putative protein predicted proteins, Arabidopsis thaliana
259603_at	-1.47133	AT1G56500	Expressed protein ; supported by full-length cDNA: Ceres: 42300.
255438_at	-1.46979	AT4G03070	putative oxidoreductase
245210_at	-1.46978	AT5G12350	putative protein similarity to UVB-resistance protein UVR8, Arabidopsis thaliana, PIR:T50662~Contains Regulator of chromosome condensation (RCC1) signatures AA300-310;Regulator of chromosome condensation (RCC1) signatures AA405-415;Regulator of chromosome condensation (RC
254609_at	-1.46654	AT4G18970	Expressed protein ; supported by full-length cDNA: Ceres: 42850.
260957_at	-1.46423	AT1G06080	delta 9 desaturase identical to delta 9 desaturase GB:BAA25180 GI:2970034 from [Arabidopsis thaliana]; supported by full-length cDNA: Ceres: 100525.
246462_at	-1.46261	AT5G16940	putative protein predicted protein, Drosophila melanogaster
248558_at	-1.46192	AT5G49990	permease
259658_at	-1.46192	AT1G55370	hypothetical protein predicted by genemark.hmm;supported by full-length cDNA: Ceres:32881.
256304_at	-1.4602	AT1G69523 /// AT1G69526	Expressed protein ; supported by cDNA: gi_15450408_gb_AY052305.1_
267361_at	-1.45735	AT2G39920	hypothetical protein predicted by genscan;supported by full-length cDNA: Ceres:33701.
251008_at	-1.4556	AT5G02710	putative protein ;supported by full-length cDNA: Ceres:158771.
258535_at	-1.45348	AT3G06750	unknown protein ; supported by cDNA: gi_14532647_gb_AY039948.1_
256015_at	-1.45333	AT1G19150	PSI type II chlorophyll a/b-binding protein, putative similar to PSI type II chlorophyll a/b-binding protein GI:541565 from [Arabidopsis thaliana];supported by full-length cDNA: Ceres:252299.
249797_at	-1.45216	AT5G23750	putative protein contains similarity to remorin;supported by full-length cDNA: Ceres:28686.
257672_at	-1.45167	AT3G20300	unknown protein ;supported by full-length cDNA: Ceres:124193.
253579_at	-1.45142	AT4G30610	SERINE CARBOXYPEPTIDASE II-like protein probable SERINE CARBOXYPEPTIDASE II-2 PRECURSOR - HORDEUM VULGARE,PIR2:T05701; supported by cDNA: gi_13877870_gb_AF370198.1_AF370198
246144_at	-1.45072	AT5G20110	dynein light chain - like protein dynein light chain LC6, Anthocidaris crassispina, EMBL:AB004830
245368_at	-1.45031	AT4G15510	hypothetical protein ; supported by full-length cDNA: Ceres: 12451.
248185_at	-1.44992	AT5G54060	flavonol 3-O-glucosyltransferase-like
255779_at	-1.44937	AT1G18650	unknown protein similar to beta-1,3-glucanase-like protein GI:9758115 from [Arabidopsis thaliana];supported by full-length cDNA: Ceres:32195.
263906_at	-1.4484	AT2G36250	plastid division protein (FtsZ) identical to AF089738; supported by cDNA: gi_15292820_gb_AY050844.1_
263829_at	-1.44819	AT2G40435	unknown protein
266766_at	-1.448	AT2G46880	hypothetical protein predicted by genscan
262368_at	-1.44747	AT1G73060 /// AT1G73070	unknown protein ;supported by full-length cDNA: Ceres:119910.
250167_at	-1.44706	AT5G15310	myb-related protein - like myb-related protein 1, garden petunia, PIR:S26605
251084_at	-1.44691	AT5G01520	putative protein putative proteins - Arabidopsis thaliana; supported by cDNA: gi_15292802_gb_AY050835.1_
266951_at	-1.44678	AT2G18940	putative salt-inducible protein ; supported by cDNA: gi_15983784_gb_AY056798.1_
249850_at	-1.44675	AT5G23240	putative protein similar to unknown protein (gb|AAD21732.1)
250679_at	-1.44641	AT5G06550	putative protein contains similarity to unknown protein (gb|AAF71807.1)
254926_at	-1.44559	AT4G11280	ACC synthase (AtACS-6) ; supported by cDNA: gi_16226285_gb_AF428292.1_AF428292
247838_at	-1.44559	AT5G57990	ubiquitin-specific protease 23 (UBP23), putative similar to GI:11993486; supported by cDNA: gi_11993485_gb_AF302671.1_AF302671
256997_at	-1.44342	AT3G14067	subtilisin-like serine protease, putative contains similarity to cucumisin-like serine protease GI:3176874 from [Arabidopsis thaliana]
256066_at	-1.44241	AT1G06980	hypothetical protein similar to hypothetical protein GI:2347189 from [Arabidopsis thaliana];supported by full-length cDNA: Ceres:7713.
267635_at	-1.44206	AT2G42220	rhodanese-like family protein ;supported by full-length cDNA: Ceres:1382.
252366_at	-1.44136	AT3G48420	Expressed protein ; supported by full-length cDNA: Ceres: 26537.
252975_s_at	-1.44097	AT4G38430	putative protein other predicted proteins Arabidopsis thaliana;supported by full-length cDNA: Ceres:123929.; supported by cDNA: gi_15810308_gb_AY056193.1_
265478_at	-1.44086	AT2G15890	unknown protein ;supported by full-length cDNA: Ceres:29905.
253522_at	-1.44004	AT4G31290	predicted protein cation transport protein ChaC, Escherichia coli, PIR2:G64868;supported by full-length cDNA: Ceres:39740.
262065_at	-1.43858	AT1G56180	hypothetical protein predicted by genemark.hmm; supported by cDNA: gi_13605648_gb_AF361805.1_AF361805
246379_s_at	-1.43694	AT1G57660 /// AT1G57860	60S ribosomal protein L21, putative similar to 60S ribosomal protein L21 GB:Q43291 GI:2851508 from [Arabidopsis thaliana]; supported by full-length cDNA: Ceres: 28545.
258719_at	-1.43518	AT3G09540	putative pectate lyase simliar to pectate lyase precursor GB:P40972 from [Nicotiana tabacum]
260881_at	-1.43467	AT1G21550	unknown protein contains similarity to calcium-binding protein GB:CAB63264 GI:6580549 from [Lotus japonicus]; supported by cDNA: gi_13605536_gb_AF361594.1_AF361594
247098_at	-1.43441	AT5G66470	GTP-binding protein-like
265012_at	-1.43256	AT1G24470	putative b-keto acyl reductase similar to GB:AAB82765, protein is involved with cuticular wax biosynthesis
256633_at	-1.43214	AT3G28340	unknown protein
254225_at	-1.43125	AT4G23670	putative major latex protein major latex protein type 1 - Arabidopsis thaliana, EMBL:X91960;supported by full-length cDNA: Ceres:108949.
254075_at	-1.43115	AT4G25470	DRE CRT-binding protein DREB1C involved in low-temperature-responsive gene expression00; supported by cDNA: gi_3738227_dbj_AB007789.1_AB007789
267493_at	-1.43059	AT2G30400	unknown protein
249216_at	-1.42982	AT5G42240	serine carboxypeptidase II-like ; supported by cDNA: gi_13605556_gb_AF361604.1_AF361604
248964_at	-1.42981	AT5G45340	cytochrome P450
247906_at	-1.42957	AT5G57420	putative protein similar to unknown protein (pir |S58499)
248541_at	-1.42692	AT5G50180	protein kinase ATN1-like protein
256013_at	-1.42673	AT1G19270	unknown protein
256042_at	-1.42575	AT1G07220	hypothetical protein predicted by genemark.hmm
263199_at	-1.42568	AT1G05590	hypothetical protein Similar to hexosaminidase, gi|1170249, gi|1076942 and others
257557_at	-1.42551	AT3G14490	terpene synthase-related protein, putative contains Pfam profile: PF01397 terpene synthase family
256711_at	-1.42482	AT3G30390	unknown protein contains Pfam profile: PF01490 Transmembrane amino acid transporter protein; supported by cDNA: gi_15529154_gb_AY052201.1_
258972_at	-1.42415	AT3G01920	hypothetical protein predicted by genscan+
254418_at	-1.42266	AT4G21480	glucose transporter glucose transport protein STP1 Arabidopsis thaliana, PIR2:S12042
256882_at	-1.42264	AT3G26420 /// AT3G26430	RNA-binding protein, putative similar to RNA-binding protein (RZ-1) GB:BAA12064 [Nicotiana sylvestris]; contains Pfam profile: PF00076 RNA recognition motif. (a.k.a. RRM, RBD, or RNP domain); supported by cDNA: gi_15451065_gb_AY054613.1_
246071_at	-1.42196	AT5G20150	ids4-like protein ids-4 protein - Hordeum vulgare, PIR:T05905;supported by full-length cDNA: Ceres:32843.
259661_at	-1.41956	AT1G55265	Expressed protein ; supported by full-length cDNA: Ceres: 14943.
246510_at	-1.41882	AT5G15410	cyclic nucleotide-gated cation channel ; supported by cDNA: gi_3894398_gb_AF067798.1_AF067798
254209_at	-1.41774	AT4G23490	Expressed protein ; supported by cDNA: gi_15529152_gb_AY052200.1_
255028_at	-1.41657	AT4G09890	putative protein Arabidopsis thaliana chromosome II BAC T30B22 genomic sequence, gene T30B22.22, PID:g2529679
265394_at	-1.416	AT2G20725	predicted protein ; supported by cDNA: gi_13878020_gb_AF370273.1_AF370273
248064_at	-1.41527	AT5G55570	unknown protein
264317_at	-1.4148	AT1G70310	spermidine synthase, putative similar to spermidine synthase GI:4138109 from [Lycopersicon esculentum]; supported by cDNA: gi_14030636_gb_AF375409.1_AF375409
249523_at	-1.4145	AT5G38630	cytochrome b-561 (gb|AAD45585.1) ;supported by full-length cDNA: Ceres:124838.
259586_at	-1.41354	AT1G28100	unknown protein
267264_at	-1.41335	AT2G22970	putative serine carboxypeptidase II ; supported by cDNA: gi_14517521_gb_AY039596.1_
262175_at	-1.41238	AT1G74880	unknown protein ; supported by cDNA: gi_15294195_gb_AF410289.1_AF410289
262826_at	-1.41165	AT1G13080	putative cytochrome P450 monooxygenase identical to gb|D78605 cytochrome P450 monooxygenase from Arabidopsis thaliana and is a member of the PF|00067 Cytochrome P450 family. ESTs gb|Z18072, gb|Z35218 and gb|T43466 come from this gene; supported by cDNA: gi_3164139_dbj_D78605.1_D78605
266578_at	-1.41107	AT2G23910	putative cinnamoyl CoA reductase ;supported by full-length cDNA: Ceres:14133.
251036_at	-1.41038	AT5G02160	putative protein ; supported by cDNA: gi_13358223_gb_AF325034.2_AF325034
253697_at	-1.40968	AT4G29700	nucleotide pyrophosphatase -like protein nucleotide pyrophosphatase, Oryza sativa, gb:T03293; supported by cDNA: gi_13430713_gb_AF360269.1_AF360269
249865_at	-1.40925	AT5G22820	unknown protein ; supported by cDNA: gi_16612279_gb_AF439835.1_AF439835
261084_at	-1.40772	AT1G07440	tropinone reductase-I, putative similar to GB:L20473 from [Datura stramonium] (Proc. Natl. Acad. Sci. U.S.A. 90, 9591-9595 (1993)); supported by cDNA: gi_13605590_gb_AF361621.1_AF361621
247256_at	-1.40649	AT5G64730	putative protein contains similarity to unknown protein (gb|AAF44992.1); supported by cDNA: gi_15028246_gb_AY046038.1_
265109_s_at	-1.40338	AT1G62630 /// AT1G63360	NBS/LRR disease resistance protein, putative similar to NBS/LRR disease resistance protein GB:AAC26125 GI:3309619 from [Arabidopsis thaliana]
244994_at	-1.40216		NADH dehydrogenase ND5
264314_at	-1.40119	AT1G70420	unknown protein ; supported by cDNA: gi_15010575_gb_AY045589.1_
250550_at	-1.39996	AT5G07870	N-hydroxycinnamoyl benzoyltransferase - like protein anthranilate N-benzoyltransferase, Dianthus caryophyllus, PIR:T10717
259789_at	-1.39965	AT1G29395	Expressed protein ; supported by full-length cDNA: Ceres: 30602.
256741_at	-1.39737	AT3G29375	hypothetical protein predicted by genemark.hmm
263559_at	-1.39704	AT2G15380	putative non-LTR retroelement reverse transcriptase
267354_at	-1.39624	AT2G39880	putative MYB family transcription factor ; supported by cDNA: gi_5823308_gb_AF175988.1_AF175988
253342_at	-1.39592	AT4G33520	Expressed protein ; supported by cDNA: gi_16648998_gb_AY059869.1_
252333_at	-1.3956	AT3G48830	putative protein N-terminus: several predicted Poly A Polymerases, C-Terminus POLYADENYLATE-BINDING PROTEINs
256345_at	-1.39553	AT1G55030	hypothetical protein similar to hypothetical protein GI:7669942 from [Arabidopsis thaliana]
255650_s_at	-1.39332	AT4G00930 /// AT5G37190	hypothetical protein
267572_at	-1.39329	AT2G30660	3-hydroxyisobutyryl-coenzyme A hydrolase
263111_s_at	-1.39271	AT1G65190 /// AT1G65250	hypothetical protein contains similarity to serine threonine kinase GI:166813 from [Arabidopsis thaliana]; supported by cDNA: gi_14334553_gb_AY035181.1_
252084_at	-1.39242	AT3G51970	wax synthase-like protein wax synthase - Simmondsia chinensis, PID:g5020219
250781_at	-1.39236	AT5G05410	DREB2A (dbj|BAA33794.1) ; supported by cDNA: gi_3738229_dbj_AB007790.1_AB007790
261577_at	-1.39224	AT1G01080	ribonucleoprotein, putative similar to 33 KDA RIBONUCLEOPROTEIN GB:P19684 from [Nicotiana sylvestris];supported by full-length cDNA: Ceres:21739.
265613_at	-1.39208	AT2G25560	putative DnaJ protein ; supported by cDNA: gi_14194100_gb_AF367256.1_AF367256
267460_at	-1.39193	AT2G33810	putative squamosa-promoter binding protein ;supported by full-length cDNA: Ceres:10375.
259981_at	-1.39173	AT1G76450	unknown protein ; supported by full-length cDNA: Ceres: 123862.
257076_at	-1.39077	AT3G19680	unknown protein
255366_x_at	-1.39005	AT4G04050	putative transposon protein
264696_at	-1.38912	AT1G70230	unknown protein
247943_at	-1.38888	AT5G57170	light-inducible protein ATLS1-like ;supported by full-length cDNA: Ceres:1152.
249104_at	-1.38826	AT5G43610	sucrose transporter protein
251850_at	-1.38587	AT3G54650	F-box protein family, AtFBL17 contains similarity to F-box protein FBL2 GI:6010699 from [Rattus norvegicus]
258025_at	-1.3854	AT3G19480	putative D-3-phosphoglycerate dehydrogenase similar to GB:O04130 from [Arabidopsis thaliana]; supported by cDNA: gi_14596140_gb_AY042858.1_
246019_at	-1.3852	AT5G10690	putative protein predicted proteins, Arabidopsis thaliana and Oryza sativa;supported by full-length cDNA: Ceres:254744.
252350_at	-1.38454	AT3G48190	ataxia-telangiectasia mutated protein AtATM Human ataxia telangiectasia (ATM) protein - Homo sapien, EMBL:U82828 contains GA donor splice site at exon 73
257675_at	-1.38439	AT3G20310	ethylene responsive element binding factor, putative similar to GB:BAA32420 from [Arabidopsis thaliana], contains Pfam profile: PF00847 P2 domain;supported by full-length cDNA: Ceres:124720.
246324_at	-1.38294	AT1G16610	arginine/serine-rich protein, putative similar to arginine/serine-rich protein GI:6601502 from [Arabidopsis thaliana]; supported by cDNA: gi_15027956_gb_AY045835.1_
258042_at	-1.38005	AT3G21310	hypothetical protein similar to hypothetical protein GB:AAD40142 from [Arabidopsis thaliana];supported by full-length cDNA: Ceres:25766.
247163_at	-1.37994	AT5G65685	Expressed protein ; supported by cDNA: gi_15215828_gb_AY050444.1_
262700_at	-1.37971	AT1G76020	unknown protein
261427_at	-1.37962	AT1G18670	protein kinase, putative similar to CRK1 protein GI:7671528 from [Beta vulgaris]
245142_at	-1.37833	AT2G45270	putative O-sialoglycoprotein endopeptidase ;supported by full-length cDNA: Ceres:112264.
261480_at	-1.3774	AT1G14280	phytochrome kinase substrate 1, putative similar to phytochrome kinase substrate 1 GI:5020168 from [Arabidopsis thaliana];supported by full-length cDNA: Ceres:97569.
254657_s_at	-1.37702	AT4G18210 /// AT4G18220	putative protein W15DMY32F, W25DMY32F
259707_at	-1.37605	AT1G77490	thylakoid-bound ascorbate peroxidase identical to thylakoid-bound ascorbate peroxidase GB:CAA67426 [Arabidopsis thaliana];supported by full-length cDNA: Ceres:157034.
265759_at	-1.3759	AT2G13100	putative membrane transporter
251931_at	-1.37367	AT3G53950	putative protein glyoxal oxidase (glx2) - Phanerochaete chrysosporium, EMBL:L47287; supported by cDNA: gi_15809875_gb_AY054205.1_
255310_at	-1.37118	AT4G04955	Expressed protein ; supported by full-length cDNA: Ceres: 269337.
261596_at	-1.37112	AT1G33080	hypothetical protein predicted by genemark.hmm
263823_s_at	-1.37106	AT2G40340 /// AT2G40350	AP2 domain transcription factor
253237_at	-1.37023	AT4G34240	putative aldehyde dehydrogenase aldehyde dehydrogenase (NAD+), Rattus norvegicus, PIR2:A41028; supported by cDNA: gi_15451105_gb_AY054633.1_
262622_at	-1.36932	AT1G06510	hypothetical protein predicted by genemark.hmm
246313_at	-1.36773	AT1G31920	PPR-repeat protein, putative contains multiple PPR domains: PF01535: PPR repeat
265867_at	-1.36761	AT2G01620	unknown protein ;supported by full-length cDNA: Ceres:104853.
245198_at	-1.36754	AT1G67700	Expressed protein ; supported by full-length cDNA: Ceres: 19973.
258232_at	-1.36723	AT3G27750 /// AT3G27770	unknown protein
262685_at	-1.36696	AT1G76010	unknown protein ; supported by cDNA: gi_15724323_gb_AF412102.1_AF412102
260283_at	-1.36486	AT1G80480	hypothetical protein predicted by genscan+, contains Viral RNA helicase domain
245952_at	-1.36395	AT5G28500	putative protein predicted proteins, Arabidopsis thaliana and Synechocystis sp.
267008_at	-1.36338	AT2G39350	putative ABC transporter
256441_at	-1.36224	AT3G10940	unknown protein ;supported by full-length cDNA: Ceres:3056.
260790_at	-1.36051	AT1G06240	hypothetical protein predicted by genscan+
253534_at	-1.36023	AT4G31500	cytochrome P450 monooxygenase ;supported by full-length cDNA: Ceres:13745.
247590_at	-1.36022	AT5G60720	putative protein predicted proteins, Arabidopsis thaliana; supported by cDNA: gi_15983810_gb_AY056811.1_
260419_at	-1.36016	AT1G69730	putative protein kinase contains Pfam profile: PF00069 Eukaryotic protein kinase domain
257057_at	-1.35892	AT3G15310	hypothetical protein predicted by genscan; supported by cDNA: gi_15292884_gb_AY050876.1_
253643_at	-1.35829	AT4G29780	hypothetical protein ;supported by full-length cDNA: Ceres:249769.
251958_at	-1.35803	AT3G53560	putative protein predicted proteins, Arabidopsis thaliana;supported by full-length cDNA: Ceres:36212.
257381_at	-1.35786	AT2G37950	unknown protein
253585_at	-1.35724	AT4G30720	putative protein hypothetical protein - Synechocystis sp. (strain PCC 6803),PIR2:S76076
261898_at	-1.35566	AT1G80720	hypothetical protein predicted by genemark.hmm; supported by full-length cDNA: Ceres: 22656.
249904_at	-1.35521	AT5G22700	unknown protein
266426_x_at	-1.35483	AT2G07140	hypothetical protein predicted by genscan and genefinder
246053_at	-1.35374	AT5G08340	putative protein farnesyl cysteine carboxyl methyltransferase, Rattus norvegicus, EMBL:AF075595
267474_at	-1.35364	AT2G02740	hypothetical protein predicted by genscan
253056_at	-1.3513	AT4G37650	SHORT-ROOT (SHR)
249421_at	-1.35044	AT5G39830	DegP protease contains similarity to DegP protease precursor GI:2565436 from [Arabidopsis thaliana]
257097_at	-1.3504	AT3G30830	hypothetical protein predicted by genemark.hmm
258281_at	-1.35028	AT3G26900	putative shikimate kinase similar to shikimate kinase precursor GB:CAA45121 [Lycopersicon esculentum]
259235_at	-1.35006	AT3G11600	hypothetical protein predicted by genscan;supported by full-length cDNA: Ceres:18207.
248224_at	-1.34905	AT5G53490	thylakoid lumenal 17.4 kD protein, chloroplast precursor (P17.4) (sp|P81760) ; supported by cDNA: gi_13899114_gb_AF370552.1_AF370552
261664_s_at	-1.34851	AT1G18320 /// AT3G10110	hypothetical protein contains similarity to preprotein translocase GB:AAF28359 GI:6760455 from [Mus musculus]
260691_s_at	-1.34844	AT1G32390 /// AT2G23880	hypothetical protein predicted by genemark.hmm
263574_at	-1.34783	AT2G16990	putative tetracycline transporter protein
255284_at	-1.34713	AT4G04610	5-adenylylsulfate reductase ;supported by full-length cDNA: Ceres:40330.
256863_at	-1.34677	AT3G24070	CCHC-type zinc finger protein, putative contains Pfam profile: PF00098 zinc finger, CCHC class; supported by cDNA: gi_15450791_gb_AY054476.1_
255447_at	-1.34598	AT4G02790	hypothetical protein similar to A. thaliana hypothetical protein T32G6.19, GenBank accession number AC002510
253466_at	-1.34564	AT4G32040	homeodomain containing protein 1 ; supported by cDNA: gi_2506030_dbj_D43962.1_D43962
258902_at	-1.34514	AT3G06483	putative pyruvate dehydrogenase kinase similar to pyruvate dehydrogenase kinase GB:AAC97601, [Arabidopsis thaliana]
267503_at	-1.34393	AT2G45600	unknown protein ; supported by full-length cDNA: Ceres:36855.
246852_at	-1.34338	AT5G26880	putative protein various predicted bacterial rRNA methylases
261639_at	-1.3423	AT1G50010	tubulin alpha-2/alpha-4 chain, putative identical to tubulin alpha-2/alpha-4 chain GB:P29510 from [Arabidopsis thaliana]; supported by cDNA: gi_15294277_gb_AF410330.1_AF410330
261338_at	-1.34157	AT1G44920	hypothetical protein predicted by genemark.hmm; supported by cDNA: gi_13878106_gb_AF370316.1_AF370316
253553_at	-1.34084	AT4G31050	putative protein LipB gene, Prochlorothrix hollandica, PID:G1399931; supported by cDNA: gi_15887051_dbj_AB072390.1_AB072390
256952_at	-1.33934	AT3G21160	mannosidase, putative similar to mannosyl-oligosaccharide 1,2-alpha-mannosidase GB:AAF16414 from [Glycine max]; supported by cDNA: gi_15292684_gb_AY050776.1_
255662_at	-1.33888	AT4G00400	putative protein
247830_at	-1.33852	AT5G58530	putative protein predicted proteins, Arabidopsis thaliana and Oryza sativa
249226_at	-1.33804	AT5G42170	GDSL-motif lipase/hydrolase-like protein
263412_at	-1.33791	AT2G28720	putative histone H2B ;supported by full-length cDNA: Ceres:14965.
257934_at	-1.33746	AT3G25420	serine carboxypeptidase, putative similar to serine carboxypeptidase I precursor GB:P37890 from [Oryza sativa]
248100_at	-1.33701	AT5G55180	beta-1,3-glucanase-like protein ;supported by full-length cDNA: Ceres:7119.
256729_at	-1.33603	AT3G25680	hypothetical protein predicted by genemark.hmm; supported by cDNA: gi_15450983_gb_AY054572.1_
245042_at	-1.33561	AT2G26540	hypothetical protein predicted by genefinder;supported by full-length cDNA: Ceres:33364.
260533_at	-1.33518	AT2G43370	putative U1 small nuclear ribonucleoprotein 70 kDa
255331_at	-1.33516	AT4G04330	hypothetical protein ; supported by cDNA: gi_15027850_gb_AY045782.1_
249430_at	-1.33472	AT5G39900	GTP-binding protein-like GTP-binding protein GUF1 - Saccharomyces cerevisiae, PIR:S50374
267238_at	-1.33398	AT2G44130 /// AT2G44140	unknown protein ;supported by full-length cDNA: Ceres:6950.
252863_at	-1.33377	AT4G39800	myo-inositol-1-phosphate synthase ;supported by full-length cDNA: Ceres:1978.
253860_at	-1.33309	AT4G27700	hypothetical protein ;supported by full-length cDNA: Ceres:14002.
252092_at	-1.33286	AT3G51420	mucin-like protein hemomucin, Drosophila melanogaster, EMBL:DM42014;supported by full-length cDNA: Ceres:38547.
259694_at	-1.33271	AT1G63180	uridine diphosphate glucose epimerase, putative similar to GI:1143392 from [Arabidopsis thaliana] (Arch. Biochem. Biophys. 327 (1), 27-34 (1996));supported by full-length cDNA: Ceres:1932.
266915_at	-1.33187	AT2G45870	hypothetical protein predicted by genscan
266279_at	-1.33178	AT2G29280 /// AT2G29290	putative tropinone reductase
254240_at	-1.33167	AT4G23496	Expressed protein ; supported by full-length cDNA: Ceres: 104784.
262902_x_at	-1.33099	AT1G59930	hypothetical protein similar to putative MADS-box protein GI:4580382 from [Arabidopsis thaliana]
263947_at	-1.33055	AT2G35820	unknown protein ;supported by full-length cDNA: Ceres:22535.
261469_at	-1.33048	AT1G28340	unknown protein
253216_at	-1.33012	AT4G34960	cyclophilin - like protein cyclophilin, Arabidopsis thaliana, PID:g2443755
267233_s_at	-1.32998	AT2G43910 /// AT2G43920	unknown protein
253207_at	-1.32996	AT4G34770	putative protein small auxin up-regulated RNA, Malus domestica, gb:Z93766
264217_at	-1.32988	AT1G60190	hypothetical protein predicted by genemark.hmm
264191_at	-1.32966	AT1G54730	integral membrane protein, putative
253362_s_at	-1.32861	AT4G33110 /// AT4G33120	putative protein cyclopropane-fatty-acyl-phospholipid synthase, Escherichia coli, PIR2:A44292; supported by full-length cDNA: Ceres: 4369.
261118_at	-1.32792	AT1G75460	protease, putative similar to SP:P36774 from [Myxococcus xanthus];supported by full-length cDNA: Ceres:94409.
252164_at	-1.32776	AT3G50620	hypothetical protein nodH - Rhizobium sp., EMBL:U53327
251916_at	-1.32774	AT3G53960	transporter-like protein oligopeptide transporter (LeOPT1) - Lycopersicon esculentum, EMBL:AF016713
258213_at	-1.32539	AT3G17950	hypothetical protein predicted by genemark.hmm
259548_at	-1.32485	AT1G35260	hypothetical protein similar to ripening-induced protein [Fragaria vesca] GI:2465015;supported by full-length cDNA: Ceres:16091.
262569_at	-1.32325	AT1G15180	hypothetical protein Strong similarity to gi|4734005 F3L12.7 hypothetical protein from Arabidopsis thaliana BAC gb|AC007178; supported by cDNA: gi_15028308_gb_AY045957.1_
267247_at	-1.32293	AT2G30170	hypothetical protein predicted by genscan; supported by cDNA: gi_13878070_gb_AF370298.1_AF370298
251757_at	-1.32253	AT3G55640	Ca-dependent solute carrier - like protein peroxisomal Ca-dependent solute carrier, Oryctolagus cuniculus, EMBL:AF004161;supported by full-length cDNA: Ceres:260615.
257172_at	-1.32249	AT3G23700	hypothetical protein predicted by genemark.hmm, contains Pfam profile:F00575 S1:S1 RNA binding domain; supported by cDNA: gi_15146283_gb_AY049283.1_
246356_x_at	-1.32178	AT1G40150	hypothetical protein, 5' partial
245284_at	-1.32143	AT4G14210	phytoene dehydrogenase precursor (phytoene desaturase) ; supported by cDNA: gi_14532765_gb_AY040007.1_
251196_at	-1.3213	AT3G62950	glutaredoxin -like protein glutaredoxin, castor bean, PIR:S54825
249087_at	-1.32129	AT5G44210	DNA binding protein EREBP-3-like protein
255773_at	-1.32121	AT1G18590	flavonol 4'-sulfotransferase, putative similar to flavonol 4'-sulfotransferase GI:168168 from [Flaveria chloraefolia]
245277_at	-1.32112	AT4G15550	glucosyltransferase like protein ; supported by cDNA: gi_2149126_gb_U81293.1_ATU81293
262186_at	-1.32088	AT1G77960	hypothetical protein
258845_at	-1.32074	AT3G03150	unknown protein ; supported by full-length cDNA: Ceres: 18019.
245749_at	-1.32037	AT1G51090	proline-rich protein, putative similar to proline-rich protein GI:3242079 from [Capsicum annuum]; supported by cDNA: gi_14334847_gb_AY035097.1_
245623_s_at	-1.32032	AT4G14096 /// AT4G14103	hypothetical protein
259545_at	-1.32019	AT1G20560	hypothetical protein ; supported by cDNA: gi_13937176_gb_AF372942.1_AF372942
256585_at	-1.31973	AT3G28760	hypothetical protein
250705_at	-1.31935	AT5G06340	diadenosine 5,5-P1,P4-tetraphosphate hydrolase-like protein ; supported by cDNA: gi_13937174_gb_AF372941.1_AF372941
262223_at	-1.31918	AT1G74680	hypothetical protein predicted by genemark.hmm; supported by cDNA: gi_16209708_gb_AY057616.1_
261776_at	-1.31805	AT1G76190	hypothetical protein similar to putative auxin-induced protein GI:4337198 from [Arabidopsis thaliana]
266946_at	-1.31764	AT2G18890	putative protein kinase contains a protein kinase domain profile (PDOC00100)
251011_at	-1.31726	AT5G02560	putative protein histone H2A, garden pea, PIR:JQ1183; supported by full-length cDNA: Ceres: 1553.
259207_at	-1.31679	AT3G09050	unknown protein
246549_at	-1.31571	AT5G15050	putative protein predicted proteins, Arabidopsis thaliana;supported by full-length cDNA: Ceres:25053.
248380_at	-1.31559	AT5G51820	phosphoglucomutase (emb|CAB64725.1) ; supported by cDNA: gi_12004569_gb_AF216580.1_AF216580
254105_at	-1.31555	AT4G25080	magnesium-protoporphyrin IX methyltransferase - like protein magnesium-protoporphyrin IX methyltransferase, Synechocystis sp, PIR2:S71781; supported by cDNA: gi_14334513_gb_AY034948.1_
265335_at	-1.31533	AT2G18245	Expressed protein ; supported by full-length cDNA: Ceres: 108694.
263817_at	-1.31485	AT2G10070	hypothetical protein predicted by genscan and genefinder
264989_at	-1.31482	AT1G27200	unknown protein ; supported by cDNA: gi_13877764_gb_AF370145.1_AF370145
254645_at	-1.31466	AT4G18520	putative protein
245730_at	-1.31455	AT1G73470	unknown protein ;supported by full-length cDNA: Ceres:39155.
264949_at	-1.31382	AT1G77080	unknown protein contains similarity to MADS box transcription factor GI:3688591 from [Triticum aestivum]
249267_at	-1.31379	AT5G41600	putative protein contains similarity to 24 kDa seed maturation protein; supported by cDNA: gi_14334529_gb_AY035169.1_
262202_at	-1.31377	AT2G01110	TATC-like protein similar to GB:AAD33946 and TatC protein from [Escherichia coli];supported by full-length cDNA: Ceres:117779.
263883_at	-1.31312	AT2G21830	hypothetical protein predicted by genscan; supported by cDNA: gi_16648990_gb_AY059865.1_
261286_at	-1.31268	AT1G35780	unknown protein ; supported by cDNA: gi_16226791_gb_AF428333.1_AF428333
248201_at	-1.31213	AT5G54180	putative protein similar to unknown protein (pir||T05643);supported by full-length cDNA: Ceres:42970.
260462_at	-1.31194	AT1G10970	ZIP4, a putative zinc transporter per suggestion by Dr. Natasha M. Grotz (PNAS, Vol 95., 7220-7224)
259254_at	-1.31126	AT3G07630	putative P-protein: chorismate mutase, prephenate dehydratase similar to P-protein: chorismate mutase, prephenate dehydratase GB:P43900 [Haemophilus influenzae];supported by full-length cDNA: Ceres:118932.
251188_at	-1.31089	AT3G62730	putative protein DESSICATION-RELATED PROTEIN PCC13-62 PRECURSOR - Craterostigma plantagineum, PIR:E45509; supported by cDNA: gi_15294283_gb_AF410333.1_AF410333
249008_at	-1.31063	AT5G44680	putative protein contains similarity to DNA-3-methyladenine glycosylase I;supported by full-length cDNA: Ceres:29551.
261049_at	-1.30884	AT1G01430	hypothetical protein similar to hypothetical protein GB:CAB80917 GI:7267605 from [Arabidopsis thaliana]
257245_at	-1.30802	AT3G24110	hypothetical protein contains Pfam profile: PF00036 EF hand, similar to calcium-modulated proteins
260375_at	-1.30749	AT1G73950	unknown protein
264247_at	-1.30581	AT1G60160	potassium transporter, putative similar to potassium transporter GI:2654088 from [Arabidopsis thaliana]
251113_at	-1.30559	AT5G01370	hypothetical protein
264597_at	-1.30551	AT1G04620	unknown protein
254485_at	-1.30546	AT4G20760	cell-cell signaling protein csgA - like cell-cell signaling protein csgA, Synechocystis sp., PIR2:S77176
266078_at	-1.30493	AT2G40670	putative two-component response regulator protein ; supported by cDNA: gi_11870067_gb_AF305721.1_AF305721
257750_at	-1.30485	AT3G18800	unknown protein ;supported by full-length cDNA: Ceres:270508.
260818_at	-1.3034	AT1G06890	unknown protein
255088_at	-1.30327	AT4G09350	putative protein heat shock protein dnaJ - Bacillus stearothermophilus,PIR:JC4739
260402_at	-1.30287	AT1G69820	putative gamma-glutamyltransferase (light chain II) similar to gamma-glutamyltransferase (EC 2.3.2.2) light chain II, lung GB:B47739 [Homo sapiens]
257365_x_at	-1.30265	AT2G26020	putative antifungal protein
245668_at	-1.3025	AT1G28330	dormancy-associated protein, putative similar to dormancy-associated protein GI:2995990 from [Arabidopsis thaliana]; supported by cDNA: gi_14335095_gb_AY037227.1_
266582_at	-1.30195	AT2G46090	unknown protein ; supported by cDNA: gi_14423553_gb_AF387014.1_AF387014
246959_at	-1.30141	AT5G24690	unknown protein
247423_at	-1.30138	AT5G62830	putative protein predicted proteins, Arabidopsis thaliana
250265_at	-1.30118	AT5G12900	putative protein predicted proteins, Arabidopsis thaliana
250555_at	-1.30051	AT5G07950	putative protein ferredoxin (2Fe-2S), Arabidopsis thaliana, PIR:B71412;supported by full-length cDNA: Ceres:4025.
266813_at	-1.30025	AT2G44920	unknown protein
253028_at	-1.30008	AT4G38160	putative protein
266225_at	-1.29966	AT2G28900	putative membrane channel protein ;supported by full-length cDNA: Ceres:10159.
253305_at	-1.29897	AT4G33666 /// AT4G33670	Expressed protein ; supported by full-length cDNA: Ceres: 38416.
253971_at	-1.29844	AT4G26530	fructose-bisphosphate aldolase - like protein fructose-bisphosphate aldolase, Arabidopsis thaliana, PIR1:ADMU;supported by full-length cDNA: Ceres:34690.
249606_at	-1.29838	AT5G37260	putative protein DNA-binding protein CCA1, Arabidopsis thaliana, PIR:T02684
251284_at	-1.29767	AT3G61840	hypothetical protein
255759_at	-1.29728	AT1G16790	hypothetical protein predicted by genemark.hmm
263404_s_at	-1.29678	AT2G04090 /// AT2G04100	hypothetical protein similar to hypothetical protein GB:AAC27412
255885_at	-1.29649	AT1G20330	sterol-C-methyltransferase identical to sterol-C-methyltransferase GI:1061040 from [Arabidopsis thaliana];supported by full-length cDNA: Ceres:2688.
248734_at	-1.29638	AT5G48090	putative protein similar to unknown protein (ref|NP_032765.1)
249247_at	-1.29503	AT5G42310	maize crp1 protein-like
266962_at	-1.29491	AT2G39440	hypothetical protein predicted by genscan
255436_at	-1.29455	AT4G03140 /// AT4G03150	Expressed protein ; supported by cDNA: gi_16226696_gb_AF428466.1_AF428466
253624_at	-1.29407	AT4G30580	putative protein 2-acylglycerophosphoethanolamine acyltransferase - Aquifex aeolicus,PIR2:E70476
260542_at	-1.29401	AT2G43560	putative FKBP type peptidyl-prolyl cis-trans isomerase
266460_at	-1.29316	AT2G47930	unknown protein ; supported by cDNA: gi_14326466_gb_AF385686.1_AF385686
255957_at	-1.29285	AT1G22160	unknown protein ;supported by full-length cDNA: Ceres:23788.
254686_at	-1.29152	AT4G13720	putative protein putative oncogene protein, Homo sapiens, gb:AF026816; supported by full-length cDNA: Ceres: 8361.
260025_at	-1.28988	AT1G30070	unknown protein ;supported by full-length cDNA: Ceres:270659.
249384_at	-1.28878	AT5G39890	putative protein hypothetical protein F8M21.10 - Arabidopsis thaliana, PIR:T49947;supported by full-length cDNA: Ceres:100590.
249030_at	-1.28872	AT5G44880	putative protein similar to unknown protein (pir||T00729)
248079_at	-1.28835	AT5G55790	unknown protein
263800_at	-1.28787	AT2G24600	hypothetical protein predicted by genscan; supported by cDNA: gi_15810330_gb_AY056204.1_
255078_at	-1.28731	AT4G09010	putative protein ascorbate peroxidase - Spinacia oleracea,PIR2:S66265;supported by full-length cDNA: Ceres:37435.
246043_at	-1.2872	AT5G19380	putative protein predicted protein, Arabidopsis thaliana, EMBL:ATZ86095;supported by full-length cDNA: Ceres:158575.
259877_at	-1.28508	AT1G76710	unknown protein C-terminal portion similar to KIAA1090 protein GB:BAA83042 [Homo sapiens]
261839_at	-1.28497	AT1G16040	unknown protein
260141_at	-1.28479	AT1G66350	gibberellin regulatory protein, putative similar to GB:CAA75492 from [Arabidopsis thaliana]; supported by cDNA: gi_15777856_gb_AY048749.1_
262245_at	-1.28415	AT1G48240	unknown protein
259849_at	-1.28367	AT1G72190	phosphoglycerate dehydrogenase, putative contained within GI:6626247 from [Archaeoglobus fulgidus]
247388_s_at	-1.28308	AT3G48590 /// AT5G63470	transcription factor Hap5a-like protein
247034_at	-1.28267	AT5G67260	cyclin D3-like protein ;supported by full-length cDNA: Ceres:36467.
263131_at	-1.28266	AT1G78630	ribosomal protein L13, putative similar to ribosomal protein L13 GI:170132 from [Spinacia oleracea];supported by full-length cDNA: Ceres:32373.
250837_at	-1.28228	AT5G04620	8-amino-7-oxononanoate synthase - like protein 8-amino-7-oxononanoate synthase, Bacillus sphaericus, PIR:JQ0512
249299_at	-1.28207	AT5G41340	E2, ubiquitin-conjugating enzyme 4 (UBC4) identical to gi:431265, SP:P42748
246958_at	-1.28177	AT5G24690	putative protein similar to unknown protein (gb|AAD25674.1)
255227_at	-1.28059	AT4G05440	D123 -like protein protein D123, Rattus norvegicus, EMBL:AAB60521
262397_at	-1.27973	AT1G49380	hypothetical protein predicted by genemark.hmm;supported by full-length cDNA: Ceres:230.
256553_at	-1.27937	AT3G31360	hypothetical protein contains similarity to Athila ORF 1 GB:CAA57397 GI:806535 from [Arabidopsis thaliana]
253176_at	-1.27887	AT4G35140	putative protein Human (H326) mRNA, Homo sapiens, gb:U06631
266583_at	-1.27885	AT2G46220	Expressed protein ; supported by cDNA: gi_15215834_gb_AY050447.1_
254066_at	-1.27882	AT4G25480	transcriptional activator CBF1-like protein strong similarity to transcriptional activator CBF1, Arabidopsis thaliana00
260278_at	-1.27858	AT1G80590	hypothetical protein predicted by genscan+, similar to zinc finger transcription factor WRKY1 GB:AAF23898 from (Oryza sativa)
260874_at	-1.27858	AT1G21390	hypothetical protein predicted by genemark.hmm
251519_at	-1.27851	AT3G59400	putative protein hypothetical protein 238 - Porphyra purpurea, PIR:S73123
248402_at	-1.27785	AT5G52100	dihydrodipicolinate reductase-like protein ;supported by full-length cDNA: Ceres:107440.
252426_at	-1.27772	AT3G47630	putative protein proline transport helper PTH1 - Candida albicans, EMBL:Y18210
255488_at	-1.27768	AT4G02630	putative serine/threonine protein kinase
257611_at	-1.27755	AT3G26580	unknown protein
247816_at	-1.2775	AT5G58260	similar to unknown protein (pir||S75584) ;supported by full-length cDNA: Ceres:3488.
260739_at	-1.27745	AT1G15000	serine carboxypeptidase precursor, putative similar to GB:AAD42963 from [Matricaria chamomilla]
251987_at	-1.27702	AT3G53280	CYTOCHROME P450 71B5 ; supported by cDNA: gi_3164131_dbj_D78601.1_D78601
246492_at	-1.27595	AT5G16140	CRS2-like protein CRS2 - Zea mays, EMBL:AF225708
252378_at	-1.27589	AT3G47570	receptor kinase-like protein protein kinase Xa21 - Oryza sativa, PIR:A57676; supported by cDNA: gi_15810450_gb_AY056264.1_
260127_at	-1.27584	AT1G36320	hypothetical protein similar to hypothetical protein GB:CAB37532 from [Arabidopsis thaliana], predicted by genscan+;supported by full-length cDNA: Ceres:16186.
250733_at	-1.27548	AT5G06290	2-cys peroxiredoxin-like protein ;supported by full-length cDNA: Ceres:15640.
251556_at	-1.27494	AT3G58840	putative protein predicted proteins, Methanococcus janaschi;supported by full-length cDNA: Ceres:7883.
261346_at	-1.27471	AT1G79720	putative aspartyl protease contains Pfam profile: PF00026 Eukaryotic aspartyl proteases; similar to (CND41) chloroplast nucleoid DNA binding protein GB:BAA22813 (Nicotiana tabacum);supported by full-length cDNA: Ceres:7650.
254638_at	-1.27453	AT4G18740	hypothetical protein
257927_at	-1.27435	AT3G23240	ethylene response factor 1 (ERF1) identical to ethylene response factor 1 GB:AAD03544 from [Arabidopsis thaliana];supported by full-length cDNA: Ceres:21068.
254057_at	-1.27412	AT4G25170	putative protein ;supported by full-length cDNA: Ceres:38603.
266204_at	-1.27313	AT2G02410	hypothetical protein predicted by genscan
262770_at	-1.27287	AT1G13190	hypothetical protein predicted by genscan
251477_at	-1.27251	AT3G59680	putative protein
259656_at	-1.27204	AT1G55200	protein kinase, putative contains Pfam profile: PF00069 Eukaryotic protein kinase domain
256856_at	-1.27158	AT3G15110	Expressed protein ; supported by full-length cDNA: Ceres: 8691.
263287_at	-1.27125	AT2G36145	Expressed protein ; supported by full-length cDNA: Ceres: 10500.
263432_at	-1.27109	AT2G22230	putative beta-hydroxyacyl-ACP dehydratase ; supported by full-length cDNA: Ceres: 30185.
249614_at	-1.27089	AT5G37300	putative protein predicted proteins, Arabidopsis thaliana; supported by cDNA: gi_15810554_gb_AY056316.1_
261863_at	-1.27025	AT1G50630	unknown protein ; supported by cDNA: gi_15215759_gb_AY050409.1_
265699_at	-1.26999	AT2G03550	putative esterase (contains an esterase/lipase/thioesterase active site serine domain (prosite: PS50187); related to plant sensitive response proteins
248916_at	-1.26935	AT5G45840	receptor protein kinase-like protein predicted by genemarkHMM and genscan+
247385_at	-1.26875	AT5G63420	putative protein similar to unknown protein (sp|P54122)
265959_at	-1.26843	AT2G37240	unknown protein ;supported by full-length cDNA: Ceres:98881.
250164_at	-1.26835	AT5G15280	putative protein various predicted proteins, Arabidopsis thaliana and Oryza sativa
253548_at	-1.26748	AT4G30993	Expressed protein ; supported by full-length cDNA: Ceres: 37878.
258924_at	-1.26676	AT3G10620	putative diadenosine 5',5'''-P1,P4-tetraphosphate hydrolase similar to diadenosine 5',5'''-P1,P4-tetraphosphate hydrolase GB:AAC49902 [Lupinus angustifolius], Pfam HMM hit: Bacterial mutT protein; supported by cDNA: gi_13877848_gb_AF370187.1_AF370187
264380_at	-1.26626	AT2G25190	unknown protein predicted by genscan and grail;supported by full-length cDNA: Ceres:14105.
251641_at	-1.26625	AT3G57470	protease-like protein INSULIN-DEGRADING ENZYME - Rattus norvegicus, SWISSPROT:P35559; supported by cDNA: gi_14334771_gb_AY035059.1_ which may contain an unspliced intron.
262737_at	-1.26615	AT1G28560	hypothetical protein
266608_at	-1.26589	AT2G35500	hypothetical protein predicted by genefinder and genscan; supported by cDNA: gi_15724241_gb_AF412061.1_AF412061
245933_at	-1.26528	AT5G09320	putative protein KIAA1521 - Homo sapiens, EMBL:AB040954
261519_at	-1.26523	AT1G71810	unknown protein ; supported by cDNA: gi_14532543_gb_AY039896.1_
261223_at	-1.26489	AT1G19950	hypothetical protein predicted by genemark.hmm;supported by full-length cDNA: Ceres:147130.
262086_at	-1.26478	AT1G56050	GTP-binding protein, putative similar to GTP-binding protein GB:AAF31009 GI:6899606 from [Ureaplasma urealyticum]
263137_at	-1.26454	AT1G78660	gamma glutamyl hydrolase, putative similar to gamma glutamyl hydrolase GI:1680711 from [Glycine max]; supported by cDNA: gi_16323195_gb_AY057702.1_
250315_at	-1.26371	AT5G12130	putative protein contains similarity to transmembrane transport protein;supported by full-length cDNA: Ceres:249596.
259039_at	-1.26302	AT3G09250	unknown protein ;supported by full-length cDNA: Ceres:32811.
254789_at	-1.26292	AT4G12880	blue copper-binding protein, 15K (lamin) ;supported by full-length cDNA: Ceres:41510.
253300_at	-1.26264	AT4G33580	carbonate dehydratase - like protein carbonate dehydratase precursor, Spinacia oleracea,Pir2:S28797;supported by full-length cDNA: Ceres:6589.
254154_at	-1.26245	AT4G24460	hypothetical protein
259160_at	-1.26215	AT3G05410	unknown protein
263987_at	-1.26082	AT2G42690	putative lipase ; supported by cDNA: gi_15293128_gb_AY050998.1_
253580_at	-1.26011	AT4G30400	putative protein RING-H2 finger protein RHX1a - Arabidopsis thaliana,PID:g3790591; supported by cDNA: gi_15809839_gb_AY054187.1_
245843_at	-1.25999	AT1G26180	unknown protein
251810_at	-1.25893	AT3G55250	putative protein predicted pectate-lyase, Arabidopsis thaliana, PIR:T06728
250531_at	-1.25885	AT5G08650	GTP-binding protein LepA homolog
264607_at	-1.25871	AT1G04690	putative K+ channel, beta subunit similar to GB:AAA87294;supported by full-length cDNA: Ceres:23300.
245383_at	-1.25789	AT4G17810	SUPERMAN like protein
253141_at	-1.25772	AT4G35440	putative protein hypothetical protein F22O2.23 - Arabidopsis thaliana,PID:g3953478; supported by cDNA: gi_14039798_gb_AF366367.1_AF366367
260081_at	-1.25729	AT1G78170	unknown protein
253160_at	-1.25715	AT4G35760	putative protein predicted protein, Synechocystis sp., PIR2:S75747;supported by full-length cDNA: Ceres:42841.
252032_at	-1.25704	AT3G52150	putative protein RNA-binding protein 30 - Nicotiana plumbaginifolia,PIR2:S26203
248975_at	-1.257	AT5G45040	unknown protein ; supported by cDNA: gi_13926304_gb_AF372903.1_AF372903
265443_at	-1.25693	AT2G20750	beta-expansin ;supported by full-length cDNA: Ceres:109135.
261638_at	-1.25686	AT1G49975	Expressed protein ; supported by full-length cDNA: Ceres: 11759.
250403_at	-1.25564	AT5G10920	argininosuccinate lyase (AtArgH) ; supported by cDNA: gi_15028082_gb_AY045898.1_
251959_at	-1.25537	AT3G53410	putative protein KIAA0544 protein, Homo sapiens, EMBL:AB011116;supported by full-length cDNA: Ceres:110247.
252039_at	-1.25502	AT3G52155	Expressed protein ; supported by cDNA: gi_14517465_gb_AY039568.1_
247931_at	-1.25496	AT5G57040	putative protein similar to unknown protein (gb|AAD55473.1);supported by full-length cDNA: Ceres:7233.
266923_at	-1.25496	AT2G45980	unknown protein ;supported by full-length cDNA: Ceres:13925.
248197_at	-1.25495	AT5G54190	NADPH:protochlorophyllide oxidoreductase A (gb|AAC49043.1) ; supported by cDNA: gi_968974_gb_U29699.1_ATU29699
265319_at	-1.25368	AT2G22670	auxin-regulated protein (IAA8) ;supported by full-length cDNA: Ceres:37274.
253283_at	-1.25326	AT4G34090	hypothetical protein ; supported by cDNA: gi_13899098_gb_AF370544.1_AF370544
262746_at	-1.25275	AT1G28960	Expressed protein ; supported by full-length cDNA: Ceres: 18244.
252978_at	-1.25157	AT4G38590	galactosidase like protein ss-1,4-exogalactanase (beta-galactosidase) - Lycopersicon esculentum,PID:e1363850
265073_at	-1.25085	AT1G55480	unknown protein similar to putative tyrosine phosphatase GB:AAF81798 GI:8926334 from [Oryza sativa];supported by full-length cDNA: Ceres:8301.
248420_at	-1.25065	AT5G51560	receptor-like protein kinase ;supported by full-length cDNA: Ceres:15013.
266968_at	-1.25053	AT2G39360	putative protein kinase contains a protein kinase domain profile (PDOC00100)
249143_at	-1.2505	AT5G43230	putative protein strong similarity to unknown protein (gb|AAF03435.1)
255013_at	-1.25035	AT4G10000	putative protein ;supported by full-length cDNA: Ceres:40182.
258664_at	-1.25014	AT3G08700	E2, ubiquitin-conjugating enzyme, putative similar to ubiquitin-conjugating enzyme GB:P35132 [Arabidopsis thaliana]
251885_at	-1.24968	AT3G54050	fructose-bisphosphatase precursor ; supported by cDNA: gi_14532619_gb_AY039934.1_
261016_at	-1.24924	AT1G26560	beta-glucosidase, putative similar to beta-glucosidase GB:L41869 GI:804655 from [Hordeum vulgare];supported by full-length cDNA: Ceres:125606.
260237_at	-1.24919	AT1G74430	putative MYB family transcription factor contains Pfam profile: PF00249 Myb-like DNA-binding domain; similar to N-term of myb GB:CAA72218 [Oryza sativa]; supported by cDNA: gi_15375287_gb_AF217205.2_AF217205
250843_at	-1.24916	AT5G04430	putative RNA-binding protein astrocytic NOVA-like RNA-binding protein, Homo sapiens, U70477;supported by full-length cDNA: Ceres:25769.
251059_at	-1.249	AT5G01810	serine/threonine protein kinase ATPK10 ; supported by cDNA: gi_13249133_gb_AF302111.1_AF302111
256300_at	-1.24882	AT1G69490	unknown protein similar to N-term half of NAC domain protein NAM [Arabidopsis thaliana] GI:4325282;supported by full-length cDNA: Ceres:21634.
253834_at	-1.24867	AT4G27800	protein phosphatase homolog (PPH1)
246622_at	-1.24866	AT5G36250	protein phosphatase-2C PP2C-like ; supported by cDNA: gi_16974563_gb_AY061752.1_
262629_at	-1.24839	AT1G06460	heat shock protein, putative contains Pfam profile: PF00011 Hsp20/alpha crystallin family;supported by full-length cDNA: Ceres:21735.
257594_at	-1.24772	AT3G24740	unknown protein
260284_at	-1.24767	AT1G80380	unknown protein ; supported by full-length cDNA: Ceres: 117698.
264096_at	-1.24767	AT1G78995	Expressed protein ; supported by full-length cDNA: Ceres: 2681.
252591_at	-1.24767	AT3G45600	putative protein senescence-associated protein 5 (SA5) - Hemerocallis hybrid cultivar, EMBL:AF082030; supported by full-length cDNA: Ceres: 11427.
258784_at	-1.2475	AT3G11770	unknown protein
257646_at	-1.24664	AT3G25740	methionine aminopeptidase, putative similar to methionine aminopeptidase I GB:AAA75193 [Saccharomyces cerevisiae]; supported by cDNA: gi_11320957_gb_AF250962.1_AF250962
257550_at	-1.2464	AT3G18460	hypothetical protein similar to GB:AAD02554 from [Petunia x hybrida]
255264_at	-1.24538	AT4G05170	putative protein ethylene responsive ER33 protein, Lycopersicon esculentum, gb:AF096263_1
254604_at	-1.24528	AT4G19070	cadmium-induced protein
264435_at	-1.24494	AT1G10360	putative glutathione S-transferase TSI-1 similar to glutathione S-transferase (sp|Q03666|GTX4_TOBAC); similar to EST gb|H36275; supported by cDNA: gi_11096013_gb_AF288190.1_AF288190
257999_at	-1.24461	AT3G27540	hypothetical protein similar to hypothetical protein GB:AAF01546 from [Arabidopsis thaliana]
260441_at	-1.24441	AT1G68260	unknown protein ;supported by full-length cDNA: Ceres:17921.
251969_at	-1.24437	AT3G53130	Cytochrom P450 -like protein CYTOCHROME P450 97B2, Glycine max., gb:O48921
266311_at	-1.24335	AT2G27130	hypothetical protein predicted by genscan;supported by full-length cDNA: Ceres:8450.
255654_at	-1.2432	AT4G00970	Similar to receptor kinase
252388_at	-1.24302	AT3G47850	putative protein ;supported by full-length cDNA: Ceres:2485.
266672_at	-1.24298	AT2G29650	putative Na+-dependent inorganic phosphate cotransporter
259111_at	-1.24257	AT3G05520	alpha subunit of F-actin capping protein supported by full-length cDNA: Ceres:33531.
260768_at	-1.2424	AT1G49245	Expressed protein ; supported by full-length cDNA: Ceres: 21834.
262236_at	-1.24218	AT1G48330	hypothetical protein similar to hypothetical protein GI:9294146 from [Arabidopsis thaliana]
248052_at	-1.24137	AT5G55800	putative protein contains similarity to CHP-rich zinc finger protein-like
252359_at	-1.24068	AT3G48440	putative protein predicted proteins, Arabidopsis thaliana
251140_at	-1.24048	AT5G01090	lectin - like protein lectin precursor LECSJAbmII, Sophora japonica, EMBL:SJU63012;supported by full-length cDNA: Ceres:41306.
262394_at	-1.24018	AT1G49510	unknown protein
265213_at	-1.23993	AT1G05020	clathrin protein family Similar to clathrin assembly protein gb|X68878 (AP180) from Rattus norvegicus. EST gb|W43552 comes from this gene
252922_at	-1.23959	AT4G39040	putative protein
248560_at	-1.23948	AT5G49970	putative protein contains similarity to pyridoxamine 5-phosphate oxidase;supported by full-length cDNA: Ceres:6244.
257270_at	-1.23936	AT3G28140	unknown protein ; supported by full-length cDNA: Ceres: 2194.
257297_at	-1.23932	AT3G28040	unknown protein contains Pfam profiles: PF00560 leucine rich repeat, PF00069 eukaryotic protein kinase domain
257682_at	-1.23913	AT3G13240	hypothetical protein predicted by genemark.hmm
267152_at	-1.239	AT2G31040	hypothetical protein predicted by grail; supported by full-length cDNA: Ceres: 35095.
253328_at	-1.23876	AT4G33460	putative protein ABC-type transport protein sll1623 -Synechocystis,PIR2:S74812
256786_at	-1.23755	AT3G13740	unknown protein ;supported by full-length cDNA: Ceres:108144.
255042_at	-1.23729	AT4G09630	putative protein hypothetical protein T17M13.8 - Arabidopsis thaliana,PID:g3461817
257190_at	-1.23718	AT3G13120	30S ribosomal protein S10, putative similar to 30S ribosomal protein S10 GB:P02364 [Escherichia coli] (est matches suggest the N-terminal extension);supported by full-length cDNA: Ceres:23372.
245783_s_at	-1.23691	AT1G35170 /// AT1G35180	hypothetical protein similar to hypothetical protein GB:AAF69173 GI:7767676 from [Arabidopsis thaliana]
262370_at	-1.23677	AT1G73090	hypothetical protein predicted by genemark.hmm;supported by full-length cDNA: Ceres:1321.
263494_at	-1.23674	AT2G42590	14-3-3 protein GF14mu (grf9) identical to GF14 mu GI:3551052, SP:Q96299 from [Arabidopsis thaliana];supported by full-length cDNA: Ceres:19749.
256565_at	-1.23654	AT3G19516	hypothetical protein
256536_at	-1.23558	AT1G33330	peptide chain release factor, putative similar to SP:P47849 from (Coxiella burnetii)
246140_at	-1.23541	AT5G19910	SOH1 - like protein SOH1, Saccharomyces cerevisiae, PIR:S47895
249910_at	-1.2354	AT5G22630	chorismate mutase/prephenate dehydratase-like protein ; supported by cDNA: gi_16604397_gb_AY058097.1_
248826_at	-1.23518	AT5G47080	casein kinase II beta chain ; supported by cDNA: gi_468263_gb_L22563.1_ATHCKIB
255118_at	-1.23516	AT4G08790	nitrilase 1 like protein nitrilase 1 - Mus musculus,PID:g3228668; supported by cDNA: gi_13926306_gb_AF372904.1_AF372904
246613_at	-1.23472	AT5G35360	acetyl-CoA carboxylase ;supported by full-length cDNA: Ceres:20286.
245523_at	-1.23458	AT4G15910	drought-induced protein like
253457_at	-1.23438	AT4G32060	putative protein C56A3.6,Caenorhabditis elegans
259242_at	-1.2341	AT3G33520	putative actin similar to actin 1 GB:P02578 [Acanthamoeba castellanii];supported by full-length cDNA: Ceres:103956.
245301_at	-1.23355	AT4G17190	farnesyl-pyrophosphate synthetase FPS2 ; supported by cDNA: gi_1146162_gb_L46349.1_ATHFPS2R
251243_at	-1.23308	AT3G61870	putative protein hypothetical protein - Synechocystis sp. (strain PCC 6803), PIR:S75899; supported by cDNA: gi_16648774_gb_AY058164.1_
264811_at	-1.23296	AT1G08640	hypothetical protein predicted by genscan;supported by full-length cDNA: Ceres:35718.
263809_at	-1.23265	AT2G04570	putative GDSL-motif lipase/hydrolase similar to APG proteins; pFAM domain PF00657;supported by full-length cDNA: Ceres:39762.
253447_at	-1.23225	AT4G32630	hypothetical protein
249618_at	-1.23163	AT5G37490	putative protein predicted proteins, Arabidopsis thalina
249685_at	-1.23092	AT5G36120	putative protein similar to unknown protein (pir||S76575)
253440_at	-1.23061	AT4G32570	putative protein ;supported by full-length cDNA: Ceres:2508.
246818_at	-1.23053	AT5G27270	putative protein crp1, Zea mays, PIR:T01685
261078_at	-1.23014	AT1G07320	unknown protein identical to SP:O50061 from [Arabidopsis thaliana];supported by full-length cDNA: Ceres:12704.
248382_at	-1.2301	AT5G51890	peroxidase
262225_at	-1.22945	AT1G53840	pectinesterase, putative similar to pectinesterase GI:732912 from [Phaseolus vulgaris];supported by full-length cDNA: Ceres:41374.
261190_at	-1.22936	AT1G32990	ribosomal protein L11, putative similar to chloroplast ribosomal protein L11 GI:21312 from [Spinacia oleracea];supported by full-length cDNA: Ceres:16773.
265732_at	-1.22875	AT2G01300	predicted by genscan and genefinder ;supported by full-length cDNA: Ceres:120459.
259773_at	-1.22833	AT1G29500	auxin-induced protein, putative similar to SP:P33083 from [Glycine max]
256303_at	-1.22819	AT1G69550	disease resistance protein, putative similar to disease resistance protein RPP1-WsB [Arabidopsis thaliana] GI:9279731; supported by cDNA: gi_14532597_gb_AY039923.1_
245065_at	-1.22818	AT2G39750	unknown protein ; supported by cDNA: gi_15450748_gb_AY053416.1_
259308_at	-1.2281	AT3G05180	putative nodulin similar to nodulin GB:AAA91034 from [Medicago sativa];supported by full-length cDNA: Ceres:16718.
261453_at	-1.22704	AT1G21130	O-methyltransferase, putative similar to GB:AAF28353 from [Fragaria x ananassa];supported by full-length cDNA: Ceres:101583.
256728_at	-1.22697	AT3G25660	glutamyl-tRNA amidotransferase subunit A, putative similar to GB:P73558 from [Synechocystis PCC6803] (DNA Res. 3 (3), 109-136 (1996)); supported by cDNA: gi_15010725_gb_AY045664.1_
246768_at	-1.22697	AT5G27400	putative protein hypothetical proteins - different species
262413_at	-1.22672	AT1G34780	hypothetical protein contains similarity to disulphide isomerase GI:4581959 from [Caenorhabditis briggsae]; supported by cDNA: gi_16649012_gb_AY059876.1_
259445_at	-1.22669	AT1G02400	dioxygenase, putative similar to dioxygenase GI:1666096 from [Marah macrocarpus]
264553_s_at	-1.22663	AT1G09480 /// AT1G09490	putative cinnamyl alcohol dehydrogenase similar to cinnamyl alcohol dehydrogenase, gi|1143445
254449_at	-1.22658	AT4G20910	putative protein predicted protein, Caenorhabditis elegans, PIR2:S44608; supported by cDNA: gi_13241745_gb_AF327068.1_AF327068
251198_at	-1.22658	AT3G62970	putative protein PGP237-11, Petunia x hybrida, EMBL:AF049930
250886_at	-1.22614	AT5G04440	putative protein
246033_at	-1.22613	AT5G08280	hydroxymethylbilane synthase ;supported by full-length cDNA: Ceres:3051.
266190_at	-1.22591	AT2G38840	unknown protein
251353_at	-1.22562	AT3G61080	putative protein hypothetical protein - Synechocystis sp., PIR:S76790
263843_at	-1.22532	AT2G37020	translin-like protein ; supported by cDNA: gi_14596008_gb_AY042792.1_
265704_at	-1.22503	AT2G03420	hypothetical protein predicted by genscan
252684_at	-1.22478	AT3G44400	disease resistence - like protein RPP1-WsA / WsC, Arabidopsis thaliana, EMBL:AF098962, EMBL:AF098964
267578_at	-1.22424	AT2G30695	Expressed protein ; supported by cDNA: gi_15724149_gb_AF411777.1_AF411777
249802_at	-1.22382	AT5G23770	putative protein similar to unknown protein (gb|AAC72114.1)
264183_at	-1.22355	AT1G65380	unknown protein
260115_at	-1.22305	AT1G33870	AIG1-like protein similar to AIG1 protein GB:P54120 [Arabidopsis thaliana], NTGP4 GB:AAD09518 [Nicotiana tabacum]
255453_at	-1.22304	AT4G02900	hypothetical protein similar to A. thaliana hypothetical protein HYP1, GenBank accession number S51583
249493_at	-1.22298	AT5G39080	acyltransferase -like protein Anthocyanin 5-aromatic acyltransferase, Gentiana triflora, EMBL:AB010708;supported by full-length cDNA: Ceres:37806.
245021_at	-1.22256		PSII component
256650_at	-1.22232	AT3G13620	hypothetical protein contains similarity to transporter proteins; supported by cDNA: gi_15810468_gb_AY056273.1_
248891_at	-1.22213	AT5G46280	MCM3 homolog (emb|CAA03887.1)
256123_at	-1.22209	AT1G18190	hypothetical protein predicted by genscan+
251525_at	-1.22188	AT3G59000	putative protein several hypothetical proteins - Arabidopsis thaliana
257050_at	-1.22188	AT3G15260	putative protein phosphatase type 2C similar to protein phosphatase type 2C GB:AAD17805 from [Lotus japonicus]
254133_at	-1.22167	AT4G24810	putative protein various predicted ABC-type transport proteins
253837_at	-1.22165	AT4G27850	putative proline-rich protein extensin - Volvox carteri (fragment), Pir2:S22697
254612_at	-1.22139	AT4G19100	putative protein hypothetical protein sll0933, Synechocystis sp.
256262_at	-1.2212	AT3G12150	unknown protein
257755_at	-1.22101	AT3G18760	unknown protein ; supported by full-length cDNA: Ceres: 92670.
254876_at	-1.22097	AT4G11610	putative phosphoribosylanthranilate transferase phosphoribosylanthranilate transferase, Pisum sativum, D86180
260799_at	-1.22082	AT1G78270	UDP-glucose glucosyltransferase, putative similar to UDP-glucose glucosyltransferase GI:3928543 from [Arabidopsis thaliana]
251772_at	-1.22079	AT3G55920	cyclophilin-like protein ROC7, cyclophilin, Arabidopsis thaliana, EMBL:AF192490;supported by full-length cDNA: Ceres:94608.
253059_s_at	-1.22031	AT4G37680 /// AT4G38320	putative protein other predicted proteins Arabidopsis thaliana
245270_at	-1.2202	AT4G14960	tubulin alpha-6 chain (TUA6) ; supported by cDNA: gi_16226461_gb_AF428406.1_AF428406
261948_at	-1.22008	AT1G64680	unknown protein ;supported by full-length cDNA: Ceres:101924.
261488_at	-1.2198	AT1G14345	Expressed protein ; supported by full-length cDNA: Ceres: 19170.
247347_at	-1.21973	AT5G63780	putative protein similar to unknown protein (gb|AAD32776.1)
264698_at	-1.21969	AT1G70200	unknown protein
247575_at	-1.21947	AT5G61030	RNA-binding protein - like RNA-binding protein, Nicotiana sylvestris, PIR:S46286; supported by cDNA: gi_16974555_gb_AY060565.1_
261892_at	-1.21939	AT1G80840	transcription factor, putative similar to WRKY transcription factor GB:BAA87058 GI:6472585 from [Nicotiana tabacum];supported by full-length cDNA: Ceres:6437.
266642_at	-1.21929	AT2G35410	putative chloroplast RNA binding protein precursor ; supported by cDNA: gi_14596022_gb_AY042799.1_
263841_at	-1.21924	AT2G36870	putative xyloglucan endo-transglycosylase ; supported by full-length cDNA: Ceres: 7831.
246057_at	-1.21915	AT5G08400	putative protein predicted proteins, Arabidopsis thaliana and Synechocystis sp.
267596_s_at	-1.21904	AT2G33050 /// AT2G33060	putative leucine-rich repeat disease resistance protein
245201_at	-1.21904	AT1G67840	F12A21.3 unknown protein; similar to ESTs gb|AI995396.1, dbj|AV557393.1, and dbj|AV557055.1; supported by cDNA: gi_15146205_gb_AY049244.1_
266897_at	-1.21903	AT2G45820	remorin identical to GB:M25268, a non-specific DNA binding protein; may be involved in intercellular communication; supported by cDNA: gi_15028386_gb_AY045996.1_
266898_at	-1.21884	AT2G45990	unknown protein ; supported by cDNA: gi_15292712_gb_AY050790.1_
259649_at	-1.21869	AT1G55300	Serine/arginine-rich protein, putative similar to GI:6572475 from [Arabidopsis thaliana]
255807_at	-1.21812	AT4G10270	probable wound-induced protein wound-induced protein, Lycopersicon esculentum, PIR2:S19773;supported by full-length cDNA: Ceres:1831.
245118_at	-1.21811	AT2G41680	putative thioredoxin reductase The last 2 exons encode thioredoxin. There is an EST match to exons 5-7, and the distance between exon 7 and exon 8 is only 90bp. It is unlikely this is two separate genes, but more likely a hybrid protein.; supported by cDNA: gi_15912232_gb_AY056394.1_
254751_at	-1.21803	AT4G13150	hypothetical protein
262346_at	-1.21799	AT1G63980	unknown protein similar to hypothetical protein GB:AAF07360 from [Arabidopsis thaliana]; supported by cDNA: gi_15810007_gb_AY054272.1_
249640_at	-1.21766	AT5G36940	cationic amino acid transporter -like protein cationic amino acid transporter-1, rat, PIR:T46813
254130_at	-1.2176	AT4G24540	MADS-box protein AGL24 ; supported by cDNA: gi_3719214_gb_AF005158.1_AF005158
251513_at	-1.21674	AT3G59220	pirin-like protein pirin - Lycopersicon esculentum, EMBL:AF154003
254117_at	-1.21643	AT4G24750	putative protein
247444_at	-1.21614	AT5G62630	putative protein strong similarity to unknown protein (gb|AAD55298.1); supported by cDNA: gi_14423505_gb_AF386990.1_AF386990
264839_at	-1.21575	AT1G03630	putative protochlorophyllide reductase similar to protochlorophyllide reductase precusor; similar to ESTs gb|R30630, gb|T46162, emb|Z26728, gb|AA042736, and gb|AA042730;supported by full-length cDNA: Ceres:7573.
262376_at	-1.2155	AT1G72970	unknown protein contains similarity to mandelonitrile lyase GI:288115 from [Prunus serotina]; supported by cDNA: gi_4903005_dbj_AB027458.1_AB027458
267299_at	-1.21481	AT2G30150	putative glucosyltransferase
262892_at	-1.2144	AT1G79440	succinic semialdehyde dehydrogenase (gabD), putative similar to succinic semialdehyde dehydrogenase (gabD) GI:147900 from [Escherichia coli]; supported by cDNA: gi_6684441_gb_AF117335.1_AF117335
249993_at	-1.21434	AT5G18570	GTP-binding protein obg -like GTP-binding protein obg, Bacillus subtilis, PIR:B32804
264240_at	-1.21428	AT1G54820	protein kinase, putative Simisimilar to protein kinase 2 GI:7573598 from [Populus nigra]
259377_at	-1.21402	AT3G16380	putative poly(A) binding protein similar to poly(A) binding protein GB:P11940 (Homo sapiens); contains Pfam profile: PF00076 RNA recognition motif. (a.k.a. RRM, RBD, or RNP domain) (4 copies)
249369_at	-1.2137	AT5G40680	putative protein Kelch motif containing protein, Homo sapiens, EMBL:AB026190
247443_at	-1.21352	AT5G62720	putative protein predicted proteins, Arabidopsis thaliana; supported by full-length cDNA: Ceres: 38273.
262196_at	-1.21351	AT1G77870	ubiquitin-fusion protein, putative similar to ubiquitin-fusion protein GI:9725 from [Manduca sexta];supported by full-length cDNA: Ceres:34600.
260125_at	-1.21332	AT1G36390	putative heat shock protein similar to GrpE protein from [Arabidopsis thaliana];supported by full-length cDNA: Ceres:40701.
258613_at	-1.21331	AT3G02870	putative myo-inositol monophosphatase similar to myo-inositol-1(or 4)-monophosphatase 3 (IMP 3) GB:P54928 [Lycopersicon esculentum];supported by full-length cDNA: Ceres:156917.
259363_at	-1.21307	AT1G13270	methionine aminopeptidase I (MAP1), putative similar to methionine aminopeptidase I (MAP1) GI:975722 from [Saccharomyces cerevisiae]; supported by cDNA: gi_11320955_gb_AF250961.1_AF250961
252827_at	-1.21277	AT4G39950	cytochrome P450 - like protein cytochrome P450, Sinapis alba, AF069494; supported by cDNA: gi_15028134_gb_AY046017.1_
255906_at	-1.21245	AT1G17790	hypothetical protein similar to RING3-like bromodomain protein GI:3033386 from [Arabidopsis thaliana]; supported by cDNA: gi_15810438_gb_AY056258.1_
254750_at	-1.2124	AT4G13140	putative protein
262646_at	-1.21156	AT1G62800	aspartate aminotransferase nearly identical to aspartate aminotransferase, cytoplasmic isozyme 2 SP:P46646 [Arabidopsis thaliana (Mouse-ear cress)]; supported by cDNA: gi_693693_gb_U15035.1_ATU15035
264543_at	-1.21152	AT1G55780	hypothetical protein predicted by genemark.hmm
261025_at	-1.21093	AT1G01225	Expressed protein ; supported by full-length cDNA: Ceres: 31323.
258386_at	-1.21055	AT3G15520	hypothetical protein predicted by genscan
254016_at	-1.21031	AT4G26150	putative transcription factor Arabidopsis thaliana mRNA for GATA transcription factor 3, PID:e1254739
255822_at	-1.20977	AT2G40610	putative expansin ;supported by full-length cDNA: Ceres:27553.
257420_at	-1.20922	AT1G77250	hypothetical protein predicted by genemark.hmm
265918_at	-1.20897	AT2G15090	putative fatty acid elongase
251941_at	-1.20862	AT3G53470	putative protein ribosomal protein S25, cytosolic, Arabidopsis thaliana, PIR:T08568
267298_at	-1.20856	AT2G23760	putative homeodomain transcription factor ; supported by cDNA: gi_13877512_gb_AF353092.1_AF353092
244939_at	-1.20853		ribosomal protein S12 (trans-splice part 1 of 2)
265162_at	-1.20838	AT1G30910	hypothetical protein predicted by genscan+
257207_at	-1.20816	AT3G14900	hypothetical protein predicted by genemark.hmm
262682_at	-1.20796	AT1G75900	anter-specific proline-rich -like protein (APG-like) similar to anter-specific proline-rich protein (APG) SP:P40602 [Arabidopsis thaliana (Mouse-ear cress)]; supported by cDNA: gi_15054385_gb_AY028611.1_
258929_at	-1.20762	AT3G10060	unknown protein Pfam HMM hit: FKBP-type peptidyl-prolyl cis-trans isomerases
250547_at	-1.20721	AT5G08100	asparaginase ; supported by cDNA: gi_14517439_gb_AY039555.1_
259193_at	-1.20679	AT3G01480	putative thylakoid lumen rotamase similar to thylakoid lumen rotamase GB:CAA72792 [Spinacia oleracea];supported by full-length cDNA: Ceres:38383.
250056_at	-1.20679	AT5G17660	putative protein predicted proteins, Synechocystis and Synechococcus;supported by full-length cDNA: Ceres:97537.
255818_at	-1.20672	AT2G33570	hypothetical protein predicted by genefinder and genscan;supported by full-length cDNA: Ceres:119054.
245181_at	-1.20626	AT5G12420	putative protein similarity to various predicted proteins~Contains ATP synthase delta (OSCP) subunit signature AA211-230;Prokaryotic membrane lipoprotein lipid attachment site AA140-150
266188_at	-1.20605	AT2G39000	unknown protein
246069_at	-1.20581	AT5G20220	zinc finger protein ;supported by full-length cDNA: Ceres:152664.
256813_at	-1.20561	AT3G21360	unknown protein
265953_at	-1.20558	AT2G37480	unknown protein
258538_at	-1.20535	AT3G06950	putative tRNA pseudouridine synthase similar to tRNA pseudouridine synthase A GB:P07649 [Escherichia coli]
266018_at	-1.20523	AT2G18710	putative preprotein translocase SECY protein Identical to GB:U37247; targeted to the thylakoid membrane; the protein has a chloroplast targeting signal, but the processing site is not known {Arabidopsis thaliana}; supported by cDNA: gi_1049292_gb_U37247.1_ATU37247
245552_at	-1.20474	AT4G15360	cytochrome P450 like protein
245396_at	-1.20438	AT4G14870	hypothetical protein ;supported by full-length cDNA: Ceres:30327.
265251_at	-1.20437	AT2G01960	unknown protein predicted by genscan
255181_at	-1.20376	AT4G08110	predicted protein of unknown function
253329_at	-1.20374	AT4G33480	hypothetical protein
262418_at	-1.20148	AT1G50320	thioredoxin, putative similar to thioredoxin x GB:AAF15952 GI:6539616 from [Arabidopsis thaliana];supported by full-length cDNA: Ceres:22429.
262598_at	-1.20133	AT1G15260	unknown protein EST gb|N65467 comes from this gene;supported by full-length cDNA: Ceres:30239.
245742_at	-1.20132	AT1G44170	aldehyde dehydrogenase, putative similar to aldehyde dehydrogenase GI:2351120 from [Synechococcus PCC7942];supported by full-length cDNA: Ceres:1141.
251936_at	-1.20126	AT3G53700	putative protein crp1 protein, Zea mays, PIR:T01685; supported by cDNA: gi_15982930_gb_AY057573.1_
255448_at	-1.20119	AT4G02810	hypothetical protein
255645_at	-1.20092	AT4G00880	coded for by A. thaliana cDNA T43845 similar to auxin-induced protein
261141_at	-1.20021	AT1G19740	unknown protein contains Pfam profile: PF02190 ATP-dependent protease La (LON) domain
249160_at	-1.19947	AT5G42660	putative protein similar to unknown protein (gb|AAC32911.1); supported by full-length cDNA: Ceres: 117056.
249529_at	-1.19824	AT5G38730	putative protein predicted proteins, Arabidopsis thaliana
256020_at	-1.19764	AT1G58290	glutamyl-tRNA reductase, putative similar to glutamyl-tRNA reductase GI:1694925 from [Cucumis sativus]
262662_at	-1.19696	AT1G13920	hypothetical protein similar to hypothetical protein GB:AAD39278 GI:5080768 from (Arabidopsis thaliana)
266831_at	-1.19694	AT2G22830	putative squalene epoxidase
246170_at	-1.19693	AT5G32450	putative protein various predicted proteins, Arabidopsis thaliana and others;supported by full-length cDNA: Ceres:5850.
257714_at	-1.19689	AT3G27360	histone H3, putative similar to histone H3 GB:P05203 [Petroselinum crispum]; supported by cDNA: gi_14335141_gb_AY037250.1_
248459_at	-1.19638	AT5G51020	putative protein similar to unknown protein (pir||S76207);supported by full-length cDNA: Ceres:258748.
246154_at	-1.19637	AT5G19940	putative protein predicted protein, Arabidopsis thaliana;supported by full-length cDNA: Ceres:32193.
248242_at	-1.19631	AT5G53580	aldo/keto reductase-like protein
251157_at	-1.19628	AT3G63140	mRNA binding protein precursor - like mRNA binding protein precursor (chloroplast protein), Lycopersicon esculentum, EMBL:AF106660; supported by cDNA: gi_16226200_gb_AF428269.1_AF428269
249109_at	-1.19621	AT5G43700	auxin-induced protein AUX2-11 (sp P33077)
266745_at	-1.19595	AT2G02950	unknown protein ; supported by cDNA: gi_15450680_gb_AY052708.1_
256069_at	-1.1952	AT1G13740	hypothetical protein predicted by genscan+; supported by cDNA: gi_15810574_gb_AY056326.1_
267057_at	-1.1952	AT2G32500	hypothetical protein predicted by genscan
262059_at	-1.19505	AT1G80030	DnaJ protein, putative similar to DnaJ homolog GI:9294487 from [Arabidopsis thaliana]; supported by cDNA: gi_14326567_gb_AF385738.1_AF385738
251558_at	-1.19481	AT3G57810	putative protein ;supported by full-length cDNA: Ceres:29384., Ceres:101256.
259524_at	-1.19475	AT1G12550	hypothetical protein
259295_at	-1.19475	AT3G05340	hypothetical protein predicted by genscan
251308_at	-1.19416	AT3G61130	putative protein several hypothetical proteins - Arabidopsis thaliana; supported by cDNA: gi_14517361_gb_AY039515.1_
250102_at	-1.19362	AT5G16590	receptor-like protein kinase
257536_at	-1.19355	AT3G02800	unknown protein
246237_at	-1.19352	AT4G36390	putative protein
253530_at	-1.19351	AT4G31530	putative protein hypothetical protein - Arabidopsis thaliana,PIR2:T04873
247140_at	-1.19341	AT5G66250	putative protein similar to unknown protein (gb AAD20127.1); supported by full-length cDNA: Ceres: 11225.
258154_at	-1.19337	AT3G18210	unknown protein ; supported by cDNA: gi_14423467_gb_AF386971.1_AF386971
256865_at	-1.19333	AT3G23820	NAD dependent epimerase, putative contains Pfam profile: PF01370 NAD dependent epimerase/dehydratase family; supported by cDNA: gi_13877894_gb_AF370210.1_AF370210
262879_at	-1.19296	AT1G64860	plastid RNA polymerase sigma-subunit identical to plastid RNA polymerase sigma-subunit GI:2398851 from [Arabidopsis thaliana]; supported by cDNA: gi_13358225_gb_AF325036.2_AF325036
260696_at	-1.19284	AT1G32520	unknown protein
264360_at	-1.1925	AT1G03310	putative isoamylase Similar to gi|1652733 glycogen operon protein GlgX from Synechocystis sp. genome gb|D90908. ESTs gb|H36690, gb|AA712462, gb|AA651230 and gb|N95932 come from this gene
261793_at	-1.19249	AT1G16080	unknown protein ; supported by cDNA: gi_12083327_gb_AF332460.1_AF332460
263827_at	-1.19221	AT2G40420	unknown protein
252934_at	-1.19188	AT4G39120	Inositol monophosphatase - like protein Mono-phosphatase, Streptomyces anulatus, X92429
262762_at	-1.19118	AT1G10700	phosphoribosyl diphosphate synthase identical to phosphoribosyl diphosphate synthase GI:4902470 from (Arabidopsis thaliana); supported by cDNA: gi_16604385_gb_AY058091.1_
261608_at	-1.19117	AT1G49650	unknown protein similar to putative esterase GB:AAD17422 GI:4335745 from [Arabidopsis thaliana;supported by full-length cDNA: Ceres:12638.
246015_at	-1.191	AT5G10700	putative protein predicted proteins, Drosophila melanogaster and Caenorhabditis elegans
260730_at	-1.19091	AT1G48030	lipoamide dehydrogenase precursor identical to GB:AAF34795 from [Arabidopsis thaliana]; supported by cDNA: gi_12704695_gb_AF228639.3_AF228639
261801_at	-1.19075	AT1G30520	hypothetical protein similar to hypothetical protein GB:AAF19755 GI:6634775 from [Arabidopsis thaliana]
254563_at	-1.19068	AT4G19120	putative protein several hypothetical proteins - Arabidopsis thaliana; supported by cDNA: gi_15320409_dbj_AB039927.1_AB039927
266172_at	-1.19063	AT2G39010	putative aquaporin (water channel protein) ; supported by cDNA: gi_15010777_gb_AY045690.1_
255572_at	-1.19044	AT4G01050	hypothetical protein ; supported by cDNA: gi_15982914_gb_AY057565.1_
254760_at	-1.19027	AT4G13200	putative protein hypothetical protein sll1769 - Synechocystis sp,PID:d1018406;supported by full-length cDNA: Ceres:18082.
259938_at	-1.19009	AT1G71310	hypothetical protein predicted by genscan+
263174_at	-1.18991	AT1G54040	jasmonate inducible protein, putative similar to jasmonate inducible protein GI:9279638 from [Arabidopsis thaliana]
254303_at	-1.1899	AT4G22830	predicted protein
261619_x_at	-1.18983	AT1G33130	hypothetical protein
249927_at	-1.18966	AT5G19220	Glucose-1-phosphate adenylyltransferase (ApL1/adg2) ; supported by cDNA: gi_2149020_gb_U72290.1_ATU72290
266533_s_at	-1.1894	AT2G16850 /// AT4G35100	putative plasma membrane intrinsic protein ;supported by full-length cDNA: Ceres:36296.
255607_at	-1.18934	AT4G01130	putative acetyltransferase similar to Digitalis lanata lanatoside 15'-O-acetyltransferase, GenBank accession number AJ011567
251343_at	-1.18929	AT3G60620	phosphatidate cytidylyltransferase - like protein phosphatidate cytidylyltransferase, Synechocystis sp., PIR:S77254; supported by cDNA: gi_14334689_gb_AY035018.1_
245188_at	-1.18883	AT1G67660	F12A21.19 unknown protein; similar to ESTs gb|AI996033.1, and dbj|AV563431.1
262834_at	-1.18865	AT1G14690	hypothetical protein predicted by genscan+; shares partial similarity to myosin heavy chain SP: P14105 [Gallus gallus (Chicken)]
257248_at	-1.18848	AT3G24150	hypothetical protein predicted by genscan+
254763_at	-1.18836	AT4G13170	ribosomal protein L13a like protein ribosomal protein L13a -Lupinus luteus,PID:e1237871; supported by cDNA: gi_15529277_gb_AY052263.1_
247401_at	-1.18756	AT5G62790	1-deoxy-D-xylulose 5-phosphate reductoisomerase (DXR) ;supported by full-length cDNA: Ceres:117626.
253204_at	-1.18742	AT4G34460	GTP binding protein beta subunit ; supported by cDNA: gi_15028006_gb_AY045860.1_
262288_at	-1.18724	AT1G70760	unknown protein identical to residues 1 to 141 of unknown protein GB:AAD55491 (Arabidopsis thaliana)
265480_at	-1.18677	AT2G15970	similar to cold acclimation protein WCOR413 [Triticum aestivum] ;supported by full-length cDNA: Ceres:7835.
267183_at	-1.18657	AT2G44020	hypothetical protein predicted by genscan; supported by cDNA: gi_14532591_gb_AY039920.1_
263706_s_at	-1.18654	AT1G31180 /// AT5G14200	3-methyladenine DNA glycosylase, putative Strong similarity to GB:P29102, 3-isopropylmalate dehydrogenase (IMDH) from Brassica napus. EST gb|F14478 comes from this gene;supported by full-length cDNA: Ceres:34420.
245929_at	-1.18616	AT5G24760	alcohol dehydrogenase - like protein alcohol dehydrogenase 6, Vitis vinifera, EMBL:AF195866;supported by full-length cDNA: Ceres:155666.
252166_at	-1.18601	AT3G50500	protein kinase SPK-2 ;supported by full-length cDNA: Ceres:3988.
266865_at	-1.18555	AT2G29980	omega-3 fatty acid desaturase identical to GB:D26508 and GB:D17579; supported by cDNA: gi_1030693_dbj_D17579.1_ATHFADIER2
261177_at	-1.18494	AT1G04770	hypothetical protein predicted by genemark.hmm
247173_at	-1.18486	AT5G65250 /// AT5G65260	poly(A)-binding protein II-like ; supported by cDNA: gi_14423493_gb_AF386984.1_AF386984
246110_at	-1.18467	AT5G20140	putative protein predicted proteins - Arabidopsis thaliana
249224_at	-1.18412	AT5G42130	mitochondrial carrier protein-like
253669_at	-1.184	AT4G30000	dihydropteroate synthase-like protein probable dihydropteroate synthase - Pisum sativum,Pir2:T06595
256917_at	-1.18332	AT3G18930	unknown protein contains Pfam profile: PF00097 Zinc finger, C3HC4 type (RING finger)
258602_at	-1.18309	AT3G02750	putative protein phosphatase-2C (PP2C) similar to putative protein phosphatase-2C (PP2C) GB:AAC36699 [Mesembryanthemum crystallinum]
249880_at	-1.18229	AT5G23180	putative protein similar to unknown protein (pir||T01718)
260102_at	-1.18216	AT1G35470	unknown protein
263142_at	-1.18204	AT1G65230	unknown protein
249044_at	-1.18182	AT5G44370	Na+-dependent inorganic phosphate cotransporter-like protein
250354_at	-1.18152	AT5G11640	putative protein predicted proteins, Drosophila melanogaster and Homo sapiens
267533_at	-1.18151	AT2G42070	unknown protein ;supported by full-length cDNA: Ceres:38610.
246355_at	-1.18116		hypothetical protein
245513_at	-1.18103	AT4G15780	SYBL1 like protein
264657_at	-1.18082	AT1G09100	putative 26S protease regulatory subunit 6A Similar to probable Mg-dependent ATPase (pir|S56671). ESTs gb|T46782,gb|AA04798 come from this gene; supported by cDNA: gi_15215787_gb_AY050423.1_
267048_at	-1.18007	AT2G34200	hypothetical protein predicted by genefinder
257706_at	-1.17978	AT3G12685	Expressed protein ; supported by cDNA: gi_15810238_gb_AY056158.1_
247899_at	-1.17964	AT5G57345	Expressed protein ; supported by full-length cDNA: Ceres: 39314.
249878_at	-1.17936	AT5G23090	TATA-binding protein-associated phosphoprotein Dr1 protein homolog (sp|P49592) ; supported by cDNA: gi_16323209_gb_AY057709.1_
265638_at	-1.17924	AT2G27340	similar to PIG-L
245698_at	-1.17904	AT5G04160	phosphate/phosphoenolpyruvate translocator - like protein ;supported by full-length cDNA: Ceres:100777.
266707_at	-1.17893	AT2G03310	hypothetical protein predicted by genscan
250975_at	-1.17879	AT5G03050	putative protein
259325_at	-1.17873	AT3G05320	unknown protein
254858_at	-1.17867	AT4G12070	putative protein other predicted proteins, Arabidopsis thaliana;supported by full-length cDNA: Ceres:34781.
256578_at	-1.1781	AT3G28200	peroxidase, putative similar to peroxidase ATP26a GB:CAA72487 GI:1890317 [Arabidopsis thaliana]; supported by cDNA: gi_14334599_gb_AY034973.1_
261563_at	-1.17808	AT1G01630	polyphosphoinositide binding protein, putative similar to polyphosphoinositide binding protein Ssh2p GB:AAB94599 GI:2739046 from [Glycine max];supported by full-length cDNA: Ceres:20163.
259770_s_at	-1.17764	AT1G07780 /// AT1G29410 /// AT5G05590	phosphoribosylanthranilate isomerase identical to GI:619749 from [Arabidopsis thaliana] (Plant Cell 7 (4), 447-461 (1995))
250765_at	-1.17754	AT5G05930	unknown protein ;supported by full-length cDNA: Ceres:118390.
252730_at	-1.1775	AT3G43110	putative protein
250732_at	-1.17749	AT5G06480	putative protein contains similarity to unknown protein (gb AAF23194.1);supported by full-length cDNA: Ceres:5127.
266743_at	-1.17742	AT2G02990 /// AT2G16300	ribonuclease, RNS1 identical to ribonuclease SP:P42813, GI:561998 from [Arabidopsis thaliana]; supported by full-length cDNA: Ceres:27242.
261121_at	-1.17712	AT1G75340	hypothetical protein predicted by genemark.hmm; supported by cDNA: gi_14335031_gb_AY037195.1_
258622_at	-1.17696	AT3G02720	unknown protein contains Pfam profile: PF01965 ThiJ PfpI family
253161_at	-1.17684	AT4G35770	senescence-associated protein sen1 identical to senescence-associated protein GI:1046270 from [Arabidopsis thaliana] ;supported by full-length cDNA: Ceres:13699.
259708_at	-1.17646	AT1G77420	lysophospholipase isolog, putative similar to lysophospholipase isolog GI:1931639 from (Arabidopsis thaliana);supported by full-length cDNA: Ceres:105948.
261758_at	-1.1761	AT1G08250	hypothetical protein contains similarity to prephenate dehydratase GI:1008717 from [Amycolatopsis methanolica]; supported by cDNA: gi_15810502_gb_AY056290.1_
266575_at	-1.17578	AT2G24060	putative chloroplast initiation factor 3 ;supported by full-length cDNA: Ceres:41558.
252391_at	-1.17564	AT3G47860	putative protein ; supported by cDNA: gi_14334983_gb_AY035165.1_
247563_at	-1.1753	AT5G61130	putative protein various predicted proteins, Arabidopsis thaliana
260877_at	-1.17477	AT1G21500	unknown protein ; supported by full-length cDNA: Ceres: 100293.
255154_at	-1.17455	AT4G08220	putative protein several hypothetical proteins - Arabidopsis thaliana
251666_at	-1.17418	AT3G57050	CYSTATHIONINE BETA-LYASE PRECURSOR (CBL) ; supported by cDNA: gi_704396_gb_L40511.1_ATHCBL
261225_at	-1.17384	AT1G20100	unknown protein ;supported by full-length cDNA: Ceres:6332.
266095_at	-1.1737	AT2G38050	3-oxo-5-alpha-steroid 4-dehydrogenase identical to GB:U53860; contains a steroid 5-alpha reductase, C-terminal domain; supported by cDNA: gi_15028206_gb_AY045926.1_
261219_at	-1.17273	AT1G19980	hypothetical protein predicted by genemark.hmm
264770_at	-1.17267	AT1G23030	unknown protein similar to unknown protein GB:AAD55500
248340_at	-1.17224	AT5G52180	putative protein similar to unknown protein (dbj|BAA83359.1)
252184_at	-1.17224	AT3G50660	steroid 22-alpha-hydroxylase (DWF4) ; supported by cDNA: gi_15724347_gb_AF412114.1_AF412114
252319_at	-1.17205	AT3G48710	putative protein putative protein - Arabidopsis thaliana, EMBL:AL078465.1;supported by full-length cDNA: Ceres:121300.
248181_at	-1.17186	AT5G54290	cytochrome c biogenesis protein precursor (gb|AAF35369.1) ;supported by full-length cDNA: Ceres:32771.
253688_at	-1.17182	AT4G29590	putative protein ;supported by full-length cDNA: Ceres:112916.
257598_at	-1.17169	AT3G24800	PRT1 identical to GB:CAA11891 from [Arabidopsis thaliana] (Proc. Natl. Acad. Sci. U.S.A. (1998) 95(14), 7904-7908);supported by full-length cDNA: Ceres:32146.
266033_at	-1.17167	AT2G05830	putative translation initiation factor eIF-2B alpha subunit ;supported by full-length cDNA: Ceres:36965.
252118_at	-1.17145	AT3G51400	putative protein various predicted proteins, Arabidopsis thaliana;supported by full-length cDNA: Ceres:14797.
253144_at	-1.17141	AT4G35540	putative protein transcription factor IIIB chain BRF1, Saccharomycescerevisiae, PIR2:A44072
249064_at	-1.17107	AT5G44250	putative protein contains similarity to unknown protein (gb|AAD17413.1);supported by full-length cDNA: Ceres:27195.
249866_at	-1.17092	AT5G23010	2-isopropylmalate synthase-like; homocitrate synthase-like ; supported by cDNA: gi_12330688_gb_AF327648.1_AF327648
254259_s_at	-1.17078	AT4G23420 /// AT4G23430	putative protein rape mRNA, Brassica napus, PIR2:S42651
251725_at	-1.17036	AT3G56260	putative protein
246259_at	-1.17021	AT1G31830	amino acid permease, putative contains Pfam profile: PF00324: Amino acid permease
259879_at	-1.17019	AT1G76650	putative calmodulin similar to calmodulin GB:CAA56517 [Leishmania tarentolae]; Pfam HMM hit: EF hand;supported by full-length cDNA: Ceres:3005.
245795_at	-1.17	AT1G32160	unknown protein contains similarity to obtusifoliol 14-alpha-demethylase (CYP51) GB:Y09292 GI:1707854 from [Triticum aestivum];supported by full-length cDNA: Ceres:39425.
253943_at	-1.16997	AT4G27030	putative protein gene F19K23.12 of BAC F19K23 from Arabidopsis thaliana chromosome 1, PID:g2160143
264697_at	-1.16949	AT1G70210	cyclin, putative similar to cyclin D GI:3608179 from [Pisum sativum]
250752_at	-1.16934	AT5G05690	cytochrome P450 90A1 (sp|Q42569) ; supported by full-length cDNA: Ceres: 36334.
245948_at	-1.16921	AT5G19540	putative protein ;supported by full-length cDNA: Ceres:120101.
250198_at	-1.16899	AT5G14100	expressed protein contains similarity to ABC transporter, ATP-binding protein;supported by full-length cDNA: Ceres:151943.
265182_at	-1.16846	AT1G23740	putative auxin-induced protein ;supported by full-length cDNA: Ceres:155143.
251262_at	-1.1684	AT3G62080	hypothetical protein ; supported by cDNA: gi_14334435_gb_AY034909.1_
250497_at	-1.16838	AT5G09630	putative protein predicted proteins, Arabidopsis thaliana, Schizosaccharomyces pombe and Drosophila melanogaster; supported by full-length cDNA: Ceres: 33522.
253197_at	-1.168	AT4G35250	putative protein Cyanophora paradoxa cyanelle, predicted protein;supported by full-length cDNA: Ceres:2912.
250002_at	-1.16772	AT5G18690	proline-richh protein predicted protein F24P17.17 - Arabidopsis thaliana, EMBL:AC011623
266767_at	-1.1676	AT2G46910	Expressed protein ; supported by full-length cDNA: Ceres: 17422.
258128_at	-1.16745	AT3G24590	chloroplast thylakoidal processing peptidase, putative similar to GB:CAA71502 from [Arabidopsis thaliana]
249787_at	-1.16717	AT5G24320	putative protein contains similarity to unknown protein (gb|AAF19687.1)
263931_at	-1.16717	AT2G36220	unknown protein ;supported by full-length cDNA: Ceres:12251.
257856_at	-1.16713	AT3G12930	hypothetical protein predicted by genscan, similar to iojap protein GB:S28019 from [Zea mays];supported by full-length cDNA: Ceres:39638.
250739_at	-1.1671	AT5G05740	putative protein similar to unknown protein (pir||S77290)
248597_at	-1.16705	AT5G49160	DNA (cytosine-5)-methyltransferase (DNA methyltransferase) (DNA metase) (sp|P34881) ; supported by cDNA: gi_304106_gb_L10692.1_ATHMETASE
251068_at	-1.16693	AT5G01920	putative protein several protein kinases - different species
254545_at	-1.16687	AT4G19830	putative protein FKBP-type peptidyl-prolyl cis-trans isomerase,Synechocystis sp., PIR2:S75144
252851_at	-1.16608	AT4G40080	putative protein CLATHRIN COAT ASSEMBLY PROTEIN AP180 - Mus musculus, SWISSPROT:Q61548;supported by full-length cDNA: Ceres:8970.
250142_at	-1.16586	AT5G14650	polygalacturonase - like protein polygalacturonase PG1, Glycine max, EMBL:AF128266
253874_at	-1.16573	AT4G27450	putative protein stem-specific protein - Nicotiana tabacum,PID:g20037;supported by full-length cDNA: Ceres:35207.
262151_at	-1.16556	AT1G52510	hypothetical protein predicted by genemark.hmm
262490_at	-1.16548	AT1G21840	hypothetical protein predicted by genscan+
248839_at	-1.16528	AT5G46690	putative protein contains similarity to bHLH DNA-binding protein;supported by full-length cDNA: Ceres:35890.
260106_at	-1.16526	AT1G35420	unknown protein ;supported by full-length cDNA: Ceres:151718.
259791_at	-1.16525	AT1G29700	unknown protein ; supported by cDNA: gi_14596082_gb_AY042829.1_
251796_at	-1.16511	AT3G55360	synaptic glycoprotein SC2-like protein synaptic glycoprotein SC2 spliced variant, Homo sapiens, EMBL:AF038958;supported by full-length cDNA: Ceres:6774.
246339_at	-1.16478	AT3G44890	RP19 gene for chloroplast ribosomal protein CL9 ;supported by full-length cDNA: Ceres:13554.
259038_at	-1.16467	AT3G09210	unknown protein predicted by genscan; est match;supported by full-length cDNA: Ceres:3820.
254492_at	-1.16458	AT4G20260	endomembrane-associated protein ; supported by full-length cDNA: Ceres: 20592.
264728_at	-1.16435	AT1G22850	unknown protein location of EST gb|T45083 and gb|R65542; supported by cDNA: gi_15215601_gb_AY050329.1_
265366_at	-1.16424	AT2G13290	putative N-acetylglucosaminyltransferase
251089_at	-1.16424	AT5G01390	heat shock protein 40-like heat shock protein 40 - Mus musculus, EMBL:AB028272;supported by full-length cDNA: Ceres:114622.
249929_at	-1.16403	AT5G22340	unknown protein
263587_at	-1.164	AT2G25340	putative synaptobrevin
252442_at	-1.16325	AT3G46940	dUTP pyrophosphatase-like protein dUTP pyrophosphatase - Lycopersicon esculentum,PIR2:JQ1599; supported by cDNA: gi_13878142_gb_AF370334.1_AF370334
254424_at	-1.16276	AT4G21510	hypothetical protein ;supported by full-length cDNA: Ceres:36892.
266277_at	-1.16272	AT2G29310	putative tropinone reductase
250484_at	-1.16261	AT5G10240	asparagine synthetase ASN3 ; supported by cDNA: gi_3859533_gb_AF095452.1_AF095452
251995_at	-1.16231	AT3G52940	nuclear envelope membrane protein - like LBR integral nuclear envelope inner membrane protein, Homo sapiens, EMBL:HSLBR10; supported by cDNA: gi_8917584_gb_AF257178.1_AF257178
265825_at	-1.16229	AT2G35635	ubiquitin-like (UBQ7), putative similar to GI:304119
262669_at	-1.16144	AT1G62850	hypothetical protein
257983_at	-1.16137	AT3G20790	unknown protein
260922_at	-1.16135	AT1G21560	hypothetical protein predicted by genemark.hmm
249922_at	-1.16107	AT5G19140	aluminium-induced protein - like aluminium-induced protein, Brassica napus, PIR:T07830; supported by cDNA: gi_14532643_gb_AY039946.1_
251421_at	-1.16085	AT3G60510	enoyl-CoA-hydratase - like protein enoyl-CoA-hydratase, Avicennia marina, EMBL:AF190450
259067_at	-1.16079	AT3G07550	F-box protein family, AtFBL12 contains similarity to F-box protein FBL6 GI:6456737 from [Homo sapiens]
251759_at	-1.16077	AT3G55630	tetrahydrofolylpolyglutamate synthase precursor - like protein tetrahydrofolylpolyglutamate synthase precursor, Mus musculus, PIR:S65755; supported by full-length cDNA: Ceres: 230791.
265048_at	-1.16048	AT1G52050	jasmonate inducible protein, putative similar to jasmonate inducible protein GI:9279642 from [Arabidopsis thaliana]
267532_at	-1.16035	AT2G42040	unknown protein ;supported by full-length cDNA: Ceres:116236.
254038_at	-1.16015	AT4G25910	nitrogen fixation like protein nitrogen fixation protein nifU - Anabaena sp., Pir2:D34443;supported by full-length cDNA: Ceres:256052.
252980_at	-1.15998	AT4G38040	putative protein Human multiple exostoses type II protein EXT2.I,PID:g2251238; supported by cDNA: gi_15293110_gb_AY050989.1_
267509_at	-1.15984	AT2G45660	MADS-box protein (AGL20) ; supported by full-length cDNA: Ceres: 5467.
257213_at	-1.15981	AT3G15020	mitochondrial NAD-dependent malate dehydrogenase, putative similar to mitochondrial NAD-dependent malate dehydrogenase GB:CAA10320 [Arabidopsis thaliana];supported by full-length cDNA: Ceres:34499.
256956_at	-1.15975	AT3G13410	expressed protein supported by cDNA: gi:14334707
265425_at	-1.15949	AT2G20770	hypothetical protein
256537_at	-1.15938	AT1G33340	unknown protein
249575_at	-1.15933	AT5G37670	low-molecular-weight heat shock protein - like cytosolic class I small heat-shock protein HSP17.5, Castanea sativa, EMBL:CSA9880
249068_at	-1.15922	AT5G43980	putative protein similar to unknown protein (gb|AAB80651.1)
252387_at	-1.15845	AT3G47800	aldose 1-epimerase - like protein aldose 1-epimerase, Nicotiana tabacum, PIR:T01933;supported by full-length cDNA: Ceres:119313.
253381_at	-1.15704	AT4G33350	Tic22 -like protein strong homology to Tic22 -Pisum sativum, PID:g3769671
261742_at	-1.15687	AT1G08390	hypothetical protein predicted by genemark.hmm
246917_at	-1.15679	AT5G25280	serine-rich protein ;supported by full-length cDNA: Ceres:99323.
262997_at	-1.15678	AT1G54470 /// AT1G54480	disease resistance protein, putative similar to disease resistance protein GI:3894383 from [Lycopersicon esculentum]
249036_at	-1.15673	AT5G44200	nuclear cap-binding protein; CBP20 (gb|AAD29697.1) non-consensus AT donor splice site at exon 4, AC acceptor splice site at exon 5; supported by cDNA: gi_4768967_gb_AF140219.1_AF140219
253053_at	-1.1563	AT4G37470	putative protein beta-ketoadipate enol-lactone hydrolase, Acinetobacter sp., L05770; supported by cDNA: gi_15810302_gb_AY056190.1_
267630_at	-1.15624	AT2G42130	unknown protein predicted by genefinder
262355_at	-1.15604	AT1G72820	unknown protein
263477_at	-1.15592	AT2G31790	putative glucosyltransferase ; supported by cDNA: gi_15810476_gb_AY056277.1_
248502_at	-1.15582	AT5G50450	putative protein strong similarity to unknown protein (gb|AAB95234.1)
258989_at	-1.15572	AT3G08920	rhodanese-like family protein contains rhodanese-like domain PF:00581;supported by full-length cDNA: Ceres:30880.
260303_at	-1.15568	AT1G70520	putative protein kinase similar to C-terminal region of s-receptor kinases GB:BAA21132, GB:BAA06285 [Brassica rapa]; Pfam HMM hit: Eukaryotic protein kinase domain
256914_at	-1.15564	AT3G23880	hypothetical protein
267063_at	-1.15559	AT2G41120	hypothetical protein predicted by genefinder
265040_at	-1.15548	AT1G03970	G-box binding factor, GBF4 Identical to Arabidopsis thaliana G-box-binding factor 4, gb|U01823;supported by full-length cDNA: Ceres:36980.
257132_at	-1.1554	AT3G20230	hypothetical protein predicted by genemark.hmm; supported by full-length cDNA: Ceres: 256294.
254845_at	-1.15526	AT4G11820	hydroxymethylglutaryl-CoA synthase ;supported by full-length cDNA: Ceres:22413.
261671_at	-1.15495	AT1G18340	hypothetical protein similar to hypothetical protein GB:AAF25986 GI:6714290 from [Arabidopsis thaliana];supported by full-length cDNA: Ceres:126051.
250125_at	-1.1547	AT5G16390	biotin carboxyl carrier protein of acetyl-CoA carboxylase precursor (BCCP) (sp|Q42533) ;supported by full-length cDNA: Ceres:38996.
245809_at	-1.15406	AT1G58440	squalene monooxygenase, putative similar to squalene monooxygenase GI:9757924 from [Arabidopsis thaliana]; supported by cDNA: gi_6566341_dbj_AB008021.1_AB008021
257960_at	-1.15346	AT3G25570	S-adenosylmethionine decarboxylase, putative similar to S-adenosylmethionine decarboxylase (SAMDC) GB:S52662 from [Solanum tuberosum]
246396_at	-1.15337	AT1G58180	carbonic anhydrase, putative similar to carbonic anhydrase 1 GI:882241 from [Flaveria linearis]
246962_s_at	-1.15335	AT5G24800	transcription factor-like protein light-induced protein CPRF-2 - Petroselinum crispum, PIR:S16321
249316_s_at	-1.15306	AT5G41220 /// AT5G41240	glutathione transferase-like ;supported by full-length cDNA: Ceres:37349.
249289_at	-1.15288	AT5G41040	N-hydroxycinnamoyl/benzoyltransferase-like protein ; supported by cDNA: gi_14334525_gb_AY034954.1_
245806_at	-1.15271	AT1G45474	light-harvesting complex protein similar to light-harvesting complex protein GI:22752 from [Pinus sylvestris];supported by full-length cDNA: Ceres:41745.
248612_at	-1.15264	AT5G49530	putative protein contains similarity to unknown protein (dbj|BAA91655.1)
247287_at	-1.15241	AT5G64230	unknown protein ; supported by cDNA: gi_15293016_gb_AY050942.1_
256528_at	-1.1519	AT1G66140	C2H2-type zinc finger protein, putative contains Pfam profile: PF00096: Zinc finger, C2H2 type; supported by cDNA: gi_790678_gb_L39647.1_ATHZFPD
258708_at	-1.15164	AT3G09580	putative oxidoreductase similar to phytoene desaturase GB:P28553 from [Glycine max];supported by full-length cDNA: Ceres:17350.
267038_at	-1.15155	AT2G38480	expressed protein supported by cDNA: Ceres:16674; supported by cDNA: gi_13878170_gb_AF370348.1_AF370348
245100_at	-1.15132	AT2G40930	ubiquitin-specific protease 5 (UBP5), putative similar to GI:6648604; supported by cDNA: gi_6648603_gb_AF048705.1_AF048705
262860_at	-1.1513	AT1G64810	unknown protein
247158_at	-1.15119	AT5G65780	branched-chain amino acid aminotransferase
265121_at	-1.15064	AT1G62560	similar to flavin-containing monooxygenase (sp|P36366); similar to ESTs gb|R30018, gb|H36886, gb|N37822, and gb|T88100 similar to flavin-containing monooxygenase GB:AAA21178 GI:349534 from [Oryctolagus cuniculus]; supported by cDNA: gi_13877746_gb_AF370136.1_AF370136
260080_at	-1.15031	AT1G78160	putative RNA-binding protein contains Pfam profile: PF00806 Pumilio-family RNA binding domains (aka PUM-HD, Pumilio homology domain) (8 copies at C-terminal half of protein)
266979_at	-1.15019	AT2G39470	unknown protein ;supported by full-length cDNA: Ceres:16403.
250980_at	-1.15005	AT5G03130	putative protein
259724_at	-1.1496	AT1G60940	putative serine/threonine-protein kinase similar to SERINE/THREONINE-PROTEIN KINASE ASK1 GB:P43291 from [Arabidopsis thaliana];supported by full-length cDNA: Ceres:95559.
263496_at	-1.14952	AT2G42570	unknown protein ; supported by full-length cDNA: Ceres: 17752.
249404_at	-1.14948	AT5G40160	ankyrin repeat protein EMB506 ; supported by cDNA: gi_5911311_gb_AF026167.1_AF026167
253855_at	-1.1494	AT4G28050	senescence-associated protein -like senescence-associated protein 5, Hemerocallis hybrid cultivar, AF082030;supported by full-length cDNA: Ceres:39831.
259594_at	-1.14884	AT1G28140	unknown protein contains similarity to cytochrome oxidase I GI:1289267 from (Xantholinus sp.);supported by full-length cDNA: Ceres:6875.
265856_at	-1.14845	AT2G42430	hypothetical protein predicted by genefinder; supported by cDNA: gi_15294285_gb_AF410334.1_AF410334
260685_at	-1.14838	AT1G17650	Expressed protein ; supported by full-length cDNA: Ceres: 17110.
251574_at	-1.14835	AT3G58100	putative protein GLUCAN ENDO-1,3-BETA-GLUCOSIDASE PRECURSOR - Triticum aestivum, SWISSPROT:P52409;supported by full-length cDNA: Ceres:20573.
245422_at	-1.14824	AT4G17470	putative protein
258105_at	-1.14811	AT3G23605	Expressed protein ; supported by full-length cDNA: Ceres: 7103.
260644_at	-1.14804	AT1G53290	hypothetical protein contains similarity to Avr9 elicitor response protein GI:4138265 from [Nicotiana tabacum]
252899_at	-1.14776	AT4G39530	putative protein leaf protein, Ipomoea nil, gb:D85101
258584_at	-1.14771	AT3G04090	hypothetical protein predicted by genscan+
245216_at	-1.14768	AT4G16143	Expressed protein non-consensus GG donor splice site at exon 1 and 6; CT acceptor splice site at exon 2; supported by cDNA: gi:13605660
248461_s_at	-1.14763	AT2G47510 /// AT5G50950	fumarate hydratase ; supported by cDNA: gi_15529146_gb_AY052197.1_
247754_at	-1.14753	AT5G59080	putative protein
246990_at	-1.14749	AT5G67360	subtilisin-like serine protease ARA12 almost identical to cucumisin-like serine protease (ARA12) GI:3176874 from [Arabidopsis thaliana]
245025_at	-1.14722		ATPase I subunit
258643_at	-1.14685	AT3G08010	unknown protein ;supported by full-length cDNA: Ceres:35360.
259711_at	-1.14651	AT1G77570	putative DNA-binding protein similarity to short region of heat shock transcription factors: GB:CAB10177, GB:AAC31792, GB:CAA16745, GB:CAA16744 [Arabidopsis thaliana]; Pfam HMM hit: HSF-type DNA-binding domain;supported by full-length cDNA: Ceres:9552.
257937_at	-1.14542	AT3G19810	hypothetical protein predicted by genscan+;supported by full-length cDNA: Ceres:42922.
256678_at	-1.14487	AT3G52380	RNA-binding protein (cp33) identical to RNA-binding protein (cp33) GB:BAA06523 [Arabidopsis thaliana] (Plant Mol. Biol. 27 (3), 529-539 (1995));supported by full-length cDNA: Ceres:14246.
261029_at	-1.14451	AT1G17330	unknown protein
265039_at	-1.14451	AT1G04000	unknown protein Location of ESTs 203I24T7, gb|H76794 and 203I24XP, gb|AA605510;supported by full-length cDNA: Ceres:9756.
267090_at	-1.14423	AT2G38270	unknown protein ; supported by full-length cDNA: Ceres: 23238.
245980_at	-1.14423	AT5G13140	putative protein ;supported by full-length cDNA: Ceres:14064.
251172_at	-1.14403	AT3G63190	putative protein chloroplast ribosome recycling factor protein - Spinacia oleracea, EMBL:AJ133751; supported by cDNA: gi_13926251_gb_AF372883.1_AF372883
247597_at	-1.14389	AT5G60860	GTP-binding protein - like GTP-binding protein, garden pea, PIR:T06447
262786_at	-1.14349	AT1G10740	putative lipase similar to gb|X02844 lipase precursor from Staphylococcus hyicus. ESTs gb|AI239406 and gb|T76725 come from this gene
253307_at	-1.14299	AT4G33670	putative protein auxin-induced protein, Helianthus annuus, gb:AF030301; supported by cDNA: gi_15215697_gb_AY050377.1_
259243_at	-1.14275	AT3G07565	unknown protein similar to unknown protein, 3' partial GB:AAF02161 [Arabidopsis thaliana]
256387_at	-1.14273	AT3G06170	hypothetical protein
253040_at	-1.14272	AT4G37800	endo-xyloglucan transferase - like protein endo-xyloglucan transferase, Gossypium hirsutum, D88413;supported by full-length cDNA: Ceres:142634.
258468_at	-1.14239	AT3G06070	unknown protein predicted by genscan+;supported by full-length cDNA: Ceres:153279.
261634_at	-1.14137	AT1G49970	ATP-dependent Clp protease proteolytic subunit (ClpR1) identical to nClpP5 GB:BAA82069 GI:5360595 from [Arabidopsis thaliana];supported by full-length cDNA: Ceres:29389.
258894_at	-1.14127	AT3G05650	putative disease resistance protein similar to putative disease resistance protein GB:AAF01514 from clone F9F8
255261_s_at	-1.14118	AT4G05110 /// AT4G05120	putative protein equilibrative nucleoside transporter 1, Homo sapiens, gb:NP_004946
260981_at	-1.14063	AT1G53460	hypothetical protein predicted by genscan+; supported by full-length cDNA: Ceres: 107992.
247187_at	-1.14053	AT5G65490	putative protein similar to unknown protein (dbj BAA75199.1)
251412_at	-1.14035	AT3G60220	RING-H2 zinc finger protein ATL4 ; supported by cDNA: gi_4928398_gb_AF132014.1_AF132014
258244_at	-1.14007	AT3G27770	unknown protein ; supported by cDNA: gi_16974601_gb_AY060578.1_
252516_at	-1.13997	AT3G46100	histidyl-tRNA synthetase ; supported by cDNA: gi_3659908_gb_AF020715.1_AF020715
256162_at	-1.13993	AT1G55390	hypothetical protein similar to hypothetical protein GI:4204272 from [Arabidopsis thaliana]
251820_at	-1.13992	AT3G55040	putative protein In2-1 protein, Zea mays, P49248
257789_at	-1.13988	AT3G27020	unknown protein ;supported by full-length cDNA: Ceres:34773.
251302_at	-1.13986	AT3G61970	RAV-like protein DNA-binding protein RAV1 - Arabidopsis thaliana, EMBL:AB013886;supported by full-length cDNA: Ceres:13757.
261117_at	-1.13978	AT1G75310	unknown protein
252285_at	-1.13966	AT3G49050	calmodulin-binding heat-shock - like protein calmodulin-binding heat-shock protein, Nicotiana tabacum, PIR:T04107
251369_at	-1.13953	AT3G60480	putative protein ;supported by full-length cDNA: Ceres:5609.
255062_at	-1.13937	AT4G08940	hypothetical protein
261861_at	-1.13923	AT1G50450	hypothetical protein predicted by genemark.hmm; supported by cDNA: gi_14517415_gb_AY039543.1_
260168_at	-1.13889	AT1G71980	unknown protein contains zinc finger, C3HC4 type (RING finger) domain
254230_at	-1.13869	AT4G23660	polyprenyltransferase like protein para-hydroxybenzoate polyprenyltransferase (EC 2.5.1.-) precursor - yeast (Saccharomyces cerevisiae), EMBL:M81698; supported by cDNA: gi_12082327_dbj_AB052553.1_AB052553
248857_at	-1.13866	AT5G46640	putative protein contains similarity to AT-hook DNA-binding protein
248806_at	-1.13804	AT5G47490	putative protein contains similarity to unknown protein (dbj|BAA90625.1)
263386_at	-1.13802	AT2G40150	unknown protein ; supported by cDNA: gi_13877598_gb_AF370500.1_AF370500
260938_at	-1.13764	AT1G45170	hypothetical protein contains similarity to vacuolating cytotoxin (vacA) GI:6634155 from [Helicobacter pylori]
252254_at	-1.13733	AT3G49250	hypothetical protein ; supported by cDNA: gi_15146293_gb_AY049288.1_
259530_at	-1.13709	AT1G12450	hypothetical protein
266637_at	-1.13702	AT2G35600	hypothetical protein ;supported by full-length cDNA: Ceres:36332.
264654_s_at	-1.13675	AT1G08890 /// AT1G08900	putative sugar transport protein, ERD6 similar to GB:BAA25989; supported by cDNA: gi_14423387_gb_AF386931.1_AF386931
253232_at	-1.13655	AT4G34340	hypothetical protein ;supported by full-length cDNA: Ceres:115167.
264701_at	-1.13635	AT1G70160	hypothetical protein similar to hypothetical protein GI:4455225 from [Arabidopsis thaliana]; supported by cDNA: gi_15293160_gb_AY051014.1_
245215_at	-1.13625	AT1G67830	F12A21.4 similar to iEP4 gb|AAD11468.1
252239_at	-1.13611	AT3G49990	putative protein putative protein - Drosophila melanogaster, EMBL:AF132172
257838_at	-1.1359	AT3G25210	hypothetical protein contains Pfam profile: PF01535 domain of unknown function
265247_at	-1.13576	AT2G43030	50S ribosomal protein L3 ;supported by full-length cDNA: Ceres:142861.
253602_s_at	-1.13576	AT4G30910 /// AT4G30920	leucyl aminopeptidase - like protein leucyl aminopeptidase, A. thaliana, PIR2:S22399
259344_at	-1.13574	AT3G03710	putative polynucleotide phosphorylase similar to polynucleotide phosphorylase GB:AAC50039 (Pisum sativum), identical to putative polynucleotide phosphorylase GB:AAF00646 (Arabidopsis thaliana)
265985_at	-1.1357	AT2G24220	hypothetical protein predicted by genscan
249106_at	-1.1356	AT5G43670	protein transport protein SEC23 ; supported by cDNA: gi_15810472_gb_AY056275.1_
266056_at	-1.13547	AT2G40810	hypothetical protein predicted by genscan; similar to sp P43601 YFJ1 YEAST; similar to sp P50079 YG4Q YEAST
260897_at	-1.13529	AT1G29330	ER lumen protein retaining receptor identical to SP:P35402 from (Arabidopsis thaliana)
250255_at	-1.13515	AT5G13730	sigma-like factor (gb|AAC97954.1) ; supported by cDNA: gi_3983259_gb_AF101075.1_AF101075
259094_at	-1.13451	AT3G04940	putative cysteine synthase similar to cysteine synthase GB:BAA78562 [Arabidopsis thaliana];supported by full-length cDNA: Ceres:37566.
253740_at	-1.13387	AT4G28706	Expressed protein ; supported by cDNA: gi_16226360_gb_AF428378.1_AF428378
261166_s_at	-1.13379	AT1G34570 /// AT3G15750	Expressed protein ; supported by full-length cDNA: Ceres: 21002.
265512_at	-1.13367	AT2G05590	hypothetical protein predicted by genscan; supported by cDNA: gi_15292678_gb_AY050773.1_
264963_at	-1.13361	AT1G60600	hypothetical protein predicted by genemark.hmm
258379_at	-1.13345	AT3G16700	putative decarboxilase similar to 5-oxo-1,2,5-tricarboxilic-3-penten acid decarboxilase/isomer GB:CAA86040 from [Escherichia coli];supported by full-length cDNA: Ceres:35999.
253973_at	-1.13332	AT4G26555	Expressed protein ; supported by cDNA: gi_16612239_gb_AF439821.1_AF439821
262503_at	-1.13274	AT1G21670	hypothetical protein predicted by genscan; supported by cDNA: gi_14334811_gb_AY035079.1_
253323_at	-1.13272	AT4G33920	putative protein protein phosphatase Wip1, Homo sapiens, PID:g2218063;supported by full-length cDNA: Ceres:40123.
254119_at	-1.13272	AT4G24780	putative pectate lyase pectate lyase, Musa acuminata, PATX:E209876;supported by full-length cDNA: Ceres:36681.
254642_at	-1.13257	AT4G18810	putative protein hypothetical protein, Synechocystis sp., PIR2:S76701
266035_at	-1.13244	AT2G05990	enoyl-ACP reductase (enr-A)
254746_at	-1.13238	AT4G12980	putative protein hypothetical protein - Arabidopsis thaliana,PIR2:H71441;supported by full-length cDNA: Ceres:4642.
255793_at	-1.13204	AT2G33250	Expressed protein ; supported by cDNA: gi_15010591_gb_AY045597.1_
247936_at	-1.13172	AT5G57030	lycopene epsilon cyclase ; supported by cDNA: gi_14532799_gb_AY040024.1_
262024_at	-1.13144	AT1G35620	protein disulfide isomerase, putative similar to GB:AAA85099 GI:687235 from [Onchocerca volvulus]; supported by cDNA: gi_14423497_gb_AF386986.1_AF386986
245817_at	-1.13141	AT1G26160	hypothetical protein similar to unknown protein GI:3738315 from [Arabidopsis thaliana];supported by full-length cDNA: Ceres:37861.
258659_at	-1.13139	AT3G09880	B' regulatory subunit of PP2A (AtB'beta) identical to B' regulatory subunit of PP2A (AtB'beta) GB:U73527 [Arabidopsis thaliana] (Eur. J. Biochem. 245 (1), 156-163 (1997)); supported by cDNA: gi_2160691_gb_U73527.1_ATU73527
253330_at	-1.13131	AT4G33530	putative potassium transporter AtKT5p (AtKT5)
249059_at	-1.13126	AT5G44530	subtilisin-like serine protease contains similarity to meiotic serine proteinase TMP GI:6468325 from [Lycopersicon esculentum]
264026_at	-1.13085	AT2G21060	glycine-rich protein (AtGRP2) Same as GB: U39072; supported by cDNA: gi_1063683_gb_U39072.1_ATU39072
260227_at	-1.13078	AT1G74450	unknown protein similar to hypothetical proteins GB:AAD39276 [Arabidopsis thaliana], GB:CAB53491 [Oryza sativa];supported by full-length cDNA: Ceres:108193.
266780_at	-1.13078	AT2G29110	putative ligand-gated ion channel protein
258624_at	-1.13053	AT3G02950	unknown protein ; supported by cDNA: gi_15983443_gb_AF424596.1_AF424596
265869_at	-1.13016	AT2G01760	putative two-component response regulator protein ;supported by full-length cDNA: Ceres:41875.
245264_at	-1.12998	AT4G17245	Expressed protein ; supported by cDNA: gi_15809953_gb_AY054245.1_
248287_at	-1.12992	AT5G52970	putative protein similar to unknown protein (pir |S77462); supported by cDNA: gi_15081647_gb_AY048216.1_
261102_at	-1.12987	AT1G62880	unknown protein
258666_at	-1.12974	AT3G08550	hypothetical protein
263763_at	-1.12965	AT2G21385	Expressed protein ; supported by cDNA: gi_15027870_gb_AY045792.1_
258341_at	-1.12959	AT3G22790	unknown protein similar to centromere protein homolog GB:CAB10255 from [Arabidopsis thaliana]
263490_at	-1.12953	AT2G42620	F-box protein ORE9, AtFBL7 identical to F-box containing protein ORE9 GI:15420162 from [Arabidopsis thaliana]
262823_at	-1.1294	AT1G11750	ATP-dependent Clp protease proteolytic subunit (ClpP6) identical to ATP-dependent Clp protease proteolytic subunit GI:2827888 from [Arabidopsis thaliana];supported by full-length cDNA: Ceres:33299.
257177_at	-1.12934	AT3G23490	cyanate lyase (CYN) identical to cyanase (CYN) GB:AB004568 [Arabidopsis thaliana];supported by full-length cDNA: Ceres:20782.
259616_at	-1.1292	AT1G47960	hypothetical protein contains similarity to invertase inhibitor GB:CAA73333 GI:2765240 from [Nicotiana tabacum]; supported by full-length cDNA: Ceres: 102433.
245557_at	-1.1289	AT4G15410	phosphatase like protein
248663_at	-1.12875	AT5G48590	putative protein strong similarity to unknown protein (gb|AAF02142.1);supported by full-length cDNA: Ceres:7891.
246879_at	-1.12867	AT5G26110	endopeptidase - like protein O-sialoglycoprotein endopeptidase, Methanococcus jannaschii, pir:A64441;supported by full-length cDNA: Ceres:21854.
261649_at	-1.12865	AT1G27700	putative clathrin-coat assembly protein similar to hypothetical protein GB:AAF24961 GI:6693035 from [Arabidopsis thaliana]; supported by cDNA: gi_15450632_gb_AY052684.1_
260347_at	-1.12864	AT1G69420	DHHC-type zinc finger protein, putative contains Pfam profile: PF01529: DHHC zinc finger domain
255450_at	-1.12858	AT4G02850	putative protein similar to T5J8.18
260267_at	-1.12855	AT1G68530	very-long-chain fatty acid condensing enzyme (CUT1) identical to very-long-chain fatty acid condensing enzyme (CUT1) GB:AF129511 (required for cuticular wax biosynthesis and pollen fertility: Millar,A.A., et al., Plant Cell (1999));supported by full-length cDNA: Ceres:36276.
252532_at	-1.12805	AT3G46570	glucosidase-like protein GLUCAN ENDO-1,3-BETA-GLUCOSIDASE PRECURSOR - Triticum aestivum, SWISSPROT:E13B_WHEAT
266588_at	-1.12777	AT2G14890	putative proline-rich protein ; supported by cDNA: gi_13265425_gb_AF324669.2_AF324669
252878_at	-1.12775	AT4G39460	mitochondrial carrier - like protein AgPET8, Ashbya gossypii, EMBL:AJ006406;supported by full-length cDNA: Ceres:32654.
256321_at	-1.1277	AT1G55020	lipoxygenase, putative similar to lipoxygenase GI:1407704 from [Solanum tuberosum]; supported by cDNA: gi_289202_gb_L04637.1_ATHLIPOXY
248454_at	-1.12766	AT5G51350	receptor protein kinase-like
267617_at	-1.1275	AT2G26670	heme oxygenase 1 (HO1) identical to GB:AF132475; annotation updated per Seth J. Davis at University of Wisconsin-Madison; supported by full-length cDNA: Ceres: 33692.
253701_at	-1.12718	AT4G29890	choline monooxygenase - like protein choline monooxygenase precursor, Spinacia oleracea,gb:U85780
247417_at	-1.12701	AT5G63040	putative protein similar to unknown protein (emb|CAB81845.1);supported by full-length cDNA: Ceres:34532.
255046_at	-1.12701	AT4G09650	H+-transporting ATP synthase-like protein H+-transporting ATP synthase (EC 3.6.1.34) delta chain precursor, chloroplast - Nicotiana tabacum,PIR2:S26198;supported by full-length cDNA: Ceres:39471.
257534_at	-1.12679	AT3G09670	hypothetical protein predicted by genscan
267371_at	-1.12658	AT2G44510	Expressed protein ; supported by cDNA: gi_15010573_gb_AY045588.1_
251316_s_at	-1.12634	AT3G61480 /// AT5G28350	putative protein putative protein BcDNA.GH03694 - Drosophila melanogaster, EMBL:AF181626
252280_at	-1.1263	AT3G49260	SF16 -like protein SF16 protein, pollen specific, helianthus annuus, PIR:T13992;supported by full-length cDNA: Ceres:39013.
257413_at	-1.12625	AT1G22910	putative RNA-binding protein contains Procite 'RNP1' putative RNA-binding region, similar to GB:AAC33496; supported by cDNA: gi_13605870_gb_AF367334.1_AF367334
260356_at	-1.12612	AT1G69390	unknown protein ; supported by full-length cDNA: Ceres: 96657.
248748_at	-1.12607	AT5G47840	putative protein contains similarity to adenylate kinase; supported by cDNA: gi_15146327_gb_AY049305.1_
247693_at	-1.12599	AT5G59730	putative protein leucine zipper-containing protein, Lycopersicon esculentum, PIR:S21495; supported by cDNA: gi_14334437_gb_AY034910.1_
255429_at	-1.12589	AT4G03410	hypothetical protein
252199_at	-1.12577	AT3G50270	anthranilate N-hydroxycinnamoyl/benzoyltransferase - like protein anthranilate N-hydroxycinnamoyl/benzoyltransferase, Dianthus caryophyllus
259625_at	-1.12568	AT1G42970	glyceraldehyde-3-phosphate dehydrogenase identical to glyceraldehyde-3-phosphate dehydrogenase GI:166708 [Arabidopsis thaliana] (Gene 104, 133-138 (1991)); supported by cDNA: gi_14517407_gb_AY039539.1_
246610_at	-1.12551	AT5G35400	putative protein
248177_at	-1.12549	AT5G54630	putative protein strong similarity to unknown protein (pir||T05748); supported by cDNA: gi_15010657_gb_AY045630.1_
247113_at	-1.12547	AT5G65960	unknown protein ;supported by full-length cDNA: Ceres:149624.
260387_at	-1.12512	AT1G74100	putative flavonol sulfotransferase similar to flavonol 4'-sulfotransferase GB:P52837 from [Flaveria chloraefolia];supported by full-length cDNA: Ceres:36020.
264895_at	-1.12491	AT1G23100	putative 10kd chaperonin strongly similar to GB:P34893;supported by full-length cDNA: Ceres:21053.
254304_at	-1.12486	AT4G22270	hypothetical protein ; supported by cDNA: gi_15028306_gb_AY045956.1_
266834_s_at	-1.12477	AT2G05050 /// AT2G30020 /// AT3G27140 /// AT4G08260	putative protein phosphatase 2C
249551_at	-1.12454	AT5G38220	putative protein predicted proteins, Arabidopsis thaliana
257965_at	-1.1245	AT3G19900	unknown protein ;supported by full-length cDNA: Ceres:20558.
266303_at	-1.12445	AT2G27060	putative receptor-like protein kinase
245287_at	-1.1242	AT4G14910	imidazoleglycerol-phosphate dehydratase ; supported by cDNA: gi_15081689_gb_AY048237.1_
246800_at	-1.12418	AT5G26780	glycine hydroxymethyltransferase - like protein glycine hydroxymethyltransferase, Solanum tuberosum, EMBL:Z25863; supported by cDNA: gi_14334887_gb_AY035117.1_
263413_at	-1.12415	AT2G21240	unknown protein ;supported by full-length cDNA: Ceres:111536.
257047_at	-1.12387	AT3G19570	hypothetical protein predicted by genemark.hmm
264463_at	-1.12372	AT1G10150	unknown protein similar to ESTs gb|T20511, gb|T45308, gb|H36493, and gb|AA651176;supported by full-length cDNA: Ceres:2558.
254476_at	-1.12308	AT4G20410	putative protein gamma-SNAP protein, bovine, PIR2:S32369;supported by full-length cDNA: Ceres:267158.
264501_at	-1.123	AT1G09390	putative lipase Similar to nodulins and lipase; location of EST E6C2T7 , gb|AA042309. similar to nodulins gi|3328240, gi|2129854 and others and lipase, gi|2129636
254596_at	-1.12294	AT4G18975	putative protein proline-rich protein APG, Arabidopsis thaliana, PIR2:S21961
247673_at	-1.12248	AT5G60230	tRNA intron endonuclease - like protein tRNA intron endonuclease, Arabidopsis thaliana, EMBL:AB036339
262515_at	-1.12229	AT1G34200	unknown protein ; supported by cDNA: gi_13605868_gb_AF367333.1_AF367333
263533_at	-1.12213	AT2G24820	putative Rieske iron-sulfur protein ;supported by full-length cDNA: Ceres:29774.
261492_at	-1.12197	AT1G14290	acid phosphatase, putative similar to acid phosphatase GI:5360721 from [Lupinus albus]; supported by cDNA: gi_13605749_gb_AF361856.1_AF361856
246268_at	-1.1216	AT1G31800	cytochrome P450, putative contains Pfam profile: PF00067: Cytochrome P450; supported by cDNA: gi_15912336_gb_AY056446.1_
267448_at	-1.12158	AT2G33700	putative protein phosphatase 2C
261394_at	-1.12123	AT1G79680	wall-associated kinase 2, putative similar to wall-associated kinase 2 GI:4826399 from [Arabidopsis thaliana]
259984_at	-1.12122	AT1G76460	putative RNA-binding protein contains Pfam profile: PF00076 RNA recognition motif. (a.k.a. RRM, RBD, or RNP domain); supported by cDNA: gi_14030648_gb_AF375415.1_AF375415
266857_at	-1.12121	AT2G26900	putative Na+ dependent ileal bile acid transporter
246783_at	-1.12107	AT5G27360	sugar transporter-like protein putative sugar transporter (SUGTL1) - Arabidopsis thaliana, EMBL:AJ249967; supported by cDNA: gi_14585700_gb_AY026255.1_
252341_at	-1.12106	AT3G48940	remorin -like protein remorin, Solanum tuberosum, AAB49425
256461_s_at	-1.1209	AT1G36280 /// AT4G18440	adenylosuccinate lyase - like protein adenylosuccinate lyase - Haemophilus influenzae
248903_at	-1.12089	AT5G46290	3-oxoacyl-[acyl-carrier-protein] synthase I precursor (beta-ketoacyl-acp synthase I) (KAS I) (sp|P52410) ;supported by full-length cDNA: Ceres:38900.
264201_at	-1.12036	AT1G22630	unknown protein ;supported by full-length cDNA: Ceres:37537.
245123_at	-1.12016	AT2G47450	unknown protein ; supported by cDNA: gi_15215824_gb_AY050442.1_
251414_at	-1.12002	AT3G60370	hypothetical protein
262722_at	-1.11999	AT1G43620	sterol glucosyltransferase, putative similar to sterol glucosyltransferase GI:4731867 from [Dictyostelium discoideum]
247100_at	-1.11982	AT5G66520	selenium-binding protein-like
263705_at	-1.1197	AT1G31190	unknown protein contains similarity to gi|1653332 extragenic suppressor (SuhB) from Synechocystis sp. gb|D90912 and is a member of the Inositol monophophatase family PF|00459. EST gb|AA597395 comes from this gene;supported by full-length cDNA: Ceres:1237.
259990_s_at	-1.11961	AT1G68050 /// AT5G23410 /// AT5G42730	F-box protein FKF1/ADO3, AtFBX2a identical to FKF1 GI:6960305 and Adagio 3 GI:13487072 from [Arabidopsis thaliana]
257530_at	-1.11922	AT3G03040	unknown protein
249982_at	-1.11907	AT5G18520	putative protein predicted proteins, Arabidopsis thaliana
259562_at	-1.11887	AT1G21200	hypothetical protein ; supported by cDNA: gi_15027986_gb_AY045850.1_
248828_at	-1.11875	AT5G47110	Lil3 protein
260627_at	-1.11861	AT1G62310	hypothetical protein predicted by genemark.hmm
246593_at	-1.11847	AT5G14790	putative protein predicted protein, Arabidopsis thaliana;supported by full-length cDNA: Ceres:98046.
261165_at	-1.11832	AT1G34430	dihydrolipoamide S-acetyltransferase, putative similar to GI:5881963 from (Arabidopsis thaliana) (Plant Physiol. 120 (2), 443-452 (1999));supported by full-length cDNA: Ceres:101686.
266060_at	-1.11828	AT2G18630	unknown protein unusual splice site at second intron; GA instead of conserved GT at donor site
247851_at	-1.11822	AT5G58070	outer membrane lipoprotein - like outer membrane lipoprotein, Citrobacter freundii, PIR:I40710;supported by full-length cDNA: Ceres:17098.
247474_at	-1.11739	AT5G62280	putative protein predicted proteins, Arabidopsis thaliana
266929_at	-1.11734	AT2G45850	putative AT-hook DNA-binding protein ; supported by cDNA: gi_14194130_gb_AF367271.1_AF367271
264147_at	-1.11726	AT1G02205	receptor-like protein glossy1 (gl1), putative similar to receptor-like protein glossy1 (gl1) GI:1209703 from (Arabidopsis thaliana)
251110_at	-1.11691	AT5G01260	putative protein various alpha amylases from diverse species; supported by cDNA: gi_16323040_gb_AY057624.1_
252494_at	-1.11679	AT3G46760	receptor-like protein kinase receptor like protein kinase - Arabidopsis thaliana,PID:e1188577
248488_at	-1.11647	AT5G51080	putative protein contains similarity to RNase H
251601_at	-1.116	AT3G57800	Expressed protein ; supported by full-length cDNA: Ceres: 19033.
256088_at	-1.11599	AT1G20810	putative FKBP-type peptidyl-prolyl cis-trans isomerase predicted by genscan+
266075_s_at	-1.11544	AT2G40710 /// AT4G37680 /// AT4G38290	unknown protein
250324_at	-1.11518	AT5G12040	putative protein nitrilase/Fhit protein, Caenorhabditis elegans, PIR:T43198
251937_at	-1.11495	AT3G53400	putative protein predicted protein, Arabidopsis thaliana
258457_at	-1.11489	AT3G22425	Expressed protein ; supported by full-length cDNA: Ceres: 39832.
260123_at	-1.11471	AT1G33890	AIG1-like protein similar to AIG1 protein GB:P54120 [Arabidopsis thaliana], NTGP4 GB:AAD09518 [Nicotiana tabacum]; contains Pfam profile: PF00735 cell division protein (members of this family bind GTP)
247439_at	-1.11465	AT5G62670	plasma membrane proton ATPase-like
252506_at	-1.11459	AT3G46180	putative protein UDP-galactose transporter related protein 1, Homo sapiens, PIR:JC5024
263678_at	-1.11449	AT1G04420	hypothetical protein Similar to Babesia aldo-keto reductase (gb|M93122
254796_at	-1.11448	AT4G13000	putative protein protein kinase homolog - Arabidopsis thaliana,PID:g3435279
249900_at	-1.11445	AT5G22640	unknown protein
249925_at	-1.11423	AT5G19150	putative protein predicted proteins, Homo sapiens, Schizosaccharomyces pombe, Caenorhabditis elegans, Saccharomyces cerevisiae, Drosophila melanogaster and others; supported by cDNA: gi_15081665_gb_AY048225.1_
255978_at	-1.11381	AT1G34010	hypothetical protein
245714_at	-1.11379	AT5G04280	RNA-binding protein-like
256516_at	-1.11342	AT1G66150	receptor protein kinase (TMK1), putative similar to putative receptor protein kinase (TMK1) [Arabidopsis thaliana (Mouse-ear cress)] SP:P43298
246547_at	-1.11282	AT5G14970	seed maturation -like protein seed maturation protein PM23, Glycine max., EMBL:AF116752;supported by full-length cDNA: Ceres:106301.
264873_at	-1.1128	AT1G24100	putative indole-3-acetate beta-glucosyltransferase similar to GB:AAB64022; supported by cDNA: gi_14423541_gb_AF387008.1_AF387008
253693_at	-1.11265	AT4G29670	Thioredoxin - like protein thioredoxin;Lilium longiflorum;gb:;supported by full-length cDNA: Ceres:25014.
256894_at	-1.11242	AT3G21870	PREG-like protein, putative similar to PREG-like protein GB:AAC32127 from [Picea mariana]
251831_at	-1.11237	AT3G55140	pectate lyase -like protein pectate lyase, Nicotiana tabacum, PIR:S26211
259091_at	-1.11221	AT3G04890	hypothetical protein predicted by genscan;supported by full-length cDNA: Ceres:1230.
260207_at	-1.11216	AT1G70730	putative phosphoglucomutase similar to phosphoglucomutase GB:AAC00601 [Arabidopsis thaliana]
261788_at	-1.1115	AT1G15980	unknown protein ;supported by full-length cDNA: Ceres:122986.
262127_at	-1.11128	AT1G52550	hypothetical protein predicted by genemark.hmm; supported by full-length cDNA: Ceres: 19044.
246785_at	-1.11118	AT5G27380	glutathione synthetase gsh2 non-consensus AT donor splice site at exon 6, AC acceptor splice site at exon 7; supported by cDNA: gi_758451_gb_U22359.1_ATU22359
258674_at	-1.1111	AT3G08740	putative elongation factor P (EF-P) similar to elongation factor P (EF-P) GB:Q54760 [Synechococcus PCC7942];supported by full-length cDNA: Ceres:2242.
256225_at	-1.11094	AT1G56220	unknown protein ; supported by full-length cDNA: Ceres: 22928.
258807_at	-1.11077	AT3G04030	transfactor-like similar to transfactor GB:BAA75684 [Nicotiana tabacum]
252967_at	-1.11066	AT4G38880	amidophosphoribosyltransferase - like protein amidophosphoribosyltransferase, Arabidopsis thaliana, PIR2:S52621
251022_at	-1.11041	AT5G02150	putative protein Hsp70 binding protein HspBP1 - Homo sapiens, EMBL:AF093420
251855_at	-1.11007	AT3G54690	sugar-phosphate isomerase - like protein gutq/kpsf family sugar-p isomerase, Chlamydia pneumoniae, PIR:E72068;supported by full-length cDNA: Ceres:36743.
245826_at	-1.10993	AT1G57850	disease resistance protein RPS4, putative similar to disease resistance protein RPS4 GI:9759605 from [Arabidopsis thaliana]
248424_at	-1.10987	AT5G51680	unknown protein
245744_at	-1.10985	AT1G51110	unknown protein
245438_at	-1.10971	AT4G16650	growth regulator like protein
255537_at	-1.10968	AT4G01690	protoporphyrinogen oxidase ; supported by cDNA: gi_14423413_gb_AF386944.1_AF386944
254595_at	-1.10951	AT4G18960	floral homeotic protein agamous (AGAMOUS) no suitable start codon could be found.
257459_at	-1.10951	AT1G24040	unknown protein
256022_at	-1.10901	AT1G58360	amino acid permease I identical to amino acid permease I GI:22641 from [Arabidopsis thaliana]; supported by cDNA: gi_404018_gb_L16240.1_ATHAAT
254239_at	-1.10863	AT4G23400	water channel - like protein plasma membrane intrinsic protein 1c, Arabidopsis thaliana, PIR2:S44083;supported by full-length cDNA: Ceres:3982.
260482_at	-1.10847	AT1G10950	endomembrane protein EMP70 precusor isolog ; supported by cDNA: gi_15451171_gb_AY054666.1_
263497_at	-1.1084	AT2G42540	cold-regulated protein cor15a precursor ; supported by cDNA: gi_14532457_gb_AY039853.1_
248552_at	-1.10775	AT5G50250	RNA-binding protein-like ; supported by cDNA: gi_14532487_gb_AY039868.1_
263351_at	-1.10774	AT2G22120	hypothetical protein predicted by grail and genscan
261767_s_at	-1.10737	AT1G15500 /// AT1G80300	adenine nucleotide translocase, putative similar to adenine nucleotide translocase GI:6469340 from [Arabidopsis thaliana];supported by full-length cDNA: Ceres:105967.
256374_at	-1.10733	AT1G66730	DNA ligase I, putative similar to DNA ligase I [Homo sapiens] GI:187143
254505_at	-1.10725	AT4G19985	Expressed protein ; supported by full-length cDNA: Ceres: 266299.
262377_at	-1.1072	AT1G73100 /// AT1G73110	rubisco activase, putative similar to rubisco activase GI:2707330 from [Lycopersicon pennellii]; supported by cDNA: gi_13605705_gb_AF361834.1_AF361834
256296_at	-1.10711	AT1G69480	hypothetical protein
264911_at	-1.1071	AT1G60690	auxin-induced protein, putative similar to auxin-induced protein(atb2) GI:6562980 from [Arabidopsis thaliana]
258218_at	-1.10708	AT3G18000	methyltransferase, putative similar to methyltransferase GB:AAC01738 from [Amycolatopsis mediterranei]
266516_at	-1.10705	AT2G47880	putative glutaredoxin ;supported by full-length cDNA: Ceres:21006.
255623_at	-1.10685	AT4G01310	putative L5 ribosomal protein ;supported by full-length cDNA: Ceres:22919.
261782_at	-1.10679	AT1G76110	unknown protein
245150_at	-1.10678	AT2G47590	photolyase/blue-light receptor (PHR2) ;supported by full-length cDNA: Ceres:34800.
258156_at	-1.10677	AT3G18050	unknown protein ; supported by cDNA: gi_15451205_gb_AY054683.1_
251559_at	-1.10674	AT3G58010	putative protein hypothetical protein T24P15.4 - Arabidopsis thaliana, PIR:T00923;supported by full-length cDNA: Ceres:1979.
258634_at	-1.10667	AT3G08000	putative RNA-binding protein contains Pfam profile: PF00076 RNA recognition motif. (a.k.a. RRM, RBD, or RNP domain)
248798_at	-1.10665	AT5G47190	putative protein contains similarity to plastid ribosomal protein L19;supported by full-length cDNA: Ceres:30034.
254860_at	-1.10656	AT4G12110	putative C-4 sterol methyl oxidase C-4 methyl sterol oxidase - Candida albicans, PID:g2970627;supported by full-length cDNA: Ceres:35110.
258462_at	-1.1064	AT3G17350	unknown protein
251889_at	-1.10622	AT3G54080	putative protein probable lectin 2 precursor, alfalfa, PIR:T09620; supported by cDNA: gi_13877872_gb_AF370199.1_AF370199
255047_at	-1.10598	AT4G09670	AX110P -like protein AX110P -Daucus carota,PID:g285739;supported by full-length cDNA: Ceres:19582.
263489_at	-1.10582	AT2G31830	putative inositol polyphosphate 5'-phosphatase
254250_at	-1.10576	AT4G23290	serine/threonine kinase - like protein serine/threonine kinase, Brassica oleraceae
265669_at	-1.10566	AT2G32040	unknown protein ;supported by full-length cDNA: Ceres:15582.
256030_at	-1.10518	AT1G34110	hypothetical protein contains similarity to receptor protein kinase-like protein GI:10177178 from [Arabidopsis thaliana]
263484_at	-1.10497	AT2G29900	putative presenilin
258857_at	-1.10473	AT3G02110	putative serine carboxypeptidase II similar to serine carboxypeptidase II (CP-MII) GB:CAA70815 [Hordeum vulgare];supported by full-length cDNA: Ceres:42069.
267425_at	-1.10452	AT2G34810	putative berberine bridge enzyme
245825_at	-1.10403	AT1G57870	protein kinase, putative similar to protein kinase GI:717180 from (Arabidopsis thaliana)
259765_at	-1.10386	AT1G64370	unknown protein ;supported by full-length cDNA: Ceres:9231.
252679_at	-1.10371	AT3G44260	CCR4-associated factor 1-like protein CAF1_MOUSE CCR4-ASSOCIATED FACTOR 1 - Mus musculus, SWISSPROT:CAF1_MOUSE; supported by cDNA: gi_15292828_gb_AY050848.1_
262104_at	-1.10366	AT1G02910	hypothetical protein predicted by genemark.hmm
246021_at	-1.10339	AT5G21100	ascorbate oxidase-like protein ascorbate oxidase - Brassica juncea, EMBL:AF206721
251956_at	-1.1032	AT3G53460	RNA-binding protein cp29 protein ;supported by full-length cDNA: Ceres:38888.
261011_at	-1.10252	AT1G26340	cytochrome b5 similar to cytochrome b5 GB:BAA74839 GI:4240120 from (Arabidopsis thaliana);supported by full-length cDNA: Ceres:11704.
263550_at	-1.10252	AT2G17033	Expressed protein ; supported by cDNA: gi_13877876_gb_AF370201.1_AF370201
250848_at	-1.10243	AT5G04510	3-phosphoinositide-dependent protein kinase-1 PDK1 ; supported by cDNA: gi_5001827_gb_AF132742.1_AF132742
264566_at	-1.10237	AT1G05270	hypothetical protein predicted by genefinder
257025_at	-1.10168	AT3G19190	hypothetical protein predicted by genemark.hmm
253183_at	-1.10139	AT4G35220	putative protein predicted protein, Arabidopsis thaliana;supported by full-length cDNA: Ceres:1368.
246304_at	-1.10092	AT3G51840	acyl-coA dehydrogenase Mus musculus glutaryl-CoA dehydrogenase precursor encoded by GenBank Accession Number U18992;supported by full-length cDNA: Ceres:3844.
246772_at	-1.10054	AT5G27490	putative protein unknown protein T12H1.25 - Arabidopsis thaliana, EMBL:AC009177
253140_at	-1.1005	AT4G35480	RING-H2 finger protein RHA3b ;supported by full-length cDNA: Ceres:31493.
266662_at	-1.10045	AT2G25830	hypothetical protein predicted by genscan; supported by cDNA: gi_15810382_gb_AY056230.1_
259476_at	-1.10037	AT1G19000	Myb-related transcription activator, putative similar to MybSt1 GI:7705206 from [Solanum tuberosum];supported by full-length cDNA: Ceres:41381.
255866_at	-1.10009	AT2G30350	hypothetical protein predicted by genscan and genefinder; similar to EGAD|50981|YBR228W
259751_at	-1.10007	AT1G71030	putative transcription factor similar to myb-related transcription factor 24 GB:S71287;supported by full-length cDNA: Ceres:31592.
260467_at	-1.09994	AT1G10890	unknown protein
248207_at	-1.09988	AT5G53970	tyrosine aminotransferase
250371_at	-1.09985	AT5G11450	putative protein 23 kDa polypeptide of water-oxidizing complex of photosystem II, Nicotiana tabacum, EMBL:NT23WOP2B
253951_at	-1.09983	AT4G26860	putative Proline synthetase associated protein Proline synthetase associated - Homo sapiens, PID:d1037830;supported by full-length cDNA: Ceres:11679.
258362_at	-1.09963	AT3G14280	unknown protein
253030_at	-1.09958	AT4G38180	hypothetical protein
257907_at	-1.09914	AT3G25470	hemolysin, putative similar to hemolysine GB:AAD36643 from [Thermotoga maritima], contains Pfam profile: PF01479 S4 domain;supported by full-length cDNA: Ceres:38265.
246420_at	-1.09911	AT5G16870	putative protein various predicted proteins from various species;supported by full-length cDNA: Ceres:312.
248613_at	-1.09909	AT5G49555	phytoene dehydrogenase-like
250621_at	-1.09808	AT5G07250	membrane protein membrane protein - Saccharum hybrid cultivar H65-7052, EMBL:L13655; supported by cDNA: gi_16648761_gb_AY058157.1_
258124_at	-1.09776	AT3G18215	Expressed protein ; supported by cDNA: gi_15810370_gb_AY056224.1_
245446_at	-1.09744	AT4G16800	enoyl-CoA hydratase
264250_at	-1.09743	AT1G78680	gamma glutamyl hydrolase, putative similar to gamma glutamyl hydrolase GI:1680711 from [Glycine max]; supported by cDNA: gi_3169655_gb_AF067141.1_AF067141
258223_at	-1.09736	AT3G15840	unknown protein ; supported by cDNA: gi_13358213_gb_AF325024.2_AF325024
267482_s_at	-1.0972	AT2G02770 /// AT3G11470	unknown protein
246300_at	-1.09698	AT3G51830	putative transmembrane protein G5p yeast Sac1 protein, PIR:A33622
257573_at	-1.09679	AT2G33990	putative SF16 protein {Helianthus annuus}
248679_at	-1.09673	AT5G48830	unknown protein ;supported by full-length cDNA: Ceres:205928.
262952_at	-1.09671	AT1G75770	hypothetical protein predicted by genemark.hmm; supported by cDNA: gi_15146253_gb_AY049268.1_
260662_at	-1.09665	AT1G19540	2-hydroxyisoflavone reductase, putative similar to PIR:T08106 from [Betula pendula]
253246_at	-1.09654	AT4G34600	putative protein
258020_at	-1.0964	AT3G19490	unknown protein ;supported by full-length cDNA: Ceres:121587.
258512_at	-1.09627	AT3G06510	beta-glucosidase, putative similar to beta-glucosidase GB:AAF23823 from [Arabidopsis thaliana];supported by full-length cDNA: Ceres:37856.
252075_at	-1.09621	AT3G51730	putative protein saposin precursor - Homo sapiens, PIR:SAHUP;supported by full-length cDNA: Ceres:93651.
259173_at	-1.0961	AT3G03640	beta-glucosidase identical to beta-glucosidase GB:AAC31962 [Arabidopsis thaliana]; supported by cDNA: gi_3420934_gb_AF082157.1_AF082157
254218_at	-1.09604	AT4G23740	putative receptor kinase receptor-like protein kinase - Arabidopsis thaliana RKL1, PID:g4008006
253171_at	-1.09584	AT4G35040	putative protein ;supported by full-length cDNA: Ceres:21838.
262432_at	-1.09582	AT1G47530	unknown protein
248950_at	-1.09574	AT5G45390	ATP-dependent Clp protease proteolytic subunit (ClpP4) identical to nClpP4 GI:5360593 from [Arabidopsis thaliana];supported by full-length cDNA: Ceres:37901.
259336_at	-1.09571	AT3G03750	hypothetical protein C-term portion similar to unknown protein GB:AAC09350 [Homo sapiens]
254444_at	-1.09538	AT4G20960	putative protein riboflavin biosynthesis protein ribG, Synechocystissp., PIR2:S74377;supported by full-length cDNA: Ceres:99319.
260457_at	-1.09493	AT1G72480	unknown protein
262039_at	-1.09475	AT1G80050	adenine phosphoribosyltransferase almost identical to adenine phosphoribosyltransferase GI:1402894 from [Arabidopsis thaliana]
261576_at	-1.09453	AT1G01070	unknown protein ;supported by full-length cDNA: Ceres:20749.
251524_at	-1.09452	AT3G58990	3-isopropylmalate dehydratase-like protein (small subunit) 3-isopropylmalate dehydratase, small subunit - Thermotoga maritima, PIR:A72363
264122_at	-1.09439	AT1G02130	GTP-binding protein, ara-5 ras homolog; identical to gi|217840; supported by cDNA: gi_15450464_gb_AY052333.1_
246609_at	-1.09436	AT5G35390	putative receptor-like protein kinase receptor-like protein kinase PRK1, Lycopersicon esculentum, PIR:T07865
248685_at	-1.09426	AT5G48500	putative protein similar to unknown protein (gb|AAD28645.1);supported by full-length cDNA: Ceres:14816.
261824_at	-1.09424	AT1G11430	DAG protein, putative similar to DAG protein GI:1200204 from [Antirrhinum majus]; supported by full-length cDNA: Ceres: 35647.
264306_at	-1.09394	AT1G78890	unknown protein predicted by genemark.hmm; supported by full-length cDNA: Ceres: 31830.
260268_at	-1.09366	AT1G68490	unknown protein ;supported by full-length cDNA: Ceres:37060.
246346_at	-1.09354	AT3G56810	hypothetical protein
257533_at	-1.09339	AT3G10840	putative alpha/beta hydrolase contains Pfam profile: PF00561 alpha/beta hydrolase fold; predicted by genscan
255901_at	-1.09328	AT1G17890	GDP-L-fucose synthetase, putative similar to GDP-L-fucose synthetase GI:6580725 from [Yersinia pseudotuberculosis];supported by full-length cDNA: Ceres:19576.
262438_at	-1.09308	AT1G47410	hypothetical protein identical to hypothetical protein GB:AAD46041 GI:5668815 from (Arabidopsis thaliana)
254741_s_at	-1.093	AT4G13900 /// AT4G13920	putative disease resistance protein Hcr9-9A, Lycopersicon pimpinellifolium, gb:AJ002236
250040_at	-1.09295	AT5G18390	putative protein predicted proteins, Arabidopsis thaliana
258176_at	-1.09287	AT3G21650	B regulatory subunit of PP2A, putative similar to B' regulatory subunit of PP2A GB:AAB58902 [Arabidopsis thaliana]
253309_at	-1.09268	AT4G33790	male sterility 2-like protein male sterility protein 2, Brassica napus, gb:X99922; supported by cDNA: gi_16323106_gb_AY057657.1_
251573_at	-1.09265	AT3G58140	phenylalanine-tRNA synthetase-like protein mitochondrial phenylalanine-tRNA synthetase - Homo sapiens, EMBL:AF097441;supported by full-length cDNA: Ceres:148366.
249411_at	-1.09252	AT5G40390	raffinose synthase -like protein raffinose synthase Rfs, Cucumis sativus, EMBL:AF073744
250743_at	-1.09234	AT5G05820	phosphate/phosphoenolpyruvate translocator protein-like
251713_at	-1.09225	AT3G56080	putative protein several hypothetical proteins - different plant species; supported by cDNA: gi_16604698_gb_AY059794.1_
264980_at	-1.09176	AT1G27190	receptor kinase, putative similar to CLV1 receptor kinase GB:AAB58929 GI:2160756 from [Arabidopsis thaliana]
260548_at	-1.09174	AT2G43360	biotin synthase (Bio B) ;supported by full-length cDNA: Ceres:42038.
261594_at	-1.09156	AT1G33240	DNA-binding factor, putative similar to GT-2 factor GB: CAA51289 GI:416490 from [Arabidopsis thaliana]
262056_at	-1.09152	AT1G80245	Expressed protein ; supported by full-length cDNA: Ceres: 12159.
267116_at	-1.09148	AT2G32560	unknown protein
259792_at	-1.0912	AT1G29690	unknown protein ; supported by cDNA: gi_15809819_gb_AY054177.1_
264322_at	-1.09119	AT1G04190	unknown protein Contains similarity to tetratricopeptide repeat protein gb|U46571 from home sapiens. EST gb|Z47802 and gb|Z48402 come from this gene
258269_at	-1.09098	AT3G15690	putative acetyl-CoA carboxylase biotin-containing subunit similar to acetyl-CoA carboxylase biotin-containing subunit GB:AAC49114 [Arabidopsis thaliana]; contains Pfam profile: PF00364 biotin-requiring enzymes
254120_at	-1.0909	AT4G24570	putative mitochondrial uncoupling protein mitochondrial uncoupling protein, Arabidopsis thaliana (thale cress), PATX:E1316826;supported by full-length cDNA: Ceres:119476.
260821_at	-1.09078	AT1G06820	unknown protein contains Pfam profile:PF02032 Phytoene dehydrogenase related enzyme
257974_at	-1.0907	AT3G20820	unknown protein similar to NA-DAMAGE-REPAIR/TOLERATION PROTEIN DRT100 PRECURSOR GB:Q00874 from [Arabidopsis thaliana]
264970_at	-1.09059	AT1G67280	glyoxalase I, putative similar to glyoxalase I GI:2113824 from [Brassica juncea];supported by full-length cDNA: Ceres:13346.
262313_at	-1.0905	AT1G70900	unknown protein ;supported by full-length cDNA: Ceres:8932.
250095_at	-1.09042	AT5G17230	phytoene synthase (gb|AAB65697.1) ;supported by full-length cDNA: Ceres:15761.
248511_at	-1.09037	AT5G50375	Expressed protein ; supported by cDNA: gi_7715088_gb_AF216756.1_AF216756
263898_at	-1.09037	AT2G21950	SKP1 interacting partner 6 (SKIP6), putative similar to SKP1 interacting partner 6 GI:10716957 from [Arabidopsis thaliana]
259570_at	-1.08987	AT1G20440	hypothetical protein
252300_at	-1.08981	AT3G49160	pyruvate kinase -like protein various pyruvate kinases from procaryotes
262172_at	-1.08968	AT1G74970	ribosomal protein S9, putative similar to ribosomal protein S9 GI:5456946 from [Arabidopsis thaliana]; supported by full-length cDNA: Ceres: 250383.
259392_at	-1.08963	AT1G06380	hypothetical protein similar to hypothetical protein GI:6598642 from [Arabidopsis thaliana]
256353_at	-1.08937	AT1G55000	unknown protein ; supported by full-length cDNA: Ceres: 38207.
249174_at	-1.08893	AT5G42900	putative protein similar to unknown protein (pir||T05226);supported by full-length cDNA: Ceres:96.
265773_at	-1.08882	AT2G48070	unknown protein ; supported by cDNA: gi_15027852_gb_AY045783.1_
259210_at	-1.08879	AT3G09150	hypothetical protein nearly identical to hypothetical protein GB:AAD56331 (Arabidopsis thaliana);supported by full-length cDNA: Ceres:98026.
253918_at	-1.08877	AT4G27320	putative protein ; supported by full-length cDNA: Ceres: 10313.
263676_at	-1.08862	AT1G09340	putative RNA-binding protein Identical to gb|Y10557 g5bf gene from Arabidopsis thaliana. ESTs gb|R30578, gb|R90475, gb|T22384, gb|T22425, gb|N64934 and gb|T46767 come from this gene;supported by full-length cDNA: Ceres:37028.
255713_s_at	-1.08853	AT4G00234 /// AT4G00290	predicted protein
260311_at	-1.0885	AT1G70570	hypothetical protein predicted by genscan+; supported by cDNA: gi_15293216_gb_AY051042.1_
251828_at	-1.08839	AT3G55070	putative protein unnamed sequence, Homo sapiens, EMBL:AK001088; supported by cDNA: gi_15215685_gb_AY050371.1_
252480_at	-1.08819	AT3G46580	putative protein methyl-CpG-binding protein 2 - Homo sapiens, EMBL:X99686;supported by full-length cDNA: Ceres:261609.
265417_at	-1.08802	AT2G20920	unknown protein
265952_at	-1.08787	AT2G37480	unknown protein supported by cDNA: gi:13926173
260351_at	-1.08767	AT1G69380	hypothetical protein predicated by genscan+; supported by full-length cDNA: Ceres: 108982.
246223_at	-1.08757	AT4G36890	UDP-glucuronyltransferase-like protein
256999_at	-1.08756	AT3G14200	hypothetical protein predicted by genemark.hmm
246091_at	-1.08751	AT5G20590	putative protein various predicted proteins, Arabidopsis thaliana;supported by full-length cDNA: Ceres:22963.
251807_at	-1.08748	AT3G55400	methionyl-tRNA synthetase (AtcpMetRS) ; supported by cDNA: gi_13605909_gb_AF367354.1_AF367354
261739_at	-1.08737	AT1G47750	hypothetical protein similar to hypothetical protein GB:AAF19735 GI:6634727 from [Arabidopsis thaliana];supported by full-length cDNA: Ceres:1012.
257913_at	-1.08736	AT3G25540	unknown protein ; supported by cDNA: gi_7658238_gb_AF198179.1_AF198179
256805_at	-1.08719	AT3G20930	unknown protein contains similarity to plastid protein GB:AAB80660 from [Arabidopsis thaliana], contains Pfam profile: PF00076 RNA recognition motif;supported by full-length cDNA: Ceres:112006.
264339_at	-1.08713	AT1G70290	trehalose-6-phosphate synthase, putative similar to trehalose-6-phosphate synthase GI:297792 from [Kluyveromyces lactis]
261570_at	-1.08686	AT1G01120	fatty acid elongase 3-ketoacyl-CoA synthase 1 identical to GB:AAC99312 GI:4091810 from [Arabidopsis thaliana]
267037_at	-1.08655	AT2G38320	hypothetical protein ; supported by cDNA: gi_13878094_gb_AF370310.1_AF370310
264350_at	-1.0865	AT1G11870	putative seryl-tRNA synthetase similar to GB:CAA73496; supported by cDNA: gi_16226852_gb_AF428351.1_AF428351
267092_at	-1.08648	AT2G38120	unknown protein ;supported by full-length cDNA: Ceres:31586.
245318_at	-1.08637	AT4G16980	Expressed protein ; supported by full-length cDNA: Ceres: 30087.
246202_at	-1.0863	AT4G37040	methionyl aminopeptidase-like protein ;supported by full-length cDNA: Ceres:18909.
262234_at	-1.08594	AT1G48270	putative G protein coupled receptor identical to putative G protein coupled receptor GI:2104224 from [Arabidopsis thaliana]; supported by cDNA: gi_2072987_gb_U95143.1_ATU95143
248344_at	-1.08593	AT5G52280	hyaluronan mediated motility receptor-like protein
267066_at	-1.08591	AT2G41040	hypothetical protein predicted by genefinder
252130_at	-1.08587	AT3G50820	putative protein 1 photosystem II oxygen-evolving complex photosystem II oxygen-evolving complex protein 1 - potato, PIR2:S16586;supported by full-length cDNA: Ceres:95531.
256117_at	-1.08576	AT1G16840	unknown protein ; supported by cDNA: gi_15450362_gb_AY052282.1_
249931_at	-1.08565	AT5G22370	putative protein similar to unknown protein (emb|CAB92117.1)
253095_at	-1.08545	AT4G37510	putative protein ribonuclease III, Bacillus subtilis, PIR2:B69693
247409_at	-1.08544	AT5G62980	dihydroneopterin aldolase-like protein
251756_at	-1.08542	AT3G55820	putative protein
265193_at	-1.08521	AT1G05070	unknown protein ESTs gb|T144077 and gb|T43352 come from this gene; supported by full-length cDNA: Ceres: 13725.
265707_at	-1.08497	AT2G03390	unknown protein
251616_at	-1.08473	AT3G57990	putative protein
247397_at	-1.0846	AT5G62940	Dof zinc finger protein - like Dof zinc finger protein, Oryza sativa, EMBL:AB028129
247282_at	-1.08435	AT5G64240	putative protein strong similarity to unknown protein (gb|AAD11574.1);supported by full-length cDNA: Ceres:29895.
250333_at	-1.08424	AT5G11690	membrane translocase - like protein inner mitochondrial membrane translocase Tim17b, Homo sapiens, EMBL:AF034790;supported by full-length cDNA: Ceres:3977.
253163_at	-1.08416	AT4G35750	putative protein E1B 19K/Bcl-2-interacting protein Nip2, Homo sapiens, PIR2:I38864;supported by full-length cDNA: Ceres:17117.
261566_at	-1.08411	AT1G33230	unknown protein ;supported by full-length cDNA: Ceres:8976.
250462_at	-1.08402	AT5G10020	receptor protein kinase -like(fragment) receptor-like protein kinase ERECTA, Arabidopsis thaliana, EMBL:AC004484
265139_at	-1.08386	AT1G51310	unknown protein
259697_at	-1.08366	AT1G68920	putative DNA-binding protein similar to unknown protein GB:AAF02164 [Arabidopsis thaliana], putative protein GB:CAA18832 [Arabidopsis thaliana]; Pfam HMM hit: helix-loop-helix DNA-binding domain
245600_at	-1.0836	AT4G14230	hypothetical protein
247746_at	-1.0828	AT5G58970	uncoupling protein AtUCP2 ;supported by full-length cDNA: Ceres:42926.
255012_at	-1.08269	AT4G10030	putative protein ;supported by full-length cDNA: Ceres:6718.
249258_at	-1.08265	AT5G41650	putative protein similar to unknown protein (gb|AAF24581.1)
255652_at	-1.08249	AT4G00950	putative protein
248688_at	-1.08237	AT5G48220	indole-3-glycerol phosphate synthase ; supported by cDNA: gi_15215597_gb_AY050327.1_
266450_s_at	-1.08211	AT2G43190	hypothetical protein predicted by genscan;supported by full-length cDNA: Ceres:20820.
246408_at	-1.08203	AT1G57680	hypothetical protein predicted by genemark.hmm
249658_s_at	-1.08189	AT5G36700 /// AT5G36790	N-glyceraldehyde-2-phosphotransferase-like
259275_at	-1.08164	AT3G01060	unknown protin ;supported by full-length cDNA: Ceres:37425.
260709_at	-1.08163	AT1G32500	hypothetical protein predicted by genemark.hmm;supported by full-length cDNA: Ceres:259653.
248845_at	-1.0811	AT5G46470	disease resistance protein-like
257447_at	-1.08098	AT2G04230	hypothetical protein predicted by genscan
266521_at	-1.08097	AT2G24020	unknown protein ; supported by cDNA: gi_15081683_gb_AY048234.1_
266331_at	-1.08086	AT2G01570	putative RGA1, giberellin repsonse modulation protein identical to GB:Y11336, member of SCARECROW family; supported by cDNA: gi_15529229_gb_AY052239.1_
246488_at	-1.08083	AT5G16010	steroid 5alpha-reductase-like protein steroid 5alpha-reductase - Rattus norvegicus, PIR:A34239; supported by cDNA: gi_14190512_gb_AF380656.1_AF380656
265712_s_at	-1.08083	AT2G03330 /// AT3G11810	unknown protein
264057_at	-1.08075	AT2G28550	putative AP2 domain transcription factor pFAM domain (PF00847); supported by cDNA: gi_15292762_gb_AY050815.1_
260588_at	-1.08066	AT1G53320	unknown protein contains similarity to tub homolog GI:2072160 from [Homo sapiens]; supported by cDNA: gi_13877766_gb_AF370146.1_AF370146
260308_at	-1.08048	AT1G70610	putative ABC transporter contains Pfam profile: PF00005 ABC transporters; similar to TAP1 protein (transporter of processed antigen) GB:AAD53033 (Oncorhynchus mykiss)
258422_at	-1.0802	AT3G16710	hypothetical protein predicted by genscan+
256279_at	-1.08018	AT3G12620	protein phosphatase 2C, putative contains Pfam profile: PF00481 Protein phosphatase 2C
250262_at	-1.0801	AT5G13410	putative protein peptidyl-prolyl cis-trans isomerase, Spodoptera frugiperda, EMBL:SF15038
263000_at	-1.08006	AT1G54350	hypothetical protein similar to hypothetical ABC transporter ATP-binding protein GI:9955395 from [Microcystis aeruginosa]
247862_at	-1.08004	AT5G58250	similar to unknown protein (sp|P72777)
264442_at	-1.08	AT1G27480	hypothetical protein similar to lecithin:cholesterol acyltransferase precursor (M26268);supported by full-length cDNA: Ceres:35408.
251118_at	-1.0798	AT3G63410	putative chloroplast inner envelope protein membrane protein, 37K, precursor, chloroplast inner envelope, common tobacco, PIR:T03230;supported by full-length cDNA: Ceres:19143.
258054_at	-1.07973	AT3G16240	delta tonoplast integral protein (delta-TIP) identical to delta tonoplast integral protein (delta-TIP) GB:U39485 [Arabidopsis thaliana] (Plant Cell 8 (4), 587-599 (1996)); supported by full-length cDNA: Ceres: 19689.
258189_at	-1.0796	AT3G17860	unknown protein ;supported by full-length cDNA: Ceres:12707.
251917_at	-1.07956	AT3G53970	putative protein
256379_at	-1.07954	AT1G66840	hypothetical protein predicted by genscan+
245852_at	-1.07939	AT5G13510	ribosomal protein L10-like ribosomal protein L10- Nicotiana tabacum, EMBL:AB010879;supported by full-length cDNA: Ceres:29083.
247299_at	-1.0793	AT5G63900	putative protein contains similarity to PHD-type zinc finger protein
253547_at	-1.07922	AT4G30950	chloroplast omega-6 fatty acid desaturase (fad6) ;supported by full-length cDNA: Ceres:40278.
251141_at	-1.0792	AT5G01075	Expressed protein ; supported by full-length cDNA: Ceres: 1366.
253235_at	-1.07909	AT4G34350	putative protein hypothetical protein, Synechocystis sp., PIR2:S76307; supported by cDNA: gi_14596178_gb_AY042877.1_
250256_at	-1.07869	AT5G13650	GTP-binding protein typA (tyrosine phosphorylated protein A) ; supported by cDNA: gi_16649146_gb_AY059943.1_
253723_at	-1.07854	AT4G29240	extensin-like protein ;supported by full-length cDNA: Ceres:147694.
249107_at	-1.07846	AT5G43680	unknown protein
254132_at	-1.07832	AT4G24660	putative protein hypothetical protein T8K22.16, Arabidopsis thalianachromosome II BAC T8K22, PATX:G3184285; supported by cDNA: gi_16612294_gb_AF439841.1_AF439841
259431_at	-1.07829	AT1G01620	plasma membrane intrinsic protein 1c, putative similar to plasma membrane intrinsic protein 1c GI:472875 from [Arabidopsis thaliana]
254096_at	-1.07826	AT4G25150	acid phosphatase - like protein acid phosphatase-1,Lycopersicon esculentum, SWISS-PROT:P27061
262319_s_at	-1.07824	AT1G27540 /// AT1G27580	unknown protein similar to unknown protein GB:AAC63676
259017_at	-1.07815	AT3G07310	unknown protein ; supported by full-length cDNA: Ceres: 37200.
259733_at	-1.07807	AT1G77480	nucellin-like protein similar to nucellin GB:AAB96882 [Hordeum vulgare] (nucellin: similar to aspartic protease and its specific expression in nucellar cells during degeneration)
254670_at	-1.07778	AT4G18390	teosinte branched1 - like protein teosinte branched1 protein - Zea mays, PIR2:T04347
255864_at	-1.07767	AT2G30320	putative pseudouridine synthase
263499_at	-1.07758	AT2G42580	unknown protein ; supported by cDNA: gi_13605844_gb_AF367321.1_AF367321
247732_at	-1.07757	AT5G59600	putative protein various predicted proteins, Arabidopsis thaliana
249830_at	-1.07734	AT5G23300	dihydroorotate dehydrogenase precursor (dihydroorotate oxidase) (sp|P32746) ; supported by cDNA: gi_16448_emb_X62909.1_ATPYRD
250281_at	-1.07716	AT5G13240	putative protein prdeicted proteins, Schizosaccharomyces pombe
253278_at	-1.07715	AT4G34220	receptor protein kinase - like protein protein kinase TMKL1, Arabidopsis thaliana, PID:E353150; supported by cDNA: gi_14334871_gb_AY035109.1_
254187_at	-1.0771	AT4G23890	putative protein hypothetical protein, Synechocystis sp., PIR:S76577;supported by full-length cDNA: Ceres:30708.
263629_at	-1.07684	AT2G04850	hypothetical protein predicted by genscan;supported by full-length cDNA: Ceres:113395.
267444_at	-1.07675	AT2G19180	hypothetical protein predicted by genscan;supported by full-length cDNA: Ceres:39441.
262712_at	-1.07663	AT1G16460	mercaptopyruvate sulfurtransferase (Mst2/Rdh2) identical to mercaptopyruvate sulfurtransferase GI:6009983 and thiosulfate sulfurtransferase GI:5817004 from [Arabidopsis thaliana]; contains PF|00581 Rhodanese-like domain; supported by full-length cDNA: Ceres:111646.
256273_at	-1.07659	AT3G12090	senescence-assocated protein, putative similar to senescence-associated protein 5 GB:AAC34855 GI:3551954 [Hemerocallis hybrid cultivar]
249595_at	-1.07659	AT5G37930	putative protein SIAH1 protein, Brassica napus, EMBL:BNA245479
254188_at	-1.07656	AT4G23920	UDPglucose 4-epimerase - like protein UDPglucose 4-epimerase, Cyamopsis tetragonoloba, AJ005082;supported by full-length cDNA: Ceres:11330.
262382_at	-1.07639	AT1G72920	virus resistance protein, putative similar to virus resistance protein GI:558886 from [Nicotiana glutinosa]
260368_at	-1.07597	AT1G69700	AtHVA22c identical to AtHVA22c GB:AF141661 [Arabidopsis thaliana];supported by full-length cDNA: Ceres:108964.
257198_at	-1.07593	AT3G23690	DNA-binding protein, putative similar to bHLH transcription factor GBOF-1 GB:AAD56411 from [Tulipa gesneriana]
256193_at	-1.07573	AT1G30200	hypothetical protein similar to hypothetical protein GI:2832643 from [Arabidopsis thaliana]; supported by cDNA: gi_14335117_gb_AY037238.1_
254221_at	-1.07558	AT4G23820	putative polygalacturonase polygalacturonase (EC 3.2.1.15) - avocado, EMBL:X66426
259072_at	-1.0754	AT3G11700	unknown protein similar to unknown protein GB:AAD21471 [Arabidopsis thaliana]; supported by cDNA: gi_15810316_gb_AY056197.1_
251391_at	-1.07529	AT3G60910	putative protein weak homology with predicted proteins, Arabidopsis thaliana
257891_at	-1.07508	AT3G17170	hypothetical protein predicted by genemark.hmm;supported by full-length cDNA: Ceres:16548.
261026_at	-1.07508	AT1G01240	hypothetical protein predicted by genemark.hmm;supported by full-length cDNA: Ceres:34178.
247261_at	-1.07472	AT5G64460	ZW10-like protein ; supported by cDNA: gi_14334941_gb_AY035144.1_
262216_at	-1.07458	AT1G74780	hypothetical protein contains similarity to nodule-specific protein Nlj70 GI:3329366 from [Lotus japonicus]
266091_at	-1.07448	AT2G37920	hypothetical protein predicted by genscan;supported by full-length cDNA: Ceres:10987.
258497_at	-1.07445	AT3G02380	putative flowering-time gene CONSTANS (COL2) identical to putative flowering-time gene CONSTANS (COL2) GB:AAB67879 GI:1507699 (Arabidopsis thaliana);supported by full-length cDNA: Ceres:949.
244936_at	-1.0743		NADH dehydrogenase ND1
251487_at	-1.07427	AT3G59760	cysteine synthase
266648_at	-1.07425	AT2G25840	putative trytophanyl-tRNA synthetase
267388_at	-1.07415	AT2G44450	putative beta-glucosidase
266596_at	-1.07415	AT2G46150	hypothetical protein predicted by genscan and genefinder
252542_at	-1.074	AT3G45770	nuclear receptor binding factor-like protein nuclear receptor binding factor-1 NRBF-1 - Rattus norvegicus, EMBL:AB015724;supported by full-length cDNA: Ceres:249370.
262878_at	-1.07354	AT1G64770	hypothetical protein predicted by genemark.hmm; supported by full-length cDNA: Ceres: 19759.
261597_at	-1.07353	AT1G49780	hypothetical protein predicted by genemark.hmm
258419_at	-1.07328	AT3G16670	unknown protein
245414_at	-1.07315	AT4G17300 /// AT4G17310	hypothetical protein
267055_at	-1.07298	AT2G38360	unknown protein
251327_at	-1.07287	AT3G61540	prolyl aminopeptidase-like protein prolyl aminopeptidase - Aeromonas sobria, PIR:JC4184; supported by cDNA: gi_15450666_gb_AY052701.1_
245573_at	-1.07282	AT4G14730	hypothetical protein
259323_at	-1.07282	AT3G05280	unknown protein
256130_at	-1.07277	AT1G18170	unknown protein contains Pfam profile: PF00254 FKBP-type peptidyl-prolyl cis-trans isomerases;supported by full-length cDNA: Ceres:42062.
246864_at	-1.07273	AT5G25900	cytochrome P450 GA3 ; supported by cDNA: gi_3342248_gb_AF047719.1_AF047719
245985_at	-1.0726	AT5G13120	peptidylprolyl isomerase-like protein chloroplast stromal cyclophilin (ROC4) - Arabidopsis thaliana, EMBL:L14845;supported by full-length cDNA: Ceres:620.
253406_at	-1.07202	AT4G32890	putative protein GATA transcription factor 3, Arabidopsis thaliana, gb:Y13650
252759_at	-1.07195	AT3G42630	putative protein hypothetical proteins - Arabidopsis thaliana; supported by cDNA: gi_14190372_gb_AF378864.1_AF378864
264507_at	-1.07175	AT1G09415	Expressed protein ; supported by cDNA: gi_14423419_gb_AF386947.1_AF386947
260215_at	-1.07153	AT1G74530	unknown protein
251861_at	-1.07152	AT3G54810	putative protein GATA transcription factor 3, Arabidopsis thaliana, Y13650; supported by cDNA: gi_15724333_gb_AF412107.1_AF412107
249248_at	-1.0715	AT5G42320	unknown protein
249325_at	-1.07145	AT5G40850	urophorphyrin III methylase (gb|AAB92676.1) ; supported by cDNA: gi_1146164_gb_L47479.1_ATHUPM1R
264845_at	-1.07143	AT1G03680	putative thioredoxin-m similar to thioredoxin m-type precursor; similar to ESTs gb|T13714, gb|H76398, gb|N37762, gb|AA042639, gb|T21104, emb|Z30901; supported by cDNA: gi_6539607_gb_AF095749.1_AF095749
256043_at	-1.07141	AT1G07210	hypothetical protein contains Pfam profile: PF01084 ribosomal protein S18
266656_at	-1.07138	AT2G25900	putative CCCH-type zinc finger protein identical to GB:U81238;supported by full-length cDNA: Ceres:39893.
252925_at	-1.07137	AT4G39100	ES43 like protein ES43 protein - barley, PIR2:S44281;supported by full-length cDNA: Ceres:8278.
266391_at	-1.07135	AT2G41290	putative strictosidine synthase identical to GB:AF076979; involved in alkaloid biosynthesis
262693_at	-1.07133	AT1G62780	unknown protein
255305_at	-1.07132	AT4G04770	putative ABC transporter similar to Guillardia theta ABC transporter, GenBank accession number AF041468; supported by cDNA: gi_15529142_gb_AY052195.1_
246095_at	-1.07126	AT5G19310	homeotic gene regulator - like protein homeotic gene regulator, mouse, PIR:I53078
246847_at	-1.07126	AT5G26820	putative protein ferroportin1, Mus musculus, EMBL:AF226613
266402_at	-1.07118	AT2G38780	hypothetical protein predicted by genefinder
256530_at	-1.0709	AT1G33290	unknown protein
260516_at	-1.07069	AT1G51450	unknown protein
264996_at	-1.07032	AT1G67230	nuclear matrix constituent protein 1, putative similar to nuclear matrix constituent protein 1 GI:2190186 from [Daucus carota]
264954_at	-1.07026	AT1G77060	carboxyphosphonoenolpyruvate mutase, putative similar to carboxyphosphonoenolpyruvate mutase GI:47149 from [Streptomyces hygroscopicus];supported by full-length cDNA: Ceres:12293.
246977_at	-1.06999	AT5G24930	putative protein CONSTANS-like protein 1 - Malus domestica cultivar Fuji, EMBL:AF052584; supported by cDNA: gi_15450658_gb_AY052697.1_
248779_at	-1.06993	AT5G47720	acetoacyl-CoA-thiolase ;supported by full-length cDNA: Ceres:93821.
260927_at	-1.06981	AT1G05940	hypothetical protein predicted by genemark.hmm; supported by cDNA: gi_13430817_gb_AF360321.1_AF360321
256391_at	-1.06958	AT3G06090	hypothetical protein predicted by genscan+
262728_at	-1.06953	AT1G75820	receptor kinase (CLV1) identical to receptor kinase (CLV1) GB:AAB58929 GI:2160756 [Arabidopsis thaliana]
261999_at	-1.06944	AT1G33800	hypothetical protein predicted by genemark.hmm;supported by full-length cDNA: Ceres:114466.
260266_at	-1.06904	AT1G68520	putative B-box zinc finger protein contains Pfam profile: PF00643 B-box zinc finger;supported by full-length cDNA: Ceres:108109.
258788_at	-1.06899	AT3G11780	unknown protein ;supported by full-length cDNA: Ceres:250294.
250919_at	-1.06898	AT5G03660	putative protein myosin heavy chain, Girardia tigrina, EMBL:U91585; supported by full-length cDNA: Ceres: 9220.
245354_at	-1.06892	AT4G17600	Lil3 protein ;supported by full-length cDNA: Ceres:29150.
262884_at	-1.06889	AT1G64720	membrane related protein CP5, putative similar to membrane related protein CP5 GI:4741929 from [Arabidopsis thaliana]; supported by cDNA: gi_4741928_gb_AF130253.1_AF130253
263467_at	-1.06879	AT2G31730	unknown protein
255981_at	-1.06874	AT1G34020	hypothetical protein ;supported by full-length cDNA: Ceres:7642.
266449_at	-1.06866	AT2G43080	hypothetical protein predicted by genscan and genefinder
262095_at	-1.06857	AT1G56090	hypothetical protein predicted by genemark.hmm;supported by full-length cDNA: Ceres:3454.
251511_at	-1.06855	AT3G59180	putative protein several hypothetical proteins - Arabidopsis thaliana
250061_at	-1.06852	AT5G17710	chloroplast GrpE protein ; supported by cDNA: gi_13878046_gb_AF370286.1_AF370286
253064_at	-1.0685	AT4G37730	bZIP transcription factor - like protein bZIP transcription factor ATB2, Arabidopsis thaliana, gb:X99747
245790_at	-1.06849	AT1G32200	glycerol-3-phosphate acyltransferase identical to glycerol-3-phosphate acyltransferase GB:Q43307 from [Arabidopsis thaliana]
251823_at	-1.06843	AT3G55080	putative protein
247470_at	-1.06811	AT5G62220	putative protein various predicted proteins, Arabidopsis thaliana
256481_at	-1.06797	AT1G33430	elicitor response protein, putative similar to GI:4138265 from [Nicotiana tabacum]
248566_s_at	-1.06796	AT5G49730 /// AT5G49740	FRO2-like protein; NADPH oxidase-like
261882_at	-1.06781	AT1G80770	GTP-binding protein, putative similar to GTP-binding protein NGB GB:AAD09830 GI:4191616 from [Homo sapiens]
263015_at	-1.06781	AT1G23440	hypothetical protein similar to hypothetical protein GB:AAF27077 GI:6730656 from (Arabidopsis thaliana)
262496_at	-1.06779	AT1G21790	unknown protein ; supported by full-length cDNA: Ceres:37444.
253928_at	-1.06773	AT4G26720	phosphoprotein phosphatase (PPX-1)
251962_at	-1.0675	AT3G53420	plasma membrane intrinsic protein 2a ;supported by full-length cDNA: Ceres:38965.
253597_at	-1.06741	AT4G30690	putative protein translation initiation factor, IF3 - Listeria monocytogenes; supported by cDNA: gi_14596120_gb_AY042848.1_
261753_at	-1.06709	AT1G76340	unknown protein
247898_at	-1.06679	AT5G57360	F-box protein ZTL/LFK1/ADO1, AtFBX2b identical to clock-associated PAS protein ZTL; ZEITLUPE GI:7839456, LOV kelch protein 1 GI:11610573, Adagio 1 GI:13487068 from [Arabidopsis thaliana]
258782_at	-1.06642	AT3G11750	putative dihydroneopterin aldolase similar to dihydroneopterin aldolase GB:P28823 [Bacillus subtilis]
257659_at	-1.06618	AT3G13226	Expressed protein ; supported by full-length cDNA: Ceres: 32454.
253980_at	-1.06617	AT4G26620	sucrase-like protein sucrose cleavage protein - potato, Pir2:S51376;supported by full-length cDNA: Ceres:111209.
250984_at	-1.06609	AT5G02800	protein kinase - like protein kinase APK2a, Arabidopsis thaliana, EMBL:D88206
256792_at	-1.06608	AT3G22150	hypothetical protein predicted by genemark.hmm
248094_at	-1.06607	AT5G55220	trigger factor-like protein
247992_at	-1.06607	AT5G56520	unknown protein
256234_at	-1.06599	AT3G12370	50S ribosomal protein L10, putative similar to 50S ribosomal protein L10 [Oryza sativa] GB:AAC64971 GI:3777602 [Oryza sativa]; supported by full-length cDNA: Ceres: 19835.
250001_at	-1.06599	AT5G18680	tub family-like protein tubby-like protein - Lemna paucicostata, EMBL:AB023895
265272_at	-1.06596	AT2G28350	unknown protein
264199_at	-1.06581	AT1G22700	unknown protein contains similarity to ycf37 gene product gb|1001425 from Synechocystis sp. genome gb|D63999. ESTs gb|T43026, gb|R64902, gb|Z18169 and gb|N37374 come from this gene;supported by full-length cDNA: Ceres:120133.
256134_at	-1.06573	AT1G13560	aminoalcoholphosphotransferase identical to aminoalcoholphosphotransferase GI:3661593 from [Arabidopsis thaliana]; supported by cDNA: gi_3661592_gb_AF091843.1_AF091843
247734_at	-1.06563	AT5G59400	putative protein predicted protein, Arabidopsis thaliana;supported by full-length cDNA: Ceres:206055.
265330_at	-1.06538	AT2G18440	unknown protein
267335_s_at	-1.0653	AT1G64760 /// AT2G19440	putative beta-1,3-glucanase
247149_at	-1.06526	AT5G65660	unknown protein ;supported by full-length cDNA: Ceres:25419.
247025_at	-1.06506	AT5G67030	zeaxanthin epoxidase precursor ; supported by cDNA: gi_10444087_gb_AF281655.1_AF281655
249876_at	-1.06497	AT5G23060	putative protein similar to unknown protein (emb|CAB75797.1); supported by cDNA: gi_15027882_gb_AY045798.1_
260958_at	-1.06494	AT1G06060	unknown protein identical to unknown protein GB:AAF80129 GI:8810468 from [Arabidopsis thaliana];supported by full-length cDNA: Ceres:155315.
258398_at	-1.06493	AT3G15360	thioredoxin m4 identical to GB:AAF15951 from [Arabidopsis thaliana]; supported by full-length cDNA: Ceres: 42151.
266572_at	-1.06467	AT2G23840	unknown protein
256093_at	-1.06444	AT1G20823	predicted protein ; supported by cDNA: gi_15027984_gb_AY045849.1_
263405_s_at	-1.0644	AT2G04066 /// AT2G04080	hypothetical protein similar to hypothetical protein GB:AAC27412
266064_at	-1.06434	AT2G18780	expressed protein
246348_at	-1.0638	AT3G56840	putative protein putative glycerol-3-phosphate dehydrogenases - bacteria
247979_at	-1.06357	AT5G56750	pollen specific protein SF21 ;supported by full-length cDNA: Ceres:36495.
263044_at	-1.06353	AT1G23360	spore germination protein c2 similar to 2-hexaprenyl-1,4-naphthoquinone methyltransferase GB:BAA25267 GI:2982680 from [Micrococcus luteus]
266749_at	-1.06353	AT2G47060	putative protein kinase contains a protein kinase domain profile (PDOC00100)
255040_at	-1.06346	AT4G09580	putative protein hypothetical protein - Arabidopsis thaliana,PIR2:B71448
256076_at	-1.06333	AT1G18060	unknown protein ; supported by cDNA: gi_15081663_gb_AY048224.1_
253042_at	-1.06321	AT4G37550	formamidase - like protein formamidase, Methylophilus methylotrophus,PIR2:S74213;supported by full-length cDNA: Ceres:23732.
250253_at	-1.06315	AT5G13640	putative protein contains similarity to unknown protein (ref|NP_014405.1); supported by cDNA: gi_15450694_gb_AY052715.1_
266224_at	-1.0631	AT2G28800	chloroplast membrane protein (ALBINO3) identical to GB:U89272;supported by full-length cDNA: Ceres:31457.
251812_at	-1.06294	AT3G54970	hypothetical protein ;supported by full-length cDNA: Ceres:19152.
264955_at	-1.0628	AT1G76920	F-box protein family, AtFBX3 contains similarity to stamina pistilloidia GI:4101570, the pea ortholog of Fim and UFO from [Pisum sativum];supported by full-length cDNA: Ceres:15308.
252954_at	-1.06276	AT4G38660	putative thaumatin-like protein thaumatin-like protein precursor Mdtl1, pathogenesis-related - Malus domestica, PID:g3643249;supported by full-length cDNA: Ceres:32152.
259585_at	-1.06273	AT1G28090	hypothetical protein contains similarity to poly A polymerase family members
252647_at	-1.06273	AT3G44620	protein-tyrosine-phosphatase-like protein protein-tyrosine-phosphatase - Schizosaccharomyces pombe, PIR:A55446
265593_s_at	-1.06271	AT2G20120 /// AT2G20130	unknown protein ;supported by full-length cDNA: Ceres:12246.
245185_at	-1.06269	AT1G67760	F12A21.11 similar to T-Complex protein 1, epsilon subunit sp|004450|TCPE_ARATH
248335_at	-1.06264	AT5G52450	putative protein strong similarity to unknown protein (pir||T02324); supported by cDNA: gi_15028278_gb_AY046054.1_
266635_at	-1.06259	AT2G35470	unknown protein ;supported by full-length cDNA: Ceres:13821.
255285_at	-1.0624	AT4G04630	putative protein A. thaliana hypothetical protein F1N20.70, GenBank accession number AL022140;supported by full-length cDNA: Ceres:118778.
266905_at	-1.06235	AT2G34560	putative katanin ;supported by full-length cDNA: Ceres:119620.
257730_at	-1.0623	AT3G18420	unknown protein contains Pfam profile: PF00515 tetratricopeptide repeat domain (TPR domain);supported by full-length cDNA: Ceres:23733.
260705_at	-1.06205	AT1G32400	unknown protein ;supported by full-length cDNA: Ceres:7849.
250735_at	-1.06198	AT5G06280	putative protein similar to unknown protein (pir||T08447);supported by full-length cDNA: Ceres:633.
246454_at	-1.06185	AT5G16710	Expressed protein ; supported by full-length cDNA: Ceres: 16205.
261479_at	-1.06165	AT1G14380	unknown protein ;supported by full-length cDNA: Ceres:39090.
259093_at	-1.06143	AT3G04860	unknown protein similar to putative protein GB:CAB40986 [Arabidopsis thaliana];supported by full-length cDNA: Ceres:5170.
247400_at	-1.06138	AT5G62840	putative protein ;supported by full-length cDNA: Ceres:5589.
247372_at	-1.06128	AT5G63280	unknown protein ;supported by full-length cDNA: Ceres:114951.
248533_at	-1.06122	AT5G50020	putative protein contains similarity to unknown protein (pir||T05571)
267587_at	-1.06092	AT2G42080	unknown protein
265431_at	-1.06073	AT2G20680	(1-4)-beta-mannan endohydrolase
258737_at	-1.06069	AT3G05940	unknown protein similar to unknown protein GB:AAC13598
264279_s_at	-1.06066	AT1G78820 /// AT1G78830	glycoprotein(EP1), putative similar to glycoprotein(EP1) GI:349436 from [Daucus carota]; supported by cDNA: gi_14334885_gb_AY035116.1_
252533_at	-1.06064	AT3G46110	putative protein predicted proteins, Arabidopsis thaliana
246699_at	-1.06049	AT5G27990	putative protein predicted proteins, Saccharomyces cerevisiae and Schizosaccharomyces pombe;supported by full-length cDNA: Ceres:5109.
252116_at	-1.06041	AT3G51510	putative protein ;supported by full-length cDNA: Ceres:10009.
264987_at	-1.06031	AT1G27030	unknown protein ; supported by cDNA: gi_14517457_gb_AY039564.1_
249231_at	-1.06024	AT5G42030	putative protein similar to unknown protein (emb|CAB66408.1);supported by full-length cDNA: Ceres:106836.
251537_at	-1.06022	AT3G58470	putative protein several hypothetical proteins - Saccharomyces cerevisiae; supported by cDNA: gi_16648682_gb_AY058117.1_
254298_at	-1.06019	AT4G22890	putative protein ;supported by full-length cDNA: Ceres:13264.
264185_at	-1.06015	AT1G54780	unknown protein ;supported by full-length cDNA: Ceres:3853.
249966_at	-1.0601	AT5G19030	putative protein COLD-INDUCIBLE RNA-BINDING PROTEIN, Homo sapiens, SWISSPROT:CIRP_HUMAN
264394_at	-1.06003	AT1G11860	aminomethyltransferase-like precursor protein very strong similarity to aminomethyltransferase precursor gb|U79769 from Mesembryanthemum crystallinum. ESTs gb|T43167, gb|T21076, gb|H36999, gb|T22773, gb|N38038, gb|T13742, gb|Z26545, gb|T20753 and gb|W43123 come from this gene
248638_at	-1.05999	AT5G49070	fatty acid elongase; beta-ketoacyl-CoA synthase-like protein
259683_at	-1.0599	AT1G63050	unknown protein
259818_at	-1.05975	AT1G49890	unknown protein ; supported by cDNA: gi_15028144_gb_AY046022.1_
247694_at	-1.05954	AT5G59750	GTP cyclohydrolase II / 3,4-dihydroxy-2-butanone-4-phoshate synthase - like protein GTP cyclohydrolase II / 3,4-dihydroxy-2-butanone-4-phoshate synthase, Arabidopsis thaliana, EMBL:ATAJ0053; supported by cDNA: gi_15215751_gb_AY050405.1_
265511_at	-1.05951	AT2G05540	putative glycine-rich protein ; supported by cDNA: gi_15215617_gb_AY050337.1_
250436_at	-1.05931	AT5G10350	RNA binding protein - like rna binding protein, Schizosaccharomyces pombe, PIR:T39586
263932_at	-1.05929	AT2G35990	unknown protein
247279_at	-1.05923	AT5G64310	arabinogalactan-protein (gb|AAC77823.1) ;supported by full-length cDNA: Ceres:25423.
247702_at	-1.05913	AT5G59500	putative protein ;supported by full-length cDNA: Ceres:38797.
262846_at	-1.05912	AT1G14670	endomembrane protein, putative similar to endomembrane protein emp70 precursor isolog GB:AAF67014 GI:7677068 [Homo sapiens]; supported by cDNA: gi_15450754_gb_AY053419.1_
258877_at	-1.05908	AT3G03220	putative expansin precursor similar to expansin precursor GB:AAD13631 from [Lycopersicon esculentum];supported by full-length cDNA: Ceres:37211.
263897_at	-1.05877	AT2G21940	putative shikimate kinase precursor
245866_s_at	-1.05877	AT1G57980 /// AT1G57990	unknown protein
263517_at	-1.05877	AT2G21620	unknown protein ;supported by full-length cDNA: Ceres:31655.
264429_at	-1.05875	AT1G61670	hypothetical protein similar to membrane protein PTM1 precursor isolog GI:1931644 from [Arabidopsis thaliana]
253969_at	-1.05866	AT4G26430	putative protein hypothetical protein YOR261c, yeast, PIR2:S67158;supported by full-length cDNA: Ceres:36616.
254535_at	-1.05849	AT4G19710	aspartate kinase-homoserine dehydrogenase - like protein ak-hsdh bifunctional enzyme precursor, Arabidopsis thaliana, PIR2:S46497
245366_at	-1.05794	AT4G14965	Expressed protein ; supported by full-length cDNA: Ceres: 10518.
258943_at	-1.05792	AT3G10400	hypothetical protein predicted by genefinder, Pfam HMM hit: RNA recognition motif. (aka RRM, RBD, or RNP domain), zinc finger: CCHC class
267175_s_at	-1.0578	AT2G37620 /// AT3G53750	actin 3 identical to GB:U29480;supported by full-length cDNA: Ceres:19581.
260044_at	-1.05771	AT1G73655	Expressed protein ; supported by full-length cDNA: Ceres: 34970.
246417_at	-1.05767	AT5G16980 /// AT5G16990	quinone oxidoreductase - like protein probable quinone oxidoreductase (EC 1.6.5.5) P1, Arabidopsis thaliana, PIR:S57612;supported by full-length cDNA: Ceres:205489.
257723_at	-1.05752	AT3G18500	hypothetical protein predicted by genemark.hmm
264171_at	-1.05725	AT1G02100	hypothetical protein predicted by genscan
249238_at	-1.05723	AT5G41970	GAMM1 protein-like ; supported by cDNA: gi_15146291_gb_AY049287.1_
246961_at	-1.05715	AT5G24710	unknown protein
255579_at	-1.05713	AT4G01460	putative bHLH DNA-binding protein
261276_at	-1.05711	AT1G26670	v-SNARE protein AtVTI1b, putative similar to GB:AAF24062 from [Arabidopsis thaliana]; supported by cDNA: gi_6690275_gb_AF114751.1_AF114751
251241_s_at	-1.05709	AT3G62460 /// AT3G62530	putative protein hypothetical proteins - Arabidopsis thaliana
257251_at	-1.05704	AT3G24160	type 1 membrane protein, putative identical to GB:AAD11797 from [Arabidopsis thaliana] (Plant Mol. Biol. 41, 415-423 (1999));supported by full-length cDNA: Ceres:12465.
251443_at	-1.05699	AT3G59940 /// AT3G59950	putative protein unknown protein At2g44130 - Arabidopsis thaliana, EMBL:AC004005;supported by full-length cDNA: Ceres:8014.
248167_at	-1.05697	AT5G54530	putative protein similar to unknown protein (gb|AAF02153.1)
263985_at	-1.05673	AT2G42750	unknown protein ;supported by full-length cDNA: Ceres:15743.
259300_at	-1.05671	AT3G05100	hypothetical protein predicted by genscan
266483_at	-1.05671	AT2G47910	unknown protein ;supported by full-length cDNA: Ceres:10341.
264158_at	-1.05654	AT1G65260	hypothetical protein contains similarity to chloroplast membrane-associated protein IM30 GI:169106 from [Pisum sativum];supported by full-length cDNA: Ceres:32284.
252318_at	-1.05652	AT3G48730	glutamate-1-semialdehyde aminotransferase
260222_at	-1.05649	AT1G74380	putative alpha galactosyltransferase similar to alpha galactosyltransferase GB:CAB52246 [Trigonella foenum-graecum] (plant cell wall matrix polysaccharide biosynthesis)
261902_at	-1.0564	AT1G80860	unknown protein ; supported by full-length cDNA: Ceres: 42087.
249836_at	-1.05637	AT5G23420	unknown protein ;supported by full-length cDNA: Ceres:207075.
258087_at	-1.05636	AT3G26060	putative peroxiredoxin similar to peroxiredoxin Q GB:BAA90524 from [Sedum lineare]; supported by cDNA: gi_15081742_gb_AY048264.1_
259231_at	-1.05601	AT3G11410	protein phosphatase 2C (PP2C) identical to protein phosphatase 2C (PP2C) GB:P49598 [Arabidopsis thaliana]
245873_at	-1.05592	AT1G26260	bHLH transcription factor GBOF-1, putative similar to bHLH transcription factor GBOF-1 GI:5923912 from [Tulipa gesneriana]
264419_s_at	-1.05587	AT1G43310 /// AT5G33320	hypothetical protein contains similarity to phosphate/phosphoenolpyruvate translocator precursor GI:1778141 from [Arabidopsis thaliana]
261697_at	-1.05579	AT1G32610	hypothetical protein identical to hypothetical protein GB:AAF25981 GI:6714285 from [Arabidopsis thaliana]
251736_at	-1.05573	AT3G56130	putative protein acetyl-CoA carboxylase, biotin carboxyl carrier - Anabaena sp., PIR:B53311; supported by cDNA: gi_14190386_gb_AF378871.1_AF378871
248659_at	-1.05567	AT5G48640	cyclin C-like protein
250470_at	-1.05556	AT5G10160	(3R)-hydroxymyristoyl-[acyl carrier protein] dehydratase -like protein beta-hydroxyacyl-ACP dehydratase precursor, Toxoplasma gondii, EMBL:AF067150
244978_at	-1.05533		RNA polymerase alpha subunit
258050_at	-1.05525	AT3G16200	unknown protein
259754_at	-1.05523	AT1G71090	hypothetical protein predicted by genscan+; supported by cDNA: gi_15028380_gb_AY045993.1_
256458_at	-1.05515	AT1G75220	integral membrane protein, putative similar to GI:1209755 from [Beta vulgaris] (Plant Physiol. 110 110 (2), 511-520 (1996)); supported by cDNA: gi_15724239_gb_AF412060.1_AF412060
249163_at	-1.05505	AT5G42740	glucose-6-phosphate isomerase, cytosolic (GPI) (phosphoglucose isomerase) (PGI) (phosphohexose isomerase) (PHI) (sp|P34795) ; supported by cDNA: gi_13937229_gb_AF372970.1_AF372970
263586_at	-1.05489	AT2G25350	unknown protein predicted by genscan;contains cysteine rich domain
261173_at	-1.05485	AT1G04830	hypothetical protein predicted by genemark.hmm
259577_at	-1.05476	AT1G35340	unknown protein
259943_at	-1.05467	AT1G71480	unknown protein
245930_at	-1.05466	AT5G09240	transcriptional co-activator-like protein putative transcriptional co-activator (KIWI) - Arabidopsis thaliana, EMBL:AF053302
262182_at	-1.05449	AT1G77890	hypothetical protein predicted by genemark.hmm
262909_at	-1.05435	AT1G59830	serine/threonine protein phosphatase type 2A, putative similar to serine/threonine protein phosphatase type 2A GI:3986750 from [Hevea brasiliensis];supported by full-length cDNA: Ceres:36621.
257429_at	-1.05423	AT2G27940	putative RING zinc finger protein
254427_at	-1.05406	AT4G21190	putative protein predicted protein, Arabidopsis thaliana, PATCHX:G2494119;supported by full-length cDNA: Ceres:106883.
255053_at	-1.05395	AT4G09730	putative protein RNA helicase -Mus musculus,PIR2:I84741
257477_at	-1.05382	AT1G10660	unknown protein
261124_at	-1.05368	AT1G04900	hypothetical protein predicted by genemark.hmm;supported by full-length cDNA: Ceres:98874.
250190_at	-1.05365	AT5G14320	ribosomal protein precursor - like ribosomal protein S13 precursor, chloroplast Arabidopsis thaliana, PIR:S59594; supported by cDNA: gi_14517396_gb_AY039533.1_
245867_at	-1.05338	AT1G58080	ATP phosphoribosyl transferase identical to ATP phosphoribosyl transferase GI:6683617 from [Arabidopsis thaliana];supported by full-length cDNA: Ceres:95544.
262157_at	-1.05331	AT1G52670	unknown protein contains similarity to biotin carboxyl carrier protein (accB) GI:289130 from [Anabaena sp];supported by full-length cDNA: Ceres:42662.
252281_at	-1.05324	AT3G49320	putative protein various predicted proteins;supported by full-length cDNA: Ceres:6508.
258193_at	-1.05315	AT3G29090	putative pectinesterase similar to pectinesterase precursor GB:Q43043 [Petunia integrifolia]; contains Pfam profile: PF01095 pectinesterase;supported by full-length cDNA: Ceres:107962.
263370_at	-1.05285	AT2G20500	hypothetical protein predicted by genscan
267430_at	-1.05277	AT2G34860	unknown protein
250278_at	-1.05272	AT5G12860	2-oxoglutarate/malate translocator precursor -like protein 2-oxoglutarate/malate translocator precursor, spinach, SWISSPROT:SOT1_SPIOL; supported by cDNA: gi_13877586_gb_AF370494.1_AF370494
259407_at	-1.05271	AT1G13320	protein phosphatase 2A regulatory subunit, putative similar to protein phosphatase 2A regulatory subunit GI:683502 from [Arabidopsis thaliana]
251455_at	-1.05265	AT3G60100	citrate synthase-like protein citrate synthase DcCS - Daucus carota, EMBL:AB017159
253816_at	-1.0526	AT4G28210	hypothetical protein ;supported by full-length cDNA: Ceres:119956.
253489_at	-1.05258	AT4G31780	monogalactosyldiacylglycerol synthase - like protein monogalactosyldiacylglycerol synthase, Cucumis sativus, PID:g1805254; supported by cDNA: gi_7621496_gb_AF241797.1_AF241797
247828_at	-1.05247	AT5G58510	putative protein KIAA0066, Homo sapiens, EMBL:HSORFKG1O
264443_at	-1.05244	AT1G27385	Expressed protein ; supported by full-length cDNA: Ceres: 39286.
259161_at	-1.05244	AT3G01500	carbonic anhydrase, chloroplast precursor identical to carbonic anhydrase, chloroplast precursor GB:P27140 [Arabidopsis thaliana]; supported by cDNA: gi_15810272_gb_AY056175.1_
259211_at	-1.05235	AT3G09020	unknown protein identical to GB:AAD56318 (Arabidopsis thaliana)
247864_s_at	-1.05232	AT1G24807 /// AT1G24909 /// AT1G25083 /// AT1G25155 /// AT1G25220 /// AT5G57890	anthranilate synthase beta chain ;supported by full-length cDNA: Ceres:6495.
247191_at	-1.05226	AT5G65310	homeobox-leucine zipper protein ATHB-5 (HD-zip protein ATHB-5) (sp|P46667) ; supported by cDNA: gi_13358240_gb_AF325054.2_AF325054
260956_at	-1.05192	AT1G06040	salt-tolerance protein identical to salt-tolerance protein GB:CAA64819 GI:1565225 from [Arabidopsis thaliana];supported by full-length cDNA: Ceres:39912.
265134_at	-1.05173	AT1G51260	putative acyl-CoA : 1-acylglycerol-3-phosphate acyltransferase
264032_at	-1.0517	AT2G03800	unknown protein
266299_at	-1.05162	AT2G29450	glutathione S-transferase identical to GB:X89216;supported by full-length cDNA: Ceres:6528.
265840_at	-1.05159	AT2G14530	hypothetical protein predicted by genscan
248669_at	-1.05149	AT5G48730	putative protein contains similarity to salt-inducible protein
258052_at	-1.05145	AT3G16190	putative hydrolase predicted by genemark.hmm; contains Pfam profile: PF00857 isochorismatase familysupported by full-length cDNA: Ceres:24775.
259171_at	-1.05135	AT3G03590	hypothetical protein predicted by genefinder; supported by full-length cDNA: Ceres: 40813.
248398_at	-1.05119	AT5G51970	sorbitol dehydrogenase-like protein ;supported by full-length cDNA: Ceres:13875.
255360_at	-1.05112	AT4G03960	putative protein ;supported by full-length cDNA: Ceres:26983.
245756_at	-1.05107	AT1G35190	hyoscyamine 6-dioxygenase hydroxylase, putative similar to hyoscyamine 6-dioxygenase hydroxylase GB:P24397 from [Hyoscyamus niger];supported by full-length cDNA: Ceres:2551.
261841_at	-1.05079	AT1G15920	BTG1 binding factor 1, putative similar to BTG1 binding factor 1 GI:6016012 from [Homo sapiens]
250420_at	-1.0506	AT5G11260	HY5(bZIP transcription factor family) identical to HY5 protein GI:2251084 from [Arabidopsis thaliana]
265595_at	-1.05046	AT2G20140	26S proteasome subunit 4 ;supported by full-length cDNA: Ceres:36815.
252707_at	-1.05012	AT3G43790	transporter-like protein multidrug-efflux transporter blt, Bacillus subtilis, PIR:I39792
249244_at	-1.05011	AT5G42270	FtsH protease, putative similar to FtsH protease GI:13183728 from [Medicago sativa]
261982_at	-1.04995	AT1G33780	hypothetical protein predicted by genemark.hmm
258146_at	-1.04985	AT3G18060	putative WD-repeat protein (WDR1-like) similar to WDR1 protein GB:AAD05042 [Gallus gallus] (Genomics 56 (1), 59-69 (1999))
257897_at	-1.04978	AT3G18030	HAL3A protein identical to GB:AAD51616 from [Arabidopsis thaliana]
250210_at	-1.04962	AT5G13890	putative protein similar to unknown protein (gb|AAD43171.1); supported by full-length cDNA: Ceres: 9562.
247238_at	-1.04944	AT5G64610	histone acetyltransferase
250842_at	-1.04938	AT5G04490	putative protein predicted proteins, Archaeoglobus fulgidus, Synechocystis sp.;supported by full-length cDNA: Ceres:125255.
263516_at	-1.0493	AT2G21600	AtRer1B ;supported by full-length cDNA: Ceres:92908.
265776_at	-1.04883	AT2G07340	hypothetical protein predicted by genefinder
257773_at	-1.0488	AT3G29185	hypothetical protein predicted by genemark.hmm
252615_at	-1.04876	AT3G45230	serine/proline-rich protein
249103_at	-1.04862	AT5G43600	N-carbamyl-L-amino acid amidohydrolase-like protein
247362_at	-1.04859	AT5G63140	putative protein strong similarity to unknown protein (emb|CAB76911.1)
247650_at	-1.04859	AT5G59960	putative protein ;supported by full-length cDNA: Ceres:120982.
252266_at	-1.04852	AT3G49630	putative protein ethylene-forming enzyme - Picea glauca, EMBL:L42466
258566_at	-1.04843	AT3G04110	putative glutamate receptor (GLR1) identical to putative glutamate receptor (GLR1) GB:AF079998 [Arabidopsis thaliana]; supported by cDNA: gi_4185737_gb_AF079998.1_AF079998
247908_at	-1.04795	AT5G57440	GS1-like protein ;supported by full-length cDNA: Ceres:110980.
266051_at	-1.04782	AT2G40760	rhodanese-like family protein
264466_at	-1.04776	AT1G10380	Expressed protein ; supported by full-length cDNA: Ceres: 156978.
247889_at	-1.04776	AT5G57930	putative protein similar to unknown protein (gb|AAD38255.1)
252425_at	-1.04758	AT3G47620	putative protein auxin-induced basic helix-loop-helix transcription factor - Gossypium hirsutum, EMBL:AF165924
251261_at	-1.04749	AT3G62110	putative protein polygalacturonase - Lycopersicon esculentum, EMBL:AF118567; supported by cDNA: gi_13358184_gb_AF324992.2_AF324992
255826_at	-1.04738	AT2G40490	putative uroporphyrinogen decarboxylase ; supported by cDNA: gi_14334767_gb_AY035057.1_
246182_at	-1.04737	AT5G20870	beta-1,3-glucanase - like protein probable beta-1,3-glucanase, wheat, PIR:T06268
251305_at	-1.04721	AT3G62030	peptidylprolyl isomerase ROC4 ;supported by full-length cDNA: Ceres:29220.
253083_at	-1.04711	AT4G36250	aldehyde dehydrogenase like protein aldehyde dehydrogenase (NAD+) (EC 1.2.1.3) 4, microsomal, rat, PIR2:A41028
258726_at	-1.04688	AT3G11745	Expressed protein ; supported by full-length cDNA: Ceres: 122736.
247320_at	-1.04686	AT5G64040	photosystem I reaction centre subunit psaN precursor (PSI-N) (sp P49107) ; supported by cDNA: gi_1237123_gb_U32176.1_ATU32176
263331_at	-1.04674	AT2G15270	unknown protein ; supported by cDNA: gi_15027886_gb_AY045800.1_
253007_at	-1.04655	AT4G38090	putative protein hypothetical protein HI0722 (pepQ 5'region) -E.coli,PID:g1790283;supported by full-length cDNA: Ceres:18344.
247588_at	-1.04634	AT5G60640	protein disulfide isomerase precursor - like protein disulfide isomerase precursor, Volvox carteri, EMBL:AF110784;supported by full-length cDNA: Ceres:3797.
259141_at	-1.04613	AT3G10220	putative cytoskeleton-associated protein similar to cytoskeleton-associated protein 1 GB:4502849 [Homo sapiens]
265866_at	-1.0459	AT2G01710	unknown protein ;supported by full-length cDNA: Ceres:19157.
259273_s_at	-1.04588	AT3G01300 /// AT5G15080	serine/threonine specific protein kinase -like serine/threonine/tyrosine-specific protein kinase APK1, Arabidopsis thaliana, PIR:S28615
256160_at	-1.0457	AT1G30120	pyruvate dehydrogenase E1 beta subunit, putative similar to pyruvate dehydrogenase E1 beta subunit GI:2982328 from [Picea mariana];supported by full-length cDNA: Ceres:38062.
258633_at	-1.04562	AT3G07990	putative serine carboxypeptidase II similar to serine carboxypeptidase II (CP-MII) GB:CAA70815 [Hordeum vulgare]
256855_at	-1.04562	AT3G15190	30S ribosomal protein S20 contains Pfam profile: PF01649 ribosomal protein S20;supported by full-length cDNA: Ceres:24271.
247523_at	-1.04548	AT5G61410	ribulose-5-phosphate-3-epimerase ; supported by cDNA: gi_15027996_gb_AY045855.1_
261456_at	-1.04548	AT1G21050	hypothetical protein predicted by genemark.hmm;supported by full-length cDNA: Ceres:3200.
267172_at	-1.04532	AT2G37660	unknown protein ;supported by full-length cDNA: Ceres:13797.
266798_at	-1.04527	AT2G22850	putative embryo-abundant protein contains a bZIP transcription factor basic domain signature (PDOC00036)
262259_s_at	-1.04512	AT1G53870 /// AT1G53890	hypothetical protein predicted by genemark.hmm;supported by full-length cDNA: Ceres:1094.
263724_at	-1.04499	AT2G13510	putative Ta11-like non-LTR retroelement protein similar to GB:AAA75253; some members of this protein family have a weak CCHC zinc fingers that is mostly from retroviral gag proteins (nucleocapsid)
265795_at	-1.04495	AT2G35780	putative serine carboxypeptidase II ;supported by full-length cDNA: Ceres:40628.
250000_at	-1.04483	AT5G18650	putative protein PGPD14 - Petunia x hybrida, EMBL:AF049930
260571_at	-1.04483	AT2G43790	MAP kinase (ATMPK6) identical to GB:Q39026; supported by cDNA: gi_457403_dbj_D21842.1_ATHATMPK6
252471_at	-1.04478	AT3G46820	phosphoprotein phosphatase ;supported by full-length cDNA: Ceres:32787.
256761_at	-1.04475	AT3G25670	hypothetical protein predicted by genscan+
247480_at	-1.04473	AT5G62390	KED - like protein KED, Nicotiana tabacum, EMBL:AB009883
256396_at	-1.04458	AT3G06150	unknown protein
256112_at	-1.04421	AT1G16920	guanine nucleotide regulatory protein, putative similar to guanine nucleotide regulatory protein GI:452360 from [Vicia faba]; supported by full-length cDNA: Ceres: 2904.
247095_at	-1.04412	AT5G66400	dehydrin RAB18-like protein (sp P30185) ; supported by cDNA: gi_16226664_gb_AF428458.1_AF428458
256086_at	-1.04405	AT1G20770	hypothetical protein predicted by genemark.hmm
256534_at	-1.04404	AT1G33270	unknown protein
253421_at	-1.044	AT4G32340	putative protein predicted proteins, Arabidopsis thaliana;supported by full-length cDNA: Ceres:34819.
248289_at	-1.04379	AT5G52880	unknown protein ; supported by cDNA: gi_15810027_gb_AY054282.1_
245987_at	-1.04376	AT5G13180	NAM-like protein hypothetical protein SENU5, senescence up-regulated - Lycopersicon esculentum, EMBL:Z75524; supported by cDNA: gi_14326559_gb_AF385734.1_AF385734
246832_at	-1.043	AT5G26600	putative protein isopenicillin N epimerase, Streptomyces clavuligerus, EMBL:M32324
250955_at	-1.04284	AT5G03190	putative protein various predicted proteins, Arabidopsis thaliana
246681_at	-1.04263	AT5G33280	chloride channel-like protein chloride channel protein ClC-1 - Nicotiana tabacum, PIR:T02939
266327_at	-1.04247	AT2G46680	homeodomain transcription factor (ATHB-7) identical to SP:P46897; supported by cDNA: gi_15027938_gb_AY045826.1_
261307_at	-1.04244	AT1G48520	unknown protein similar to Glu-tRNAGln amidotransferase subunit B GB:AAB83965; supported by cDNA: gi_11078539_gb_AF239836.1_AF239836
260126_at	-1.04236	AT1G36370	putative hydroxymethyltransferase similar to serine hydroxymethyltransferage GB:P50433 from [Solanum tuberosum];supported by full-length cDNA: Ceres:122515.
260636_at	-1.0423	AT1G62430	hypothetical protein contains similarity to CDP-diacylglycerol synthase 2 GI:3892191 from [ Homo sapiens]
252965_at	-1.04228	AT4G38860	putative auxin-induced protein auxin-induced protein 10A, Glycine max., PIR2:JQ1099
249701_at	-1.04226	AT5G35460	putative protein similar to unknown protein (pir||T40675); supported by cDNA: gi_14335067_gb_AY037213.1_
259982_at	-1.04226	AT1G76410	putative RING zinc finger protein contains Pfam profile: PF00097 Zinc finger, C3HC4 type (RING finger); supported by full-length cDNA: Ceres: 27464.
266986_at	-1.04223	AT2G39630	putative dolichyl-phosphate beta-glucosyltransferase ; supported by cDNA: gi_15810210_gb_AY056120.1_
266399_at	-1.0421	AT2G38670	putative phospholipid cytidylyltransferase
258089_at	-1.04188	AT3G14740	hypothetical protein predicted by genscan+;supported by full-length cDNA: Ceres:98961.
259148_at	-1.04185	AT3G10350	putative ATPase similar to ATPase GB:CAB54139 [Solanum tuberosum], Pfam HMM hit: arsenite activated ATPase (arsA)
253435_at	-1.04179	AT4G32400	adenylate translocator (brittle-1) - like protein strong homology to Bt1 protein precursor, Zea mays, PIR2:JQ1459;supported by full-length cDNA: Ceres:12232.
262116_at	-1.04165	AT1G02816	Expressed protein ; supported by full-length cDNA: Ceres: 28445.
256108_at	-1.04139	AT1G16940	hypothetical protein predicted by genemark.hmm
247380_at	-1.04133	AT5G63380	4-coumarate-CoA ligase-like protein
249528_at	-1.04117	AT5G38720	putative protein predicted protein, Drosophila melanogaster
264376_at	-1.04107	AT2G25070	putative protein phosphatase 2C ;supported by full-length cDNA: Ceres:11428.
263855_at	-1.04091	AT2G04420	putative non-LTR retrolelement reverse transcriptase
260490_at	-1.04089	AT1G51500	ATP-dependent transmembrane transporter, putative similar to GB:AAF61569 from [Bombyx mori]; supported by cDNA: gi_15724277_gb_AF412079.1_AF412079
261740_at	-1.04087	AT1G47740	hypothetical protein similar to unknown protein GB:AAD23672 GI:4567258 from [Arabidopsis thaliana];supported by full-length cDNA: Ceres:40816.
246627_s_at	-1.04068	AT1G48860 /// AT2G45300	5-enolpyruvylshikimate-3-phosphate (EPSP) synthase, putative similar to 5-enolpyruvylshikimate-3-phosphate (EPSP) synthase GI:2583124 from (Arabidopsis thaliana);supported by full-length cDNA: Ceres:270032.
252274_at	-1.04066	AT3G49680	branched-chain-amino-acid transaminase -like protein branched-chain-amino-acid transaminase, Streptomyces coelicolor, PIR:T29053; supported by full-length cDNA: Ceres: 37100.
245597_at	-1.04056	AT4G14190	salt-inducible protein homolog
256168_at	-1.04054	AT1G51805	receptor protein kinase, putative contains Pfam profiles: PF00069: Eukaryotic protein kinase domain, multiple PF00560: Leucine Rich Repeat
255411_at	-1.04047	AT4G03110	putative ribonucleoprotein similarity to ovarian RNA-binding protein and translational control factor (bruno)- Drosphila melanogaster,EMBL:DMU58976;supported by full-length cDNA: Ceres:114653.
251732_at	-1.0403	AT3G56110	putative protein prenylated Rab acceptor 1 - Homo sapiens, EMBL:AJ133534;supported by full-length cDNA: Ceres:11163.
265935_at	-1.0403	AT2G19580	putative senescence-associated protein 5 contains a transmembrane 4 family signature; rare (GC) splice donor consensus found instead of (GT) at intron 2.
246508_at	-1.04029	AT5G16150	sugar transporter-like protein putative sugar transporter - Prunus armeniaca, EMBL:AF000952; supported by cDNA: gi_16648752_gb_AY058152.1_
256646_at	-1.04026	AT3G13590	hypothetical protein predicted by genemark.hmm
266861_at	-1.04024	AT2G26830	putative choline kinase ;supported by full-length cDNA: Ceres:37620.
260650_at	-1.04012	AT1G32370	Expressed protein ; supported by full-length cDNA: Ceres: 6907.
251983_at	-1.04005	AT3G53210	putative protein MtN21, Medicago truncatula, MtN21;supported by full-length cDNA: Ceres:36442.
248825_at	-1.03994	AT5G47030	ATP synthase delta chain, mitochondrial precursor (sp|Q96252) ; supported by cDNA: gi_1655483_dbj_D88376.1_D88376
267027_at	-1.03979	AT2G38330	hypothetical protein
260454_at	-1.03978	AT1G72310	RING-H2 zinc finger protein (ATL3) identical to RING-H2 zinc finger protein (ATL3) GB:AF132013 (Arabidopsis thaliana); supported by cDNA: gi_4928396_gb_AF132013.1_AF132013
251699_at	-1.03956	AT3G56630	cytochrome P450-like protein cytochrome P450 CYP94A1 - Vicia sativa, PIR:T08014
266969_at	-1.03953	AT2G39540	similar to gibberellin-regulated proteins
264660_at	-1.03948	AT1G09940	putative glutamyl-tRNA reductase 2 precursor similar to GB:P49294 and to A. thaliana HEMA2 (gb|U27118)
250187_at	-1.0394	AT5G14370	putative protein predicted proteins, Arabidopsis thaliana;supported by full-length cDNA: Ceres:19906.
248060_at	-1.03939	AT5G55560	putative protein contains similarity to NRK-related kinase
264521_at	-1.03937	AT1G10020	unknown protein Location of EST gb|T41885 and gb|AA395021
260735_at	-1.0393	AT1G17610	disease resistance protein, putative similar to disease resistance protein GI:9758205 from (Arabidopsis thaliana)
249662_s_at	-1.03927	AT5G36680 /// AT5G36770	putative protein hypothetical proteins - Arabidopsis thaliana
250543_at	-1.03923	AT5G08190	DR1-like protein TATA-binding protein-associated phosphoprotein Dr1 - Arabidopsis thaliana, EMBL:D38110supported by full-length cDNA: Ceres:30536.
247036_at	-1.03892	AT5G67130	putative protein contains similarity to MAP3K-like protein kinase;supported by full-length cDNA: Ceres:38897.
256762_at	-1.0388	AT3G25655	Expressed protein ; supported by full-length cDNA: Ceres: 21477.
247307_at	-1.03878	AT5G63860	UVB-resistance protein UVR8 (gb|AAD43920.1) ; supported by cDNA: gi_5478529_gb_AF130441.1_AF130441
258092_at	-1.03875	AT3G14595	Expressed protein ; supported by full-length cDNA: Ceres: 26411.
267305_at	-1.03852	AT2G30070	high affinity K+ transporter (AtKUP1/AtKT1p) identical to GB:AF029876; supported by cDNA: gi_2654087_gb_AF033118.1_AF033118
247884_at	-1.03848	AT5G57800	lipid transfer protein; glossy1 homolog
250409_at	-1.03842	AT5G10860	putative protein 110K5.11, unknown protein, Sorghum bicolor, EMBL:AF124045; supported by cDNA: gi_13605727_gb_AF361845.1_AF361845
247972_at	-1.03822	AT5G56740	histone acetyltransferase HAT B
262208_at	-1.03818	AT1G74800	hypothetical protein predicted by genscan+
257628_at	-1.03797	AT3G26290	cytochrome P450, putative contains Pfam profile: PF00067 cytochrome P450
247984_s_at	-1.03795	AT5G56650 /// AT5G56660	IAA-amino acid hydrolase homolog 1 precursor (sp|P54969) ; supported by cDNA: gi_902788_gb_U23795.1_ATU23795
249075_at	-1.03792	AT5G44000	putative protein similar to unknown protein (sp|P42620);supported by full-length cDNA: Ceres:109127.
248310_at	-1.03784	AT5G52550	putative protein similar to unknown protein (pir |T09559); supported by cDNA: gi_15810212_gb_AY056121.1_
258616_at	-1.03779	AT3G02880	putative protein kinase contains Pfam profiles: PF00069 Eukaryotic protein kinase domain, PF00560 Leucine Rich Repeat (5 copies); supported by cDNA: gi_13937227_gb_AF372969.1_AF372969
255440_at	-1.03774	AT4G02530	predicted protein of unknown function ; supported by full-length cDNA: Ceres: 8114.
262970_at	-1.03768	AT1G75690	unknown protein
257710_at	-1.03748	AT3G27350	unknown protein ;supported by full-length cDNA: Ceres:20618.
253635_at	-1.03747	AT4G30620	putative protein hypothetical protein - Arabidopsis thaliana,PID:g3738329;supported by full-length cDNA: Ceres:17578.
258800_at	-1.03747	AT3G04550	unknown protein predicted by genscan, multiple est matches; supported by cDNA: gi_14334445_gb_AY034914.1_
246308_at	-1.0374	AT3G51820	chlorophyll synthetase ; supported by cDNA: gi_14596066_gb_AY042821.1_
266300_at	-1.03731	AT2G01420	putative auxin transport protein ; supported by cDNA: gi_7109714_gb_AF087016.1_AF087016
252141_at	-1.03705	AT3G51100	putative protein
252343_at	-1.037	AT3G48610	putative protein hypothetical protein F12C20.9 - Arabidopsis thaliana, PIR:T02648
246027_at	-1.0369	AT5G21060	homoserine dehydrogenase-like protein thrA bifunctional enzyme - Escherichia coli, PIR:B64720;supported by full-length cDNA: Ceres:123335.
258911_at	-1.03684	AT3G06470	unknown protein similar to hypothetical proteins GB:CAB16818, GB:AAD55277
252270_at	-1.03678	AT3G49560	putative protein ;supported by full-length cDNA: Ceres:15698.
267508_at	-1.03653	AT2G45700	hypothetical protein predicted by genscan
260350_at	-1.03644	AT1G69410	Eukaryotic initiation factor 5A , putative similar to eukaryotic initiation factor 5A (2) (Nicotiana plumbaginifolia) GI:19702;supported by full-length cDNA: Ceres:30884.
259840_at	-1.03628	AT1G52230	photosystem I subunit VI precursor identical to photosystem I subunit VI precursor [Arabidopsis thaliana] GI:5734524;supported by full-length cDNA: Ceres:1440.
266445_at	-1.03614	AT2G43070	unknown protein
261495_at	-1.03605	AT1G28410	hypothetical protein predicted by genemark.hmm
247890_at	-1.036	AT5G57940	cyclic nucleotide and calmodulin-regulated ion channel (emb|CAB40130.1)
255071_at	-1.03596	AT4G09040	putative protein putative chloroplast 31 kDa ribonucleoprotein precursor - Arabidopsis thaliana,PID:g3608147
260135_at	-1.03592	AT1G66400	calmodulin-related protein similar to GB:P25070 from [Arabidopsis thaliana], contains Pfam profile: PF00036 EF hand (4 copies);supported by full-length cDNA: Ceres:95959.
260290_at	-1.03586	AT1G80510	hypothetical protein predicted by genscan+, contains transmembrane amino acid transporter protein domain; supported by cDNA: gi_16226718_gb_AF428472.1_AF428472
259983_at	-1.03584	AT1G76490	3-hydroxy-3-methylglutaryl CoA reductase (AA 1-592) identical to hydroxy methylglutaryl CoA reductase (AA 1-592) GB:X15032 (Plant Mol. Biol. 13 (6), 627-638 (1989)); supported by cDNA: gi_14326474_gb_AF385690.1_AF385690
258358_at	-1.03581	AT3G14380	unknown protein similar to unknown protein GB:AAD50013 from [Arabidopsis thaliana]
245005_at	-1.03577		ribosomal protein S14
255731_at	-1.03568	AT1G25490	phosphoprotein phosphatase 2A, regulatory subunit A identical to phosphoprotein phosphatase 2A, regulatory subunit A GI:1262171 from [Arabidopsis thaliana]; supported by cDNA: gi_1254995_gb_U27299.1_ATU27299
254376_at	-1.03554	AT4G21790	putative protein ; supported by cDNA: gi_15028268_gb_AY046049.1_
260519_at	-1.03549	AT1G51540	unknown protein
245913_at	-1.03548	AT5G19860	predicted protein
262200_at	-1.03545	AT2G01070	unknown protein similar to membrane protein PTM1 precursor isolog GB:AAB65479
255300_at	-1.03523	AT4G04870	putative phosphatidylglycerotransferase similar to CDP-diacylglycerol-glycerol-3-phosphate 3-phosphatidyltransferase of Synechocystis sp. GenBank accession number D90914;supported by full-length cDNA: Ceres:3033.
252091_at	-1.03518	AT3G51390	putative protein NADH dehydrogenase subunit 1, Lymantria dispar albescens, EMBL:AF075286;supported by full-length cDNA: Ceres:36750.
248523_s_at	-1.03515	AT5G50580 /// AT5G50680	ubiquitin activating enzyme ;supported by full-length cDNA: Ceres:26820.
261925_at	-1.03515	AT1G22540	oligopeptide transporter, putative similar to oligopeptide transporter 1-1 GI:510238 from [Arabidopsis thaliana]
264080_at	-1.03496	AT2G28520	putative vacuolar proton-ATPase subunit
249067_at	-1.03491	AT5G43960	putative protein similar to unknown protein (gb|AAD20086.1)
259760_at	-1.0349	AT1G77580	hypothetical protein similar to GB:AAD41435
250830_at	-1.03488	AT5G04910	putative protein similar to unknown protein (dbj|BAA90353.1)
249924_at	-1.03467	AT5G19280	kinase associated protein phosphatase ; supported by cDNA: gi_15027992_gb_AY045853.1_
265426_at	-1.03451	AT2G20740	hypothetical protein predicted by genefinder
248027_at	-1.03445	AT5G55630	outward rectifying potassium channel KCO ;supported by full-length cDNA: Ceres:32253.
248042_at	-1.03444	AT5G55960	putative protein similar to unknown protein (pir||T23656); supported by cDNA: gi_16648986_gb_AY059863.1_
267265_at	-1.0344	AT2G22980	putative serine carboxypeptidase I ; supported by cDNA: gi_15294269_gb_AF410326.1_AF410326
249251_at	-1.03425	AT5G42000	putative protein similar to unknown protein (pir||T39307)
266193_at	-1.03413	AT2G39080	unknown protein
250809_at	-1.03401	AT5G05140	putative protein contains similarity to unknown protein (gb AAF19567.1)
257660_at	-1.03387	AT3G13360	unknown protein ; supported by cDNA: gi_15010791_gb_AY045697.1_
266647_at	-1.03372	AT2G25870	hypothetical protein predicted by grail
259315_at	-1.0337	AT3G01200	unknown protein
250247_at	-1.0334	AT5G13720	unknown protein
248724_at	-1.03302	AT5G47970	putative protein strong similarity to unknown protein (emb|CAB87804.1)
264015_at	-1.03292	AT2G21150	putative XAP-5 protein [Homo sapiens]
250260_at	-1.03288	AT5G13810	putative protein contains similarity to unknown protein (emb CAB72177.1);supported by full-length cDNA: Ceres:124023.
259373_at	-1.03281	AT1G69160	hypothetical protein predicted by genemark.hmm; supported by cDNA: gi_16648778_gb_AY058166.1_
262980_at	-1.03243	AT1G75680	endo-beta-1,4-glucanase, putative similar to endo-beta-1,4-glucanase GB:AAC12685 GI:3025470 from [Pinus radiata];supported by full-length cDNA: Ceres:253404.
255087_at	-1.03231	AT4G09340	putative protein proteins of this bac
251721_s_at	-1.03222	AT3G56190 /// AT3G56450	alpha-soluble NSF attachment protein ; supported by cDNA: gi_6013203_gb_AF177989.1_AF177989
253404_at	-1.03222	AT4G32840	putative pyrophosphate--fructose-6-phosphate 1-phosphotransferase pyrophosphate--fructose-6-phosphate 1-phosphotransferase (EC 2.7.1.90) - Entamoeba histolytica, PIR2:S68243;supported by full-length cDNA: Ceres:40445.
261695_at	-1.03219	AT1G08520	Mg-chelatase, putative similar to Mg-chelatase GB:AF014399 GI:2318116 from [Pisum sativum]; supported by cDNA: gi_16649072_gb_AY059906.1_
255221_at	-1.03213	AT4G05150	putative protein various predicted proteins; supported by cDNA: gi_15809939_gb_AY054238.1_
258181_at	-1.0321	AT3G21670	nitrate transporter identical to nitrate transporter GB:CAB38706 [Arabidopsis thaliana];supported by full-length cDNA: Ceres:111089.
265926_at	-1.03203	AT2G18600	RUB1-conjugating enzyme, putative similar to gi:6635457
250967_at	-1.0319	AT5G02790	putative protein In2, Zea mays, EMBL:X58573;supported by full-length cDNA: Ceres:13224.
250383_at	-1.03189	AT5G11480	putative GTP-binding protein GTP-binding protein CGPA, Caulobacter crescentus, EMBL:AF084242; supported by full-length cDNA: Ceres: 32716.
261143_at	-1.03182	AT1G19770	unknown protein
249610_at	-1.03169	AT5G37360	putative protein
263152_at	-1.03169	AT1G54060	hypothetical protein predicted by genemark.hmm;supported by full-length cDNA: Ceres:117519.
251493_at	-1.03165	AT3G59300	putative protein hypothetical protein T2J13.20 - Arabidopsis thaliana, PIR:T46116; supported by cDNA: gi_15292858_gb_AY050863.1_
250006_at	-1.0316	AT5G18660	putative protein 2'-hydroxyisoflavone reductase (EC 1.3.1.45) - Nicotiana tabacum, PIR:T02202;supported by full-length cDNA: Ceres:17121.
250900_at	-1.03149	AT5G03470	putative protein ; supported by cDNA: gi_2160689_gb_U73526.1_ATU73526
251272_at	-1.03147	AT3G61890	homeobox-leucine zipper protein ATHB-12 ;supported by full-length cDNA: Ceres:32615.
248409_at	-1.03121	AT5G51540	putative protein contains similarity to endopeptidase
256008_s_at	-1.03107	AT1G34040 /// AT1G34060	allinase, putative similar to allinase GI:1044969 from [Allium cepa]
258963_at	-1.03103	AT3G10550	putative myotubularin similar to myotubularin GB:AAC77821 [AAC77821]
248680_at	-1.03095	AT5G48840	pantoate-beta-alanine ligase ;supported by full-length cDNA: Ceres:156371.
256626_at	-1.03088	AT3G20015	hypothetical protein, 5' partial
255364_s_at	-1.03081	AT4G04020 /// AT4G22240	putative fibrillin ; supported by full-length cDNA: Ceres: 1461.
261722_at	-1.03066	AT1G08510	acyl-(acyl carrier protein) thioesterase, putative almost identical to acyl-(acyl carrier protein) thioesterase GB:CAA85387 GI:634003 from [Arabidopsis thaliana]; supported by cDNA: gi_15451197_gb_AY054679.1_
257451_at	-1.03065	AT1G05690	hypothetical protein predicted by genefinder
250366_at	-1.03064	AT5G11420	putative protein predicted proteins in castor bean, Arabidopsis thaliana and alfalfa.; supported by full-length cDNA: Ceres: 25522.
245242_at	-1.03061	AT1G44446	chlorophyll a oxygenase identical to chlorophyll a oxygenase GI:5853117 from [Arabidopsis thaliana]; supported by cDNA: gi_5478806_dbj_AB021316.1_AB021316
252308_at	-1.03057	AT3G49310	putative protein sugar transporter 2, Drosophila melanogaster, EMBL:AF199484
258071_s_at	-1.03045	AT3G26070 /// AT3G26080	unknown protein
258864_at	-1.03042	AT3G03210	unknown protein
252906_at	-1.0302	AT4G39640	putative gamma-glutamyltransferase gamma-glutamyltransferase, Arabidopsis thaliana, PIR2:S58286
262220_at	-1.0301	AT1G74740	calcium-dependent protein kinase, putative similar to calcium-dependent protein kinase GI:604880 from [Arabidopsis thaliana]
258183_at	-1.0298	AT3G21550	unknown protein ;supported by full-length cDNA: Ceres:7192.
260673_at	-1.02971	AT1G19330	unknown protein ; supported by full-length cDNA: Ceres: 4026.
245667_at	-1.02966	AT1G28200	FH protein interacting protein FIP1 identical to FH protein interacting protein FIP1 GI:6503012 from [Arabidopsis thaliana]; supported by full-length cDNA: Ceres: 30245.
251749_at	-1.02963	AT3G55690	putative protein predicted proteins, Arabidopsis thaliana
256413_at	-1.02962	AT3G11100	hypothetical protein predicted by genemark.hmm; supported by full-length cDNA: Ceres: 126401.
253050_at	-1.02953	AT4G37450	putative protein probable arabinogalactan protein precursor, Lycopersicon esculentum, PIR2:S55925; supported by cDNA: gi_11935087_gb_AF305940.1_AF305940
264515_at	-1.02952	AT1G10090	hypothetical protein similar to hypothetical protein GB:S51583
264806_at	-1.02945	AT1G08610	hypothetical protein predicted by genscan
252904_at	-1.02919	AT4G39620	putative protein crp1 protein, Zea mays, EMBL:AF073522
245924_at	-1.02897	AT5G28750	Tha4 protein - like Tha4 protein, Pisum sativum, EMBL:AF144708; supported by cDNA: gi_13358198_gb_AF325006.2_AF325006
267060_at	-1.02889	AT2G32580	unknown protein ; supported by full-length cDNA: Ceres: 16625.
257311_at	-1.02889	AT3G26570	phosphate transporter, putative contains Pfam profile: PF01384 phosphate transporter family
246673_at	-1.02879	AT5G30510	ribosomal protein S1 ;supported by full-length cDNA: Ceres:4565.
255365_at	-1.02866	AT4G04040	putative phosphofructokinase beta subunit
253336_at	-1.0286	AT4G33250	putative protein Caenorhabditis elegans cosmid, gene T16G1.11,PID:e1349366; supported by cDNA: gi_14335023_gb_AY037191.1_
264893_at	-1.02852	AT1G23140	unknown protein similar to unknown protein GB:AAD55495
246058_at	-1.02837	AT5G08430	putative protein predicted proteins, Arabidopsis thaliana
245168_at	-1.02834	AT2G33150	3-ketoacyl-CoA thiolase ;supported by full-length cDNA: Ceres:36488.
256411_at	-1.02834	AT1G66670	ATP-dependent Clp protease proteolytic subunit (ClpP3) identical to ATP-dependent Clp protease (nClpP3) GI:5360591 (Arabidopsis thaliana)
267462_at	-1.02826	AT2G33735	Expressed protein ; supported by full-length cDNA: Ceres: 269036.
262551_at	-1.02821	AT1G31340	putative heat shock transcription factor similar to polyubiquitin 2 GB:S55242 from [Arabidopsis thaliana]
261119_at	-1.02787	AT1G75350	chloroplast 50S ribosomal protein L31, putative similar to SP:O46917 from [Guillardia theta];supported by full-length cDNA: Ceres:37854.
266104_at	-1.02779	AT2G45150	putative phosphatidate cytidylyltransferase ; supported by cDNA: gi_15292688_gb_AY050778.1_
261609_at	-1.0276	AT1G49740	unknown protein similar to MAP3K-like protein kinase GB:CAB16796 GI:4006878 from [Arabidopsis thaliana];supported by full-length cDNA: Ceres:17743.
267014_at	-1.02739	AT2G39170	unknown protein
249024_at	-1.02733	AT5G44860	putative protein strong similarity to unknown protein (gb AAC79135.1);supported by full-length cDNA: Ceres:31042.
247716_at	-1.02728	AT5G59350	putative protein predicted protein, Arabidopsis thaliana;supported by full-length cDNA: Ceres:148815.
252423_at	-1.02709	AT3G47590	putative protein putative hydrolyse - Arabidopsis thaliana, PID:g4191785
263298_at	-1.02687	AT2G15290	unknown protein ; supported by cDNA: gi_15982806_gb_AY057510.1_
250133_at	-1.02651	AT5G16400	thioredoxin f2 (gb|AAD35004.1) ; supported by cDNA: gi_4973253_gb_AF144386.1_AF144386
262818_at	-1.02645	AT1G11760	hypothetical protein predicted by genscan
246621_at	-1.02633	AT5G36230	putative protein strong similarity to unknown protein (gb|AAD26879.1); supported by cDNA: gi_16323076_gb_AY057642.1_
251882_at	-1.0262	AT3G54140	peptide transport - like protein peptide transport protein, Hordeum vulgare, PIR:T04378;supported by full-length cDNA: Ceres:117581.
264353_at	-1.02604	AT1G03260	hypothetical protein predicted by genscan
266131_at	-1.02601	AT2G45160	putative SCARECROW gene regulator
267516_at	-1.02581	AT2G30520	unknown protein
246737_at	-1.02573	AT5G27710	putative protein
245759_at	-1.02555	AT1G66900	hypothetical protein predicted by genemark.hmm
256401_at	-1.0253	AT3G06200	putative guanylate kinase similar to guanylate kinase (GmK) GB:AAD31506 [Salmonella typhimurium]; contains Pfam profile: PF00625 guanylate kinase; supported by cDNA: gi_14190398_gb_AF378877.1_AF378877
258705_at	-1.02504	AT3G09470	hypothetical protein predicted by genefinder
255036_at	-1.025	AT4G09560	putative protein similarity RING zinc finger protein - Homo sapiens,PID:g2746333
256011_at	-1.02494	AT1G19230	respiratory burst oxidase protein, putative similar to respiratory burst oxidase protein E GI:3242787 from [Arabidopsis thaliana]
260570_at	-1.0249	AT2G43710	stearoyl-ACP desaturase ; supported by cDNA: gi_15081681_gb_AY048233.1_
263775_at	-1.02481	AT2G46410	putative MYB family transcription factor ; supported by cDNA: gi_2346965_dbj_AB004871.1_AB004871
260085_at	-1.0246	AT1G63290	putative D-ribulose-5-phosphate similar to D-ribulose-5-phosphate GB:AAF01048 from [Oryza sativa] contains non-consensus CG acceptor splice site at exon 2; supported by full-length cDNA: Ceres:37843.
246319_at	-1.02451	AT3G56680	putative protein HYPOTHETICAL PROTEIN KIAA0029 - Homo sapiens, EMBL:D21852;supported by full-length cDNA: Ceres:27753.
251918_at	-1.02441	AT3G54040	photoassimilate-responsive protein PAR-1b -like protein photoassimilate-responsive protein PAR-1b precursor, common tobacco, PIR:S62699
266202_at	-1.02428	AT2G02400	putative cinnamoyl-CoA reductase
246952_at	-1.02414	AT5G04820	putative protein similar to unknown protein (pir||T08445);supported by full-length cDNA: Ceres:11651.
264349_at	-1.02409	AT1G11930	putative Proline synthetase associated protein Similar to hypothetical protein F09E5.8 gb|U37429 from C. elegans. ESTs gb|T42019 and gb|N97000 come from this gene; supported by cDNA: gi_16226281_gb_AF428291.1_AF428291
254351_at	-1.02409	AT4G22300	putative protein probable membrane protein YLR118c, Saccharomyces cerevisiae, PIR2:S64955
248919_at	-1.02407	AT5G45920	putative protein contains similarity to isoamyl acetate-hydrolyzing esterase
246160_at	-1.02406	AT5G21040	putative protein predicted protein, Oryza sativa; supported by cDNA: gi_15081722_gb_AY048254.1_
256512_at	-1.02405	AT1G33265	Expressed protein ; supported by full-length cDNA: Ceres: 19782.
257374_at	-1.02397	AT2G43280	hypothetical protein predicted by genscan
247124_at	-1.02378	AT5G66060	prolyl 4-hydroxylase, alpha subunit-like protein
253474_at	-1.02375	AT4G32270	hypothetical protein
256226_at	-1.02368	AT1G56280	unknown protein ; supported by cDNA: gi_15028022_gb_AY045868.1_
267001_at	-1.02365	AT2G34470	putative urease accessory protein ; supported by full-length cDNA: Ceres: 18513.
265415_at	-1.02356	AT2G20890	unknown protein ;supported by full-length cDNA: Ceres:34875.
246020_at	-1.02354	AT5G10710	putative protein ; supported by cDNA: gi_13430737_gb_AF360281.1_AF360281
259896_at	-1.02337	AT1G71500	unknown protein ;supported by full-length cDNA: Ceres:33022.
251427_at	-1.02332	AT3G60130	beta-glucosidase-like protein several beta-glucosidases - different species; supported by cDNA: gi_15028300_gb_AY045953.1_
266419_at	-1.0232	AT2G38760	putative annexin ;supported by full-length cDNA: Ceres:3294.
245862_at	-1.02307	AT5G01010	putative protein
256191_at	-1.02299	AT1G30130	unknown protein similar to hypothetical protein GI:1469227 from [Brassica oleracea];supported by full-length cDNA: Ceres:94809.
252205_at	-1.02295	AT3G50350	hypothetical protein various predicted proteins, Arabidopsis thaliana
250933_at	-1.02275	AT5G03160 /// AT5G03170	arabinogalactan protein - like arabinogalactan protein Pop14A9, Populus alba x Populus tremula, EMBL:AF183809;supported by full-length cDNA: Ceres:14950.
254783_at	-1.02272	AT4G12830	hydrolase-like protein 2-hydroxy-6-oxohepta-2,4-dienoate hydrolase (EC 3.7.-.-) - Synechocystis sp., PIR2:S77427;supported by full-length cDNA: Ceres:122353.
257746_at	-1.0227	AT3G29200	chorismate mutase identical to chorismate mutase GB:Z26519 [Arabidopsis thaliana];supported by full-length cDNA: Ceres:39613.
263951_at	-1.02248	AT2G35960	putative harpin-induced protein ;supported by full-length cDNA: Ceres:19481.
248629_at	-1.02247	AT5G48970	mitochondrial carrier protein-like
250581_at	-1.02246	AT5G07300	copine-like protein copine VII protein - Homo sapiens, EMBL:AJ133798; supported by cDNA: gi_14488103_gb_AF389301.1_AF389301
260090_at	-1.02242	AT1G73310	putative serine carboxypeptidase similar to serine carboxypeptidase I precursor GB:P07519 [Hordeum vulgare], glucose acyltransferase GB:AAD01263 [Solanum berthaultii]; contains Pfam profile: PF00450 Serine carboxypeptidase
254623_at	-1.02205	AT4G18480	protein ch-42 precursor, chloroplast ;supported by full-length cDNA: Ceres:7501.
252552_at	-1.02195	AT3G45900	putative protein
263425_at	-1.02192	AT2G31520 /// AT2G31530	putative preprotein translocase SECY protein
[truncated: 11,141 more rows]
